# Supplementary material for: The human metabolic reconstruction Recon 1 directs hypotheses of novel human metabolic functions
Source: BMC Syst Biol. 2011 Oct 1;5:155. doi: 10.1186/1752-0509-5-155 (PMC3224382; doi:10.1186/1752-0509-5-155)
Supplement: Additional file 6 — The filtered S1 SMILEY output. The table contains the filtered SMILEY S1 output as described in materials and methods. The identified blocked reaction is given in column A. Columns B-J report properties of the blocked reactions i.e., causative dead end metabolites, BiGG confidence scores, cellular compartment, whether or not the blocked reaction is in a cascade, blocked reaction components, associated genes, the metabolic subsystem and the metabolic pathway the blocked reaction occurs in. Columns K-O report properties of the S1 solution i.e. the solution category, the experimentally reported directionality and computed directionalities of blocked reactions having category I reversal solutions, the number of resolving reactions composing the solution and the KEGG identifiers of each resolving reaction. The remaining columns report properties of each individual resolving reaction comprising the SMILEY solution i.e. KEGG identifiers, resolving reaction components, metabolic pathway and subsystem and any associated enzyme commission numbers or known human genes. [file 1752-0509-5-155-S6.XLSX]

## Sheet: Sheet1
Blocked Reaction	Root no-production	Root no-consumption	Confidence	compartment of blocked reaction	Cascade number	Recon 1 Rxn	Recon 1 Gene	Recon 1 Subsystem	Pathway	Solution category	directionality (Brenda)	predicted directionality (von Bertalanffy 1.0)	Number of resolving reactions	Complete Solution	Reaction 1 Abbr	Reaction 1 Rxn	Pathway	Subsystem	Pathway	EC	Hsa Gene	Gene	Recon abbr	Enzyme activity	Reaction 2	Reaction	Pathway	Subsystem	Pathway	EC	Gene	Gene	Reaction 3	Reaction	Pathway	Subsystem	Pathway	EC	Gene	Reaction 4	Reaction	Pathway	Subsystem	Pathway	EC	Gene
COKECBESr	'coke= product'	'pecgoncoa= substrate'	4	r	1	h2o + coke -> h + bz + egme	8824.1	Alkaloid biosynthesis II	Biosynthesis of Secondary Metabolites	2	#N/A	#N/A	2	R06727_f+R08429_b+	R06727_f	1-Methylpyrrolinium + Benzoate <=> Cocaine	rn00960 Tropane, piperidine and pyridine alkaloid, rn00960 Tropane, piperidine and pyridine alkaloid, biosynthesis, rn01100 Metabolic pathways								R8429_b	-Methylpyrrolinium <=> Ecgonine methyl ester
EGMESTr	'coke= product'	'pecgoncoa= substrate'	2	r	1	h2o + egme -> h + meoh + ecgon	13.1	Alkaloid biosynthesis II	Biosynthesis of Secondary Metabolites	1	Unspecified	Reverse	1	R06729+	R06729	Ecgonine methyl ester + H2O <=> Ecgonine + Methanol	rn00960 Tropane, piperidine and pyridine alkaloid, rn00960 Tropane, piperidine and pyridine alkaloid, biosynthesis	Tropane, piperidine and pyridine alkaloid biosynthesis	Biosynthesis of Secondary Metabolites	3.1.1.-				Hydrolase				#N/A	#N/A							#N/A	#N/A
CHTNASE	'chtn(c)= product'	-	4	c	2	2 h2o + chtn -> 3 acgam	27159.1 or 1118.1 or 54682.1	Aminosugar Metabolism	Carbohydrate Metabolism	3	#N/A	#N/A	1	chtntr+	chtntr	chtntr	Transport reaction	Transport reaction	Transport Reaction									#N/A	#N/A							#N/A	#N/A
NABTNO	-	'4aabutn(c)= substrate'	1	c	3	h2o + nad + n4abutn -> 2 h + nadh + 4aabutn	8854.1 or 223.1 or 51.1 or 216.1 or 224.1 or 8854.2 or 8854.3	Arginine and Proline Metabolism	Amino Acid Metabolism	1	Unspecified	Reversible	1	R05050+	R05050	N4-Acetylaminobutanal + NAD+ + H2O <=> 4-Acetamidobutanoate + NADH + H+	rn00330 Arginine and proline metabolism, rn00330 Arginine and proline metabolism, rn01100 Metabolic pathways	Arginine and proline metabolism	Amino Acid Metabolism	1.2.1.3	,HSA: 27(ALDH2) 29(ALDHB) 223(ALDH9A) 224(ALDH3A2) 5(ALDH7A)	HSA 27	ALDH2					#N/A	#N/A
PTRCAT1	-	'4aabutn(c)= substrate'	4	c	3	accoa + ptrc -> h + coa + aprut	112483.1 or 633.1	Arginine and Proline Metabolism	Amino Acid Metabolism	1	forward	Reversible	1	R01154+	R01154	Acetyl-CoA + Putrescine <=> CoA + N-Acetylputrescine	rn00330 Arginine and proline metabolism, rn00330 Arginine and proline metabolism, rn01100 Metabolic pathways	Arginine and proline metabolism	Amino Acid Metabolism	2.3.1.57	,HSA: 2483(SAT2) 633(SAT)	HSA 2483	SAT2					#N/A	#N/A
APRTO2	-	'4aabutn(c)= substrate'	1	c	3	h2o + o2 + aprut -> h2o2 + nh4 + n4abutn	4129.1 or 4128.1	Arginine and Proline Metabolism	Amino Acid Metabolism	2	#N/A	#N/A	1	R01987+	R01987	4-Aminobutanoate + Acetate <=> 4-Acetamidobutanoate + H2O	rn00330 Arginine and proline metabolism, rn00330 Arginine and proline metabolism, rn01100 Metabolic pathways	Arginine and proline metabolism	Amino Acid Metabolism	3.5.1.63								#N/A	#N/A							#N/A	#N/A
DPROOp	-	'1p2cbxl(x)= substrate'	4	x	4	o2 + pro-D -> h + h2o2 + 1p2cbxl	161.1	Arginine and Proline Metabolism	Amino Acid Metabolism	2	#N/A	#N/A	1	R01246+	R01246	L-Proline + NAD+ <=> 1-Pyrroline-2-carboxylate + NADH + H+	rn00330 Arginine and proline metabolism, rn00330 Arginine and proline metabolism	Arginine and proline metabolism	Amino Acid Metabolism	1.5.1.1								#N/A	#N/A							#N/A	#N/A
GLACO	-	'glcr(c)= substrate'	2	c	5	2 h2o + nad + glac -> 3 h + nadh + glcr	8854.1 or 223.1 or 218.1 or 221.1 or 22.1 or 216.1 or 224.1 or 8854.2 or 8854.3 or 222.1	Ascorbate and Aldarate Metabolism	Carbohydrate Metabolism	1	Unspecified	Reversible	1	R02957+	R02957	D-Glucuronolactone + NAD+ + 2 H2O <=> D-Glucarate + NADH + H+	rn00053 Ascorbate and aldarate metabolism, rn00053 Ascorbate and aldarate metabolism, rn01100 Metabolic pathways	Ascorbate and aldarate metabolism	Carbohydrate Metabolism	1.2.1.3	,HSA: 27(ALDH2) 29(ALDHB) 223(ALDH9A) 224(ALDH3A2) 5(ALDH7A)	HSA 27	ALDH2					#N/A	#N/A
DASCBH	-	lyxnt= substrate': 'xylnt(c)= substrate':'eryth= substrate''thrnt(c)= substrate'	4	c	6	h2o + dhdascb -> h + 23doguln		Ascorbate and Aldarate Metabolism	Carbohydrate Metabolism	2	#N/A	#N/A	1	R02639+	R02639	3-Dehydro-L-gulonate + NADP+ <=> (4R,5S)-4,5,6-Trihydroxy-2,3-dioxohexanoate + NADPH + H+	rn00040 Pentose and glucuronate interconversions, rn00040 Pentose and glucuronate interconversions, rn00053 Ascorbate and aldarate metabolism	Pentose and glucuronate interconversions	Carbohydrate Metabolism	1.1.1.13	,ECO: b3575(yiaK)	ECO b3575	yiaK					#N/A	#N/A
DOGULND1	-	'lyxnt(c)= substrate'	2	c	6	h2o + 23doguln -> co2 + lyxnt		Ascorbate and Aldarate Metabolism	Carbohydrate Metabolism	1	Unspecified	Reversible	1	R04784+	R04784	(4R,5S)-4,5,6-Trihydroxy-2,3-dioxohexanoate + H2O <=> L-Lyxonate + CO2	rn00040 Pentose and glucuronate interconversions, rn00040 Pentose and glucuronate interconversions, rn00053 Ascorbate and aldarate metabolism	Pentose and glucuronate interconversions	Carbohydrate Metabolism	4.1.1.-				Lyase				#N/A	#N/A							#N/A	#N/A
DOGULND2	-	xylnt(c)= substrate'	2	c	6	h2o + 23doguln -> co2 + xylnt		Ascorbate and Aldarate Metabolism	Carbohydrate Metabolism	1	Unspecified	Reversible	1	R04515+	R04515	(4R,5S)-4,5,6-Trihydroxy-2,3-dioxohexanoate + H2O <=> L-Xylonate + CO2	rn00040 Pentose and glucuronate interconversions, rn00040 Pentose and glucuronate interconversions, rn00053 Ascorbate and aldarate metabolism	Pentose and glucuronate interconversions	Carbohydrate Metabolism	4.1.1.-				Lyase				#N/A	#N/A							#N/A	#N/A
DOGULNO2	-	eryth= substrate'	2	c	6	h2o + 23doguln -> h + oxa + eryth		Ascorbate and Aldarate Metabolism	Carbohydrate Metabolism	3	#N/A	#N/A	2	Ex_eryth[e]+erythtr+	Ex_eryth[e]	Ex_eryth[e]	Exchange reaction	Exchange reaction	Exchange reaction						erythtr	erythtr	Transport reaction	Transport reaction	Transport Reaction							#N/A	#N/A
DOGULNO1	-	thrnt(c)= substrate'	2	c	6	h2o2 + 23doguln -> 2 h + oxa + thrnt		Ascorbate and Aldarate Metabolism	Carbohydrate Metabolism	3	#N/A	#N/A	2	Ex_thrnt[e]+thrnttr+	Ex_thrnt[e]	Ex_thrnt[e]	Exchange reaction	Exchange reaction	Exchange reaction						thrnttr	thrnttr	Transport reaction	Transport reaction	Transport Reaction							#N/A	#N/A
CITMCOALm	itacon(m)=product	-	2	m	7	citmcoa-L -> pyr + accoa		C5-Branched dibasic acid metabolism	Carbohydrate Metabolism	2	#N/A	#N/A	2	R00325_b+R03693_f+	R00325_b	(S)-2-Methylmalate <=> Acetate + Pyruvate	rn00660 C5-Branched dibasic acid metabolism, rn00660 C5-Branched dibasic acid metabolism			4.1.3.22					R3693_f	(S)-2-Methylmalate <=> Mesaconate + H2O	rn66 C5-Branched dibasic acid metabolism, rn66 C5-Branched dibasic acid metabolism, rn Metabolic pathways			4.2..34		#N/A			#N/A	#N/A
IDOAASE4ly	-	idour(c)= substrate	4	l	8	h2o + cs_deg3 -> cs_a_deg3 + idour	3425.1	Chondroitin sulfate degradation	Glycan Biosynthesis and Metabolism	3	#N/A	#N/A	2	Ex_idour[e]+idourtr+	Ex_idour[e]	Ex_idour[e]	Exchange reaction	Exchange reaction	Exchange reaction						idourtr	idourtr	Transport reaction	Transport reaction	Transport Reaction							#N/A	#N/A
NACHEX3ly	-	idour(c)= substrate	4	l	8	h2o + cs_deg1 -> acgal + cs_deg2	373.1 or 374.1 or 374.1 and 373.1	Chondroitin sulfate degradation	Glycan Biosynthesis and Metabolism	3	#N/A	#N/A	2	Ex_idour[e]+idourtr+	Ex_idour[e]	Ex_idour[e]	Exchange reaction	Exchange reaction	Exchange reaction						idourtr	idourtr	Transport reaction	Transport reaction	Transport Reaction							#N/A	#N/A
NACHEXA2ly	-	idour(c)= substrate	4	l	8	2 h2o + cs -> h + acgal + so4 + cs_deg2	373.1 or 374.1 and 373.1	Chondroitin sulfate degradation	Glycan Biosynthesis and Metabolism	3	#N/A	#N/A	2	Ex_idour[e]+idourtr+	Ex_idour[e]	Ex_idour[e]	Exchange reaction	Exchange reaction	Exchange reaction						idourtr	idourtr	Transport reaction	Transport reaction	Transport Reaction							#N/A	#N/A
S2TASE3ly	-	idour(c)= substrate	4	l	8	h2o + cs_deg2 -> h + so4 + cs_deg3	3423.2 or 3423.1	Chondroitin sulfate degradation	Glycan Biosynthesis and Metabolism	3	#N/A	#N/A	2	Ex_idour[e]+idourtr+	Ex_idour[e]	Ex_idour[e]	Exchange reaction	Exchange reaction	Exchange reaction						idourtr	idourtr	Transport reaction	Transport reaction	Transport Reaction							#N/A	#N/A
CSBPASEly	-	idour(c)= substrate	1	l	8	h2o + cspg -> Ser-Gly/Ala-X-Gly + cs		Chondroitin sulfate degradation	Glycan Biosynthesis and Metabolism	3	#N/A	#N/A	2	Ex_idour[e]+idourtr+	Ex_idour[e]	Ex_idour[e]	Exchange reaction	Exchange reaction	Exchange reaction						idourtr	idourtr	Transport reaction	Transport reaction	Transport Reaction							#N/A	#N/A
CYSLYSL	-	'thcys(c)= substrate'	4	c	9	h2o + Lcystin -> nh4 + pyr + thcys		Cysteine Metabolism	Amino Acid Metabolism	1	Unspecified	Reversible	2	R00084+R02408+	R00084	4 Porphobilinogen + H2O <=> Hydroxymethylbilane + 4 NH3	rn00860 Porphyrin and chlorophyll metabolism, rn00860 Porphyrin and chlorophyll metabolism, rn01100 Metabolic pathways	Porphyrin and chlorophyll metabolism	Metabolism of Cofactors and Vitamins	2.5.1.61	,HSA: 345(HMBS)	HSA 345	HMBS		R248	L-Cystine + H2O <=> Pyruvate + NH3 + Thiocysteine	rn27 Cysteine and methionine metabolism, rn27 Cysteine and methionine metabolism	Cysteine and methionine metabolism	Amino Acid Metabolism	4.4.. 4.4..8						#N/A	#N/A
DARGOp	'arg-D(x)= product'	'5g2oxpt(x)= substrate'	4	x	10	h2o + o2 + arg-D -> h2o2 + nh4 + 5g2oxpt	161.1	D-arg and D-orn metabolism	Metabolism of Other Amino Acids	2	#N/A	#N/A	2	R01344_b+R02924_b+	R01344_b	D-Amino acid + Pyruvate <=> 2-Oxo acid + D-Alanine	rn00473 D-Alanine metabolism, rn00473 D-Alanine metabolism			2.6.1.21					R2924_b	D-Arginine + 2-Oxo acid <=> 5-Guanidino-2-oxopentanoate + D-Amino acid	rn472 D-Arginine and D-ornithine metabolism, rn472 D-Arginine and D-ornithine metabolism			2.6..2
DORNOp	'orn-D(x)= product'	'5a2opntn(x)= substrate'	4	x	10	h2o + o2 + orn-D -> h2o2 + nh4 + 5a2opntn	161.1	D-arg and D-orn metabolism	Metabolism of Other Amino Acids	3	#N/A	#N/A	3	R03248+Ex_orn-D[e]+orn-Dtr+	R03248	Ornithine + 2-Oxoglutarate <=> 5-Amino-2-oxopentanoic acid + L-Glutamate	0	#N/A	#N/A	2.6.1.8					Ex_orn-D[e]	Ex_orn-D[e]	Exchange reaction	Exchange reaction	Exchange reaction				orn-Dtr	orn-Dtr	Transport reaction	Transport reaction	Transport Reaction
CBR1	'prostg1(c)= product'	-	4	c	11	h + nadph + prostg1 -> nadp + prostge1	873.1	Eicosanoid Metabolism	Biosynthesis of Secondary Metabolites	1	Unspecified	Reversible	1	R04552+	R04552	Alprostadil + NADP+ <=> (13E)-11alpha-Hydroxy-9,15-dioxoprost-13-enoate + NADPH + H+	0	#N/A	#N/A	1.1.1.197	,HSA: 873(CBR)	HSA 873	CBR					#N/A	#N/A
ALOX15	-	'15HPET(c)= substrate'	4	c	12	o2 + arachd -> 15HPET	246.1 or 247.1	Eicosanoid Metabolism	Biosynthesis of Secondary Metabolites	1	Unspecified	Forward	1	R01593+	R01593	(5Z,8Z,11Z,14Z)-Icosatetraenoic acid + Oxygen <=> 15(S)-HPETE	rn00590 Arachidonic acid metabolism, rn00590 Arachidonic acid metabolism, rn01100 Metabolic pathways	Arachidonic acid metabolism	Lipid Metabolism	1.13.11.33	,HSA: 246(ALOX5) 247(ALOX5B)	HSA 246	ALOX5					#N/A	#N/A
ALOX12R	-	'12RHPET(c)= substrate'	4	c	12	o2 + arachd -> 12RHPET	242.1	Eicosanoid Metabolism	Biosynthesis of Secondary Metabolites	2	#N/A	#N/A	2	R01593+R07043+	R01593	(5Z,8Z,11Z,14Z)-Icosatetraenoic acid + Oxygen <=> 15(S)-HPETE	rn00590 Arachidonic acid metabolism, rn00590 Arachidonic acid metabolism, rn01100 Metabolic pathways	Arachidonic acid metabolism	Lipid Metabolism	1.13.11.33	,HSA: 246(ALOX5) 247(ALOX5B)	HSA 246	ALOX5		R743	5(S)-HPETE <=> H-4,5-EETA	rn59 Arachidonic acid metabolism, rn59 Arachidonic acid metabolism, rn Metabolic pathways	Arachidonic acid metabolism	Lipid Metabolism	.4.4.	,HSA: 543(CYPA) 544(CYPA2) 545(CYPB) 548(CYP2A6)	HSA 543
ALOX12	-	'12HPET(c)= substrate'	4	c	12	o2 + arachd -> 12HPET	239.1	Eicosanoid Metabolism	Biosynthesis of Secondary Metabolites	3	#N/A	#N/A	2	Ex_12HPET[e]+12HPETtr+	Ex_12HPET[e]	Ex_12HPET[e]	Exchange reaction	Exchange reaction	Exchange reaction						2HPETtr	2HPETtr	Transport reaction	Transport reaction	Transport Reaction							#N/A	#N/A
ACACT4p	'3odcoa(x)= product'	-	4	x	13	coa + 3odcoa -> accoa + occoa	3.1	Fatty Acid Metabolism	Lipid Metabolism	2	#N/A	#N/A	3	R04743_f+R04744_b+R04753_f+	R04743_f	(S)-Hydroxydecanoyl-CoA + NAD+ <=> 3-Oxodecanoyl-CoA + NADH + H+	rn00062 Fatty acid elongation in mitochondria, rn00062 Fatty acid elongation in mitochondria, rn00071 Fatty acid metabolism, rn01100 Metabolic pathways			1.1.1.35 1.1.1.211	HSA: 33 (HADHA), HSA328 (HSD7B)				R4744_b	(S)-Hydroxydecanoyl-CoA <=> trans-Dec-2-enoyl-CoA + H2O	rn62 Fatty acid elongation in mitochondria, rn62 Fatty acid elongation in mitochondria, rn7 Fatty acid metabolism, rn Metabolic pathways			4.2..7 4.2..74	HSA: 892(ECHS) 962(EHHADH) 33(HADHA)		R4753_f	Decanoyl-CoA + NADP+ <=> trans-Dec-2-enoyl-CoA + NADPH + H+	rn62 Fatty acid elongation in mitochondria, rn62 Fatty acid elongation in mitochondria, rn Metabolic pathways			.3..8 .3..38	,HSA: 52(MECR) 55825(PECR)
ACACT5p	'3oddcoa(x)= product'	dcacoa(x)= substrate'	4	x	13	coa + 3oddcoa -> accoa + dcacoa	3.1	Fatty Acid Metabolism	Lipid Metabolism	2	#N/A	#N/A	3	R03856_f+R04170_b+R04741_f+	R03856_f	Lauroyl-CoA + NADP+ <=> 2-trans-Dodecenoyl-CoA + NADPH + H+	rn00062 Fatty acid elongation in mitochondria, rn00062 Fatty acid elongation in mitochondria, rn01100 Metabolic pathways			1.3.1.8 1.3.1.38	,HSA: 52(MECR) 55825(PECR)				R47_b	(S)-3-Hydroxydodecanoyl-CoA <=> 2-trans-Dodecenoyl-CoA + H2O	rn62 Fatty acid elongation in mitochondria, rn62 Fatty acid elongation in mitochondria, rn7 Fatty acid metabolism, rn Metabolic pathways			4.2..7 4.2..74	HSA: 892(ECHS) 962(EHHADH) 33(HADHA)		R474_f	(S)-3-Hydroxydodecanoyl-CoA + NAD+ <=> 3-Oxododecanoyl-CoA + NADH + H+	rn62 Fatty acid elongation in mitochondria, rn62 Fatty acid elongation in mitochondria, rn7 Fatty acid metabolism, rn Metabolic pathways			...35 ...2	HSA: 33 (HADHA), HSA328 (HSD7B)
ACACT6p	'3otdcoa(x)= product'	'ddcacoa(x)= substrate'	4	x	13	coa + 3otdcoa -> accoa + ddcacoa	3.1	Fatty Acid Metabolism	Lipid Metabolism	2	#N/A	#N/A	3	R03989_f+R04739_f+R04740_b+	R03989_f	Tetradecanoyl-CoA + NADP+ <=> trans-Tetradec-2-enoyl-CoA + NADPH + H+	rn00062 Fatty acid elongation in mitochondria, rn00062 Fatty acid elongation in mitochondria, rn01100 Metabolic pathways			1.3.1.8 1.3.1.38	,HSA: 52(MECR) 55825(PECR)				R4739_f	(S)-3-Hydroxytetradecanoyl-CoA + NAD+ <=> 3-Oxotetradecanoyl-CoA + NADH	rn62 Fatty acid elongation in mitochondria, rn62 Fatty acid elongation in mitochondria, rn7 Fatty acid metabolism, rn Metabolic pathways			...35 ...2	HSA: 33 (HADHA), HSA328 (HSD7B)		R474_b	(S)-3-Hydroxytetradecanoyl-CoA <=> trans-Tetradec-2-enoyl-CoA + H2O	rn62 Fatty acid elongation in mitochondria, rn62 Fatty acid elongation in mitochondria, rn7 Fatty acid metabolism, rn Metabolic pathways			4.2..7 4.2..74	HSA: 892(ECHS) 962(EHHADH) 33(HADHA)
ACACT8p	'3ohodcoa(x)= product'	-	4	x	13	coa + 3ohodcoa -> accoa + pmtcoa	3.1	Fatty Acid Metabolism	Lipid Metabolism	2	#N/A	#N/A	3	R07759_b+R07760_b+R07761_b+	R07759_b	3-Oxostearoyl-CoA + NADPH + H+ <=> 3-Hydroxyoctadecanoyl-CoA + NADP+	rn01040 Biosynthesis of unsaturated fatty acids, rn01040 Biosynthesis of unsaturated fatty acids			1.1.1.-					R776_b	3-Hydroxyoctadecanoyl-CoA <=> (2E)-Octadecenoyl-CoA + H2O	rn4 Biosynthesis of unsaturated fatty acids, rn4 Biosynthesis of unsaturated fatty acids			4.2..-			R776_b	(2E)-Octadecenoyl-CoA + NADPH + H+ <=> Stearoyl-CoA + NADP+	rn4 Biosynthesis of unsaturated fatty acids, rn4 Biosynthesis of unsaturated fatty acids	.3..38			,HSA: 52(MECR) 55825(PECR)
ACACT7p	'3ohdcoa(x)= product'	'tdcoa(x)= substrate'	4	x	13	coa + 3ohdcoa -> accoa + tdcoa	3.1	Fatty Acid Metabolism	Lipid Metabolism	2	#N/A	#N/A	2	R04737_f+R04738_b+	R04737_f	(S)-3-Hydroxyhexadecanoyl-CoA + NAD+ <=> 3-Oxopalmitoyl-CoA + NADH + H+	rn00062 Fatty acid elongation in mitochondria, rn00062 Fatty acid elongation in mitochondria, rn00071 Fatty acid metabolism, rn01100 Metabolic pathways			1.1.1.35 1.1.1.211	HSA: 33 (HADHA), HSA328 (HSD7B)				R4738_b	(S)-3-Hydroxyhexadecanoyl-CoA <=> trans-Hexadec-2-enoyl-CoA + H2O	rn62 Fatty acid elongation in mitochondria, rn62 Fatty acid elongation in mitochondria, rn7 Fatty acid metabolism, rn Metabolic pathways			4.2..7 4.2..74	HSA: 892(ECHS) 962(EHHADH) 33(HADHA)							#N/A	#N/A
ACACT9p	'3ohxccoa(x)= product'	'ttccoa(x)= substrate'	4	x	13	coa + 3ohxccoa -> accoa + ttccoa	3.1	Fatty Acid Metabolism	Lipid Metabolism	3	#N/A	#N/A	3	R08185+Ex_3ohxccoa[e]+3ohxccoatr+	R08185	Tetracosanoyl-CoA + H2O <=> CoA + Tetracosanoic acid	rn01040 Biosynthesis of unsaturated fatty acids, rn01040 Biosynthesis of unsaturated fatty acids	Biosynthesis of unsaturated fatty acids	Lipid Metabolism	3.1.2.-					Ex_3ohxccoa[e]	Ex_3ohxccoa[e]	Exchange reaction	Exchange reaction	Exchange reaction				3ohxccoatr	3ohxccoatr	Transport reaction	Transport reaction	Transport Reaction
CPCTDTX	'ntm2amep(c)= product'	-	4	c	14	h + ctp + ntm2amep -> ppi + cmpntm2amep	513.1 or 9468.1	Glycerophospholipid Metabolism	Lipid Metabolism	1	reversible	Reverse	1	R02590+	R02590	CTP + N-Trimethyl-2-aminoethylphosphonate <=> Diphosphate + CMP-N-trimethyl-2-aminoethylphosphonate	rn00440 Phosphonate and phosphinate metabolism, rn00440 Phosphonate and phosphinate metabolism	Phosphonate and phosphinate metabolism	Metabolism of Other Amino Acids	2.7.7.15	,HSA: 53(PCYTA) 9468(PCYTB)	HSA 53	PCYTA					#N/A	#N/A
EPCTX	'2ameph(c)= product'	'cmp2amep(c)= substrate'	4	c	15	h + ctp + 2ameph -> ppi + cmp2amep	5833.1	Glycerophospholipid Metabolism	Lipid Metabolism	1	reversible	Reverse	1	R04247+	R04247	CTP + 2-Aminoethylphosphonate <=> Diphosphate + CMP-2-aminoethylphosphonate	rn00440 Phosphonate and phosphinate metabolism, rn00440 Phosphonate and phosphinate metabolism, rn01100 Metabolic pathways	Phosphonate and phosphinate metabolism	Metabolism of Other Amino Acids	2.7.7.14	,HSA: 5833(PCYT2)	HSA 5833	PCYT2					#N/A	#N/A
ALKP		'dha(c)= substrate'	4	c	16	h2o + dhap -> pi + dha	249.1 or 25.1 or 248.1 or 251.1	Glycerophospholipid Metabolism	Lipid Metabolism	2	#N/A	#N/A	1	R01039_b	R01039_b	Glycerol + NADP+ <=> Glycerone + NADPH + H+	rn00561 Glycerolipid metabolism, rn00561 Glycerolipid metabolism, rn01100 Metabolic pathways			1.1.1.156								#N/A	#N/A							#N/A	#N/A
AGPSx	'alkylR1oh(x)= product'	-	0	x	17	adhap_hs + alkylR1oh -> h + akdhap_hs + Rtotal	854.1	Glycerophospholipid Metabolism	Lipid Metabolism	3	#N/A	#N/A	2	Ex_alkylR1oh[e]+alkylR1ohtr+	Ex_alkylR1oh[e]	Ex_alkylR1oh[e]	Exchange reaction	Exchange reaction	Exchange reaction						alkylRohtr	alkylRohtr	Transport reaction	Transport reaction	Transport Reaction							#N/A	#N/A
AGLPC	'alkylR1oh(x)= product'	-	0	c	17	ak2g_hs + cdpchol -> h + h2o + ak2gchol_hs + cmp		Glycerophospholipid Metabolism	Lipid Metabolism	3	#N/A	#N/A	2	Ex_ak2gp_hs[e]+ak2gp_hstr+	Ex_ak2gp_hs[e]	Ex_ak2gp_hs[e]	Exchange reaction	Exchange reaction	Exchange reaction						ak2gp_hstr	ak2gp_hstr	Transport reaction	Transport reaction	Transport Reaction							#N/A	#N/A
AGLPH	'alkylR1oh(x)= product'	'dak2gpe_hs(c)= substrate'	0	c	17	h2o + ak2gp_hs -> pi + ak2g_hs		Glycerophospholipid Metabolism	Lipid Metabolism	3	#N/A	#N/A	2	Ex_ak2gp_hs[e]+ak2gp_hstr+	Ex_ak2gp_hs[e]	Ex_ak2gp_hs[e]	Exchange reaction	Exchange reaction	Exchange reaction						ak2gp_hstr	ak2gp_hstr	Transport reaction	Transport reaction	Transport Reaction							#N/A	#N/A
AGLPT	'alkylR1oh(x)= product'	'dak2gpe_hs(c)= substrate'	0	c	17	h + akgp_hs + Rtotal2 -> h2o + ak2gp_hs		Glycerophospholipid Metabolism	Lipid Metabolism	3	#N/A	#N/A	2	Ex_akgp_hs[e]+akgp_hstr+	Ex_akgp_hs[e]	Ex_akgp_hs[e]	Exchange reaction	Exchange reaction	Exchange reaction						akgp_hstr	akgp_hstr	Transport reaction	Transport reaction	Transport Reaction							#N/A	#N/A
AGLPR	'alkylR1oh(x)= product'	dak2gpe_hs(c)= substrate'	0	c	17	h + nadph + akdhap_hs -> nadp + akgp_hs		Glycerophospholipid Metabolism	Lipid Metabolism	3	#N/A	#N/A	2	Ex_akdhap_hs[e]+akdhap_hstr+	Ex_akdhap_hs[e]	Ex_akdhap_hs[e]	Exchange reaction	Exchange reaction	Exchange reaction						akdhap_hstr	akdhap_hstr	Transport reaction	Transport reaction	Transport Reaction							#N/A	#N/A
AGLPED	'alkylR1oh(x)= product'	'dak2gpe_hs(c)= substrate'	0	c	17	h + o2 + nadph + ak2gpe_hs -> 2 h2o + nadp + dak2gpe_hs		Glycerophospholipid Metabolism	Lipid Metabolism	3	#N/A	#N/A	4	Ex_ak2gpe_hs[e]+ak2gpe_hstr+Ex_dak2gpe_hs[e]+dak2gpe_hstr+	Ex_ak2gpe_hs[e]	Ex_ak2gpe_hs[e]	Exchange reaction	Exchange reaction	Exchange reaction						ak2gpe_hstr	ak2gpe_hstr	Transport reaction	Transport reaction	Transport Reaction				Ex_dak2gpe_hs[e]	Ex_dak2gpe_hs[e]	Exchange reaction	Exchange reaction	Exchange reaction			dak2gpe_hstr	dak2gpe_hstr	Transport reaction	Transport reaction	Transport Reaction
AGLPET	'alkylR1oh(x)= product'	'dak2gpe_hs(c)= substrate'	2	c	17	h + ak2g_hs + cdpea -> h2o + cmp + ak2gpe_hs		Glycerophospholipid Metabolism	Lipid Metabolism	3	#N/A	#N/A	4	Ex_akgp_hs[e]+akgp_hstr+Ex_dak2gpe_hs[e]+dak2gpe_hstr+	Ex_akgp_hs[e]	Ex_akgp_hs[e]	Exchange reaction	Exchange reaction	Exchange reaction						akgp_hstr	akgp_hstr	Transport reaction	Transport reaction	Transport Reaction				Ex_dak2gpe_hs[e]	Ex_dak2gpe_hs[e]	Exchange reaction	Exchange reaction	Exchange reaction			dak2gpe_hstr	dak2gpe_hstr	Transport reaction	Transport reaction	Transport Reaction
THRS	'phom(c)= product'	-	2	c	18	h2o + phom -> pi + thr-L	79896.1	Glycine, Serine, and Threonine Metabolism	Amino Acid Metabolism	1	forward	Reversible	1	R01466+	R01466	O-Phospho-L-homoserine + H2O <=> L-Threonine + Orthophosphate	rn00260 Glycine, serine and threonine metabolism, rn00260 Glycine, serine and threonine metabolism, rn01100 Metabolic pathways	Glycine, serine and threonine metabolism	Amino Acid Metabolism	4.2.3.1								#N/A	#N/A							#N/A	#N/A
GLCNACASE1ly	-	idour(c)	4	l	19	h2o + hs_deg3 -> acgam + hs_deg4	4669.1	Heparan sulfate degradation	Glycan Biosynthesis and Metabolism	3	#N/A	#N/A	2	Ex_hs_deg4[e]+hs_deg4tr+	Ex_hs_deg4[e]	Ex_hs_deg4[e]	Exchange reaction	Exchange reaction	Exchange reaction						hs_deg4tr	hs_deg4tr	Transport reaction	Transport reaction	Transport Reaction							#N/A	#N/A
GLCNACASE5ly	-	idour(c)	4	l	19	h2o + hs_deg24 -> acgam + hs_deg25	4669.1	Heparan sulfate degradation	Glycan Biosynthesis and Metabolism	3	#N/A	#N/A	2	Ex_hs_deg24[e]+hs_deg24tr+	Ex_hs_deg24[e]	Ex_hs_deg24[e]	Exchange reaction	Exchange reaction	Exchange reaction						hs_deg24tr	hs_deg24tr	Transport reaction	Transport reaction	Transport Reaction							#N/A	#N/A
HS1ly	-	idour(c)	4	l	19	h2o + hs_deg1 -> h + so4 + hs_deg2	6448.1	Heparan sulfate degradation	Glycan Biosynthesis and Metabolism	3	#N/A	#N/A	2	Ex_hs_deg4[e]+hs_deg4tr+	Ex_hs_deg4[e]	Ex_hs_deg4[e]	Exchange reaction	Exchange reaction	Exchange reaction						hs_deg4tr	hs_deg4tr	Transport reaction	Transport reaction	Transport Reaction							#N/A	#N/A
GLCAASE1ly	-	idour(c)	4	l	19	h2o + hs_deg9 -> glcur + hs_deg10	299.1	Heparan sulfate degradation	Glycan Biosynthesis and Metabolism	3	#N/A	#N/A	4	Ex_hs_deg10[e]+hs_deg10tr+Ex_hs_deg7[e]+hs_deg7tr+	Ex_hs_deg10[e]	Ex_hs_deg10[e]	Exchange reaction	Exchange reaction	Exchange reaction						hs_degtr	hs_degtr	Transport reaction	Transport reaction	Transport Reaction				Ex_hs_deg7[e]	Ex_hs_deg7[e]	Exchange reaction	Exchange reaction	Exchange reaction			hs_deg7tr	hs_deg7tr	Transport reaction	Transport reaction	Transport Reaction
GLCNACASE2ly	-	idour(c)	4	l	19	h2o + hs_deg8 -> acgam + hs_deg9	4669.1	Heparan sulfate degradation	Glycan Biosynthesis and Metabolism	3	#N/A	#N/A	4	Ex_hs_deg10[e]+hs_deg10tr+Ex_hs_deg8[e]+hs_deg8tr+	Ex_hs_deg10[e]	Ex_hs_deg10[e]	Exchange reaction	Exchange reaction	Exchange reaction						hs_degtr	hs_degtr	Transport reaction	Transport reaction	Transport Reaction				Ex_hs_deg8[e]	Ex_hs_deg8[e]	Exchange reaction	Exchange reaction	Exchange reaction			hs_deg8tr	hs_deg8tr	Transport reaction	Transport reaction	Transport Reaction
GLCNACASE3ly	-	idour(c)	4	l	19	h2o + hs_deg14 -> acgam + hs_deg15	4669.1	Heparan sulfate degradation	Glycan Biosynthesis and Metabolism	3	#N/A	#N/A	4	Ex_hs_deg14[e]+hs_deg14tr+Ex_hs_deg15[e]+hs_deg15tr+	Ex_hs_deg14[e]	Ex_hs_deg14[e]	Exchange reaction	Exchange reaction	Exchange reaction						hs_deg4tr	hs_deg4tr	Transport reaction	Transport reaction	Transport Reaction				Ex_hs_deg5[e]	Ex_hs_deg5[e]	Exchange reaction	Exchange reaction	Exchange reaction			hs_deg5tr	hs_deg5tr	Transport reaction	Transport reaction	Transport Reaction
GLCNACASE4ly	-	idour(c)	4	l	19	h2o + hs_deg20 -> acgam + hs_deg21	4669.1	Heparan sulfate degradation	Glycan Biosynthesis and Metabolism	3	#N/A	#N/A	4	Ex_hs_deg20[e]+hs_deg20tr+Ex_hs_deg21[e]+hs_deg21tr+	Ex_hs_deg20[e]	Ex_hs_deg20[e]	Exchange reaction	Exchange reaction	Exchange reaction						hs_deg2tr	hs_deg2tr	Transport reaction	Transport reaction	Transport Reaction				Ex_hs_deg2[e]	Ex_hs_deg2[e]	Exchange reaction	Exchange reaction	Exchange reaction			hs_deg2tr	hs_deg2tr	Transport reaction	Transport reaction	Transport Reaction
HS2ly	-	idour(c)	4	l	19	h2o + hs_deg6 -> h + so4 + hs_deg7	6448.1	Heparan sulfate degradation	Glycan Biosynthesis and Metabolism	3	#N/A	#N/A	4	Ex_hs_deg10[e]+hs_deg10tr+Ex_hs_deg6[e]+hs_deg6tr+	Ex_hs_deg10[e]	Ex_hs_deg10[e]	Exchange reaction	Exchange reaction	Exchange reaction						hs_degtr	hs_degtr	Transport reaction	Transport reaction	Transport Reaction				Ex_hs_deg6[e]	Ex_hs_deg6[e]	Exchange reaction	Exchange reaction	Exchange reaction			hs_deg6tr	hs_deg6tr	Transport reaction	Transport reaction	Transport Reaction
S2TASE1ly	-	idour(c)	4	l	19	h2o + hs_deg15 -> h + so4 + hs_deg16	3423.2 or 3423.1	Heparan sulfate degradation	Glycan Biosynthesis and Metabolism	3	#N/A	#N/A	4	Ex_hs_deg16[e]+hs_deg16tr+Ex_idour[e]+idourtr+	Ex_hs_deg16[e]	Ex_hs_deg16[e]	Exchange reaction	Exchange reaction	Exchange reaction						hs_deg6tr	hs_deg6tr	Transport reaction	Transport reaction	Transport Reaction				Ex_idour[e]	Ex_idour[e]	Exchange reaction	Exchange reaction	Exchange reaction			idourtr	idourtr	Transport reaction	Transport reaction	Transport Reaction
S2TASE2ly	-	idour(c)	4	l	19	h2o + hs_deg21 -> h + so4 + hs_deg22	3423.2 or 3423.1	Heparan sulfate degradation	Glycan Biosynthesis and Metabolism	3	#N/A	#N/A	4	Ex_hs_deg20[e]+hs_deg20tr+Ex_idour[e]+idourtr+	Ex_hs_deg20[e]	Ex_hs_deg20[e]	Exchange reaction	Exchange reaction	Exchange reaction						hs_deg2tr	hs_deg2tr	Transport reaction	Transport reaction	Transport Reaction				Ex_idour[e]	Ex_idour[e]	Exchange reaction	Exchange reaction	Exchange reaction			idourtr	idourtr	Transport reaction	Transport reaction	Transport Reaction
HS3ly	-	idour(c)	4	l	19	h2o + hs_deg12 -> h + so4 + hs_deg13	6448.1	Heparan sulfate degradation	Glycan Biosynthesis and Metabolism	3	#N/A	#N/A	14	R00001+R00001+R00002+R00002+R00004+R00004+R00005+R00005+R00006+R00006+R00008+R00008+R00009+R00009+R0... <Preview truncated at 128 characters>	R00001	Polyphosphate + n H2O <=> (n+1) Oligophosphate	0	#N/A	#N/A	3.6.1.1	,SCE: YDR452W(PPN)				R	Polyphosphate + n H2O <=> (n+) Oligophosphate		#N/A	#N/A	3.6..	,SCE: YDR452W(PPN)		R2	6 ATP + 6 H2O + 8 Reduced ferredoxin <=> 8 e- + 6 Orthophosphate + 6 ADP + 8 Oxidized ferredoxin		#N/A	#N/A	.8.6.		R2	6 ATP + 6 H2O + 8 Reduced ferredoxin <=> 8 e- + 6 Orthophosphate + 6 ADP + 8 Oxidized ferredoxin		#N/A	#N/A	.8.6.
LINKDEG1ly	-	idour(c)	2	l	19	3 h2o + hs_deg25 -> 2 gal + glcur + xyl-D		Heparan sulfate degradation	Glycan Biosynthesis and Metabolism	3	#N/A	#N/A	2	Ex_hs_deg24[e]+hs_deg24tr+	Ex_hs_deg24[e]	Ex_hs_deg24[e]	Exchange reaction	Exchange reaction	Exchange reaction						hs_deg24tr	hs_deg24tr	Transport reaction	Transport reaction	Transport Reaction							#N/A	#N/A
IMACTD	-	'im4ac(c)= substrate'	2	c	20	h2o + nad + im4act -> 2 h + nadh + im4ac	8854.1 or 223.1 or 51.1 or 216.1 or 224.1 or 8854.2 or 8854.3	Histidine Metabolism	Amino Acid Metabolism	2	#N/A	#N/A	5	R00253_f+R00526_f+R03188_f+R04066_f+R04214_b+	R00253_f	ATP + L-Glutamate + NH3 <=> ADP + Orthophosphate + L-Glutamine	rn00250 Alanine, aspartate and glutamate metabolism, rn00250 Alanine, aspartate and glutamate metabolism, rn00330 Arginine and proline metabolism, rn00910 Nitrogen metabolism, rn01100 Metabolic pathways			6.3.1.2	,HSA: 2752(GLUL)				R526_f	N-Formyl-L-aspartate + H2O <=> Formate + L-Aspartate	rn34 Histidine metabolism, rn34 Histidine metabolism, rn63 Glyoxylate and dicarboxylate metabolism			3.5..8 3.5..5	HSA: 443(ASPA), HSA: 973(ACY3)		R388_f	N-Formimino-L-aspartate + H2O <=> N-Formyl-L-aspartate + NH3	rn34 Histidine metabolism, rn34 Histidine metabolism			3.5.3.5		R466_f	Imidazole-4-acetate + Oxygen + NADH + H+ <=> 4-Imidazolone-5-acetate + NAD+ + H2O	rn34 Histidine metabolism, rn34 Histidine metabolism			.4.3.5		R424_b	N-Formimino-L-aspartate <=> 4-Imidazolone-5-acetate + H2O	rn34 Histidine metabolism, rn34 Histidine metabolism
HISTASE	-	'im4ac(c)= substrate'	4	c	20	h2o + o2 + hista -> h2o2 + nh4 + im4act	314.1 or 314.2 or 26.1	Histidine Metabolism	Amino Acid Metabolism	1	Unspecified	Forward	2	R00084+R02150+	R00084	4 Porphobilinogen + H2O <=> Hydroxymethylbilane + 4 NH3	rn00860 Porphyrin and chlorophyll metabolism, rn00860 Porphyrin and chlorophyll metabolism, rn01100 Metabolic pathways	Porphyrin and chlorophyll metabolism	Metabolism of Cofactors and Vitamins	2.5.1.61	,HSA: 345(HMBS)	HSA 345	HMBS		R25	H-Imidazole-4-ethanamine + Oxygen + H2O <=> Imidazole-4-acetaldehyde + NH3 + H2O2	rn34 Histidine metabolism, rn34 Histidine metabolism	Histidine metabolism	Amino Acid Metabolism	.4.3.22	,HSA: 26(ABP)	HSA 26
PMI12346PH	'ppmi12346p= product'	-	4	c	21	h2o + ppmi12346p -> h + pi + minohp	987.2 or 117283.1 or 987.1	Inositol Phosphate Metabolism	Carbohydrate Metabolism	1	Unspecified	Reversible	1	R05779+	R05779	5-PP-InsP5 + H2O <=> myo-Inositol hexakisphosphate + Orthophosphate	0	#N/A	#N/A	3.6.1.52	,HSA: 63(NUDT4) 65(NUDT3) 559(NUDT)	HSA 63	NUDT4					#N/A	#N/A
PMI1346PH	ppmi1346p= product'	-	4	c	22	h2o + ppmi1346p -> h + pi + mi13456p	987.2 or 117283.1 or 987.1	Inositol Phosphate Metabolism	Carbohydrate Metabolism	3	#N/A	#N/A	4	R03429+R03478+Ex_ppmi1346p[e]+ppmi1346ptr+	R03429	ATP + 1D-myo-Inositol 1,3,4-trisphosphate <=> ADP + 1D-myo-Inositol 1,3,4,6-tetrakisphosphate	rn00562 Inositol phosphate metabolism, rn00562 Inositol phosphate metabolism, rn01100 Metabolic pathways, rn04070 Phosphatidylinositol signaling system	Inositol phosphate metabolism	Carbohydrate Metabolism	2.7.1.134 2.7.1.159					R3478	ATP + D-myo-Inositol ,3,4,6-tetrakisphosphate <=> ADP + D-myo-Inositol ,3,4,5,6-pentakisphosphate	rn562 Inositol phosphate metabolism, rn562 Inositol phosphate metabolism, rn Metabolic pathways, rn47 Phosphatidylinositol signaling system	Inositol phosphate metabolism	Carbohydrate Metabolism	2.7..4			Ex_ppmi346p[e]	Ex_ppmi346p[e]	Exchange reaction	Exchange reaction	Exchange reaction			ppmi346ptr	ppmi346ptr	Transport reaction	Transport reaction	Transport Reaction
PYLALDOX	'pylald(c)= product'	'peracd(c)= substrate'	1	c	23	h2o + nad + pylald -> 2 h + nadh + peracd	8854.1 or 223.1 or 51.1 or 216.1 or 224.1 or 8854.2 or 8854.3	Limonene and pinene degradation	Biosynthesis of Secondary Metabolites	1	Unspecified	Reversible	1	R06366+	R06366	Perillyl aldehyde + H2O + NAD+ <=> Perillic acid + NADH + H+	rn00903 Limonene and pinene degradation, rn00903 Limonene and pinene degradation	Limonene and pinene degradation	Biosynthesis of Secondary Metabolites	1.2.1.3	,HSA: 27(ALDH2) 29(ALDHB) 223(ALDH9A) 224(ALDH3A2) 5(ALDH7A)	HSA 27	ALDH2					#N/A	#N/A
TMLYSOX	-	peplys[r]	4	c	24	o2 + akg + tmlys -> co2 + succ + 3htmelys	55217.1	Lysine Metabolism	Amino Acid Metabolism	1	forward	Forward	1	R03451+	R03451	N6,N6,N6-Trimethyl-L-lysine + 2-Oxoglutarate + Oxygen <=> 3-Hydroxy-N6,N6,N6-trimethyl-L-lysine + Succinate + CO2	rn00310 Lysine degradation, rn00310 Lysine degradation	Lysine degradation	Amino Acid Metabolism	1.14.11.8	,HSA: 5527(TMLHE)	HSA 5527	TMLHE					#N/A	#N/A
BBHOX	-	peplys[r]	4	c	24	o2 + akg + 4tmeabutn -> co2 + crn + succ	8424.1	Lysine Metabolism	Amino Acid Metabolism	1	reversible	Forward	2	R02396+R02397+	R02396	Acetyl-CoA + Carnitine <=> CoA + O-Acetylcarnitine	0	#N/A	#N/A	2.3.1.7	,HSA: 384(CRAT)	HSA 384	CRAT		R2397	4-Trimethylammoniobutanoate + 2-Oxoglutarate + Oxygen <=> Carnitine + Succinate + CO2	rn3 Lysine degradation, rn3 Lysine degradation	Lysine degradation	Amino Acid Metabolism	.4..	,HSA: 8424(BBOX)	HSA 8424
GHMT3	-	peplys[r]	2	c	24	h + 3htmelys -> gly + 4tmeabut	647.2 or 647.1	Lysine Metabolism	Amino Acid Metabolism	1	reversible	Reversible	1	R03284+	R03284	4-Trimethylammoniobutanal + Glycine <=> 3-Hydroxy-N6,N6,N6-trimethyl-L-lysine	rn00310 Lysine degradation, rn00310 Lysine degradation	Lysine degradation	Amino Acid Metabolism	4.1.2.-				Lyase				#N/A	#N/A							#N/A	#N/A
TMABADH	-	peplys[r]	4	c	24	h2o + nad + 4tmeabut -> 2 h + nadh + 4tmeabutn	223.1	Lysine Metabolism	Amino Acid Metabolism	1	Unspecified	Reversible	1	R03283+	R03283	4-Trimethylammoniobutanal + NAD+ + H2O <=> 4-Trimethylammoniobutanoate + NADH + H+	rn00310 Lysine degradation, rn00310 Lysine degradation	Lysine degradation	Amino Acid Metabolism	1.2.1.3 1.2.1.47								#N/A	#N/A							#N/A	#N/A
LYSMTF2n	-	peplys[r]	0	n	24	amet + Nmelys -> ahcys + Ndmelys	83852.1 or 79813.1 or 1919.2 or 5858.1 or 387893.1 or 8854.1 or 79723.1 or 1919.1 or 9869.1 or 84444.1 or 5858.2 or 6839.1	Lysine Metabolism	Amino Acid Metabolism	3	#N/A	#N/A	2	Ex_Ndmelys[e]+Ndmelystr+	Ex_Ndmelys[e]	Ex_Ndmelys[e]	Exchange reaction	Exchange reaction	Exchange reaction						Ndmelystr	Ndmelystr	Transport reaction	Transport reaction	Transport Reaction							#N/A	#N/A
LYSMTF1n	-	peplys[r]	0	n	24	amet + peplys -> ahcys + Nmelys	83852.1 or 79813.1 or 1919.2 or 5858.1 or 387893.1 or 8854.1 or 79723.1 or 1919.1 or 84444.1 or 9869.1 or 5858.2 or 6839.1	Lysine Metabolism	Amino Acid Metabolism	3	#N/A	#N/A	2	Ex_Nmelys[e]+Nmelystr+	Ex_Nmelys[e]	Ex_Nmelys[e]	Exchange reaction	Exchange reaction	Exchange reaction						Nmelystr	Nmelystr	Transport reaction	Transport reaction	Transport Reaction							#N/A	#N/A
DNAMTn	DNA	?	4	n	25	amet + dna -> h + ahcys + dna5mtc	1787.1 or 1787.4 or 1787.2 or 1787.6 or 1786.1 or 1787.3 or 1789.4 or 1788.1 or 1788.4 or 1789.3 or 1789.2 or 1787.5 or 1788.3 or 1789.1 or 1788.2	Methionine Metabolism	Amino Acid Metabolism	1	Unspecified	Forward	1	R00380+	R00380	S-Adenosyl-L-methionine + DNA <=> S-Adenosyl-L-homocysteine + DNA 5-methylcytosine	0	#N/A	#N/A	2.1.1.37	,HSA: 786(DNMT) 787(TRDMT) 788(DNMT3A) 789(DNMT3B)	HSA 786	DNMT					#N/A	#N/A
DPPS	ipdp(r)= product'	q10(m)=substrate'	2	c	26	7 ipdp + frdp -> 7 ppi + decdp		Miscellaneous	Miscellaneous	3	#N/A	#N/A	2	Ex_decdp[e]+decdptr+	Ex_decdp[e]	Ex_decdp[e]	Exchange reaction	Exchange reaction	Exchange reaction						decdptr	decdptr	Transport reaction	Transport reaction	Transport Reaction							#N/A	#N/A
NADPN	-	'adprbp(c)= substrate'	2	c	27	h2o + nadp -> h + ncam + adprbp		NAD Metabolism	Metabolism of Cofactors and Vitamins	1	Unspecified	Forward	1	R00119+	R00119	NADP+ + H2O <=> Nicotinamide + ADPribose 2'-phosphate	rn00760 Nicotinate and nicotinamide metabolism, rn00760 Nicotinate and nicotinamide metabolism	Nicotinate and nicotinamide metabolism	Metabolism of Cofactors and Vitamins	3.2.2.5 3.2.2.6								#N/A	#N/A							#N/A	#N/A
NADK	-	'adprbp(c)= substrate'	4	c	28	atp + nad -> adp + h + nadp	6522.1	NAD Metabolism	Metabolism of Cofactors and Vitamins	1	Unspecified	Reversible	1	R00105+	R00105	ATP + NADH <=> ADP + NADPH	0	#N/A	#N/A	2.7.1.86								#N/A	#N/A							#N/A	#N/A
DEDOLP1_L	ipdp(c)= product'	-	0	c	29	h2o + 0.1 dedoldp_L -> h + pi + 0.1 dedolp_L		N-Glycan Biosynthesis	Glycan Biosynthesis and Metabolism	2	#N/A	#N/A	4	R01004+R01007+R05556+R08375+	R01004	Dolichyl diphosphate + H2O <=> Dolichyl phosphate + Orthophosphate	rn00510 N-Glycan biosynthesis, rn00510 N-Glycan biosynthesis	N-Glycan biosynthesis	Glycan Biosynthesis and Metabolism	3.6.1.43	,HSA: 577(DOLPP)	HSA 577	DOLPP		R7	UDP-N-acetyl-D-glucosamine + Dolichyl phosphate <=> UMP + N-Acetyl-D-glucosaminyldiphosphodolichol		#N/A	#N/A	2.7.8.5	,HSA: 798(DPAGT)		R5556	trans,trans,cis-Geranylgeranyl diphosphate + n Isopentenyl diphosphate <=> Dehydrodolichol diphosphate + n Diphosphate	rn9 Terpenoid backbone biosynthesis, rn9 Terpenoid backbone biosynthesis	Terpenoid backbone biosynthesis	Biosynthesis of Secondary Metabolites	2.5..-		R8375	Dehydrodolichol diphosphate <=> Dolichyl diphosphate	rn9 Terpenoid backbone biosynthesis, rn9 Terpenoid backbone biosynthesis	Terpenoid backbone biosynthesis	Biosynthesis of Secondary Metabolites	Catagorised as incomplete reaction in Kegg
DEDOLP2_L	ipdp(c)= product'	-	0	c	29	h2o + 0.1 dedolp_L -> pi + 0.1 dedol_L		N-Glycan Biosynthesis	Glycan Biosynthesis and Metabolism	2	#N/A	#N/A	4	R01004+R01007+R05556+R08375+	R01004	Dolichyl diphosphate + H2O <=> Dolichyl phosphate + Orthophosphate	rn00510 N-Glycan biosynthesis, rn00510 N-Glycan biosynthesis	N-Glycan biosynthesis	Glycan Biosynthesis and Metabolism	3.6.1.43	,HSA: 577(DOLPP)	HSA 577	DOLPP		R7	UDP-N-acetyl-D-glucosamine + Dolichyl phosphate <=> UMP + N-Acetyl-D-glucosaminyldiphosphodolichol		#N/A	#N/A	2.7.8.5	,HSA: 798(DPAGT)		R5556	trans,trans,cis-Geranylgeranyl diphosphate + n Isopentenyl diphosphate <=> Dehydrodolichol diphosphate + n Diphosphate	rn9 Terpenoid backbone biosynthesis, rn9 Terpenoid backbone biosynthesis	Terpenoid backbone biosynthesis	Biosynthesis of Secondary Metabolites	2.5..-		R8375	Dehydrodolichol diphosphate <=> Dolichyl diphosphate	rn9 Terpenoid backbone biosynthesis, rn9 Terpenoid backbone biosynthesis	Terpenoid backbone biosynthesis	Biosynthesis of Secondary Metabolites	Catagorised as incomplete reaction in Kegg
DEDOLR_L	ipdp(c)= product'	-	0	c	29	h + nadph + 0.1 dedol_L -> nadp + 0.1 dolichol_L		N-Glycan Biosynthesis	Glycan Biosynthesis and Metabolism	2	#N/A	#N/A	4	R01004+R01007+R05556+R08375+	R01004	Dolichyl diphosphate + H2O <=> Dolichyl phosphate + Orthophosphate	rn00510 N-Glycan biosynthesis, rn00510 N-Glycan biosynthesis	N-Glycan biosynthesis	Glycan Biosynthesis and Metabolism	3.6.1.43	,HSA: 577(DOLPP)	HSA 577	DOLPP		R7	UDP-N-acetyl-D-glucosamine + Dolichyl phosphate <=> UMP + N-Acetyl-D-glucosaminyldiphosphodolichol		#N/A	#N/A	2.7.8.5	,HSA: 798(DPAGT)		R5556	trans,trans,cis-Geranylgeranyl diphosphate + n Isopentenyl diphosphate <=> Dehydrodolichol diphosphate + n Diphosphate	rn9 Terpenoid backbone biosynthesis, rn9 Terpenoid backbone biosynthesis	Terpenoid backbone biosynthesis	Biosynthesis of Secondary Metabolites	2.5..-		R8375	Dehydrodolichol diphosphate <=> Dolichyl diphosphate	rn9 Terpenoid backbone biosynthesis, rn9 Terpenoid backbone biosynthesis	Terpenoid backbone biosynthesis	Biosynthesis of Secondary Metabolites	Catagorised as incomplete reaction in Kegg
GGT_U	ipdp(c)= product'	-	4	c	29	16.5 ipdp + ttc-ggdp -> 16.5 ppi + 0.1 dedoldp_U		N-Glycan Biosynthesis	Glycan Biosynthesis and Metabolism	3	#N/A	#N/A	2	Ex_dedoldp_U[e]+dedoldp_Utr+	Ex_dedoldp_U[e]	Ex_dedoldp_U[e]	Exchange reaction	Exchange reaction	Exchange reaction						dedoldp_Utr	dedoldp_Utr	Transport reaction	Transport reaction	Transport Reaction							#N/A	#N/A
DEDOLP1_U	ipdp(c)= product'	-	0	c	29	h2o + 0.1 dedoldp_U -> h + pi + 0.1 dedolp_U		N-Glycan Biosynthesis	Glycan Biosynthesis and Metabolism	3	#N/A	#N/A	2	Ex_dedolp_U[e]+dedolp_Utr+	Ex_dedolp_U[e]	Ex_dedolp_U[e]	Exchange reaction	Exchange reaction	Exchange reaction						dedolp_Utr	dedolp_Utr	Transport reaction	Transport reaction	Transport Reaction							#N/A	#N/A
DEDOLP2_U	ipdp(c)= product'	-	0	c	29	h2o + 0.1 dedolp_U -> pi + 0.1 dedol_U		N-Glycan Biosynthesis	Glycan Biosynthesis and Metabolism	3	#N/A	#N/A	2	Ex_dedol_U[e]+dedol_Utr+	Ex_dedol_U[e]	Ex_dedol_U[e]	Exchange reaction	Exchange reaction	Exchange reaction						dedol_Utr	dedol_Utr	Transport reaction	Transport reaction	Transport Reaction							#N/A	#N/A
DEDOLR_U	ipdp(c)= product'	-	0	c	29	h + nadph + 0.1 dedol_U -> nadp + 0.1 dolichol_U		N-Glycan Biosynthesis	Glycan Biosynthesis and Metabolism	3	#N/A	#N/A	2	Ex_dolp_U[e]+dolp_Utr+	Ex_dolp_U[e]	Ex_dolp_U[e]	Exchange reaction	Exchange reaction	Exchange reaction						dolp_Utr	dolp_Utr	Transport reaction	Transport reaction	Transport Reaction							#N/A	#N/A
ENMAN1g	-	'glc1man(g)= substrate'	0	g	30	h2o + g1m8masn -> glc1man + m7masnA		N-Glycan Biosynthesis	Glycan Biosynthesis and Metabolism	3	#N/A	#N/A	2	Ex_glc1man[e]+glc1mantr+	Ex_glc1man[e]	Ex_glc1man[e]	Exchange reaction	Exchange reaction	Exchange reaction						glcmantr	glcmantr	Transport reaction	Transport reaction	Transport Reaction							#N/A	#N/A
ENMAN2g	-	'glc2man(g)= substrate'	0	g	30	h2o + g2m8masn -> m7masnA + glc2man		N-Glycan Biosynthesis	Glycan Biosynthesis and Metabolism	3	#N/A	#N/A	2	Ex_glc2man[e]+glc2mantr+	Ex_glc2man[e]	Ex_glc2man[e]	Exchange reaction	Exchange reaction	Exchange reaction						glc2mantr	glc2mantr	Transport reaction	Transport reaction	Transport Reaction							#N/A	#N/A
ENMAN3g	-	glc3man(g)= substrate'	0	g	30	h2o + g3m8masn -> m7masnA + glc3man		N-Glycan Biosynthesis	Glycan Biosynthesis and Metabolism	3	#N/A	#N/A	2	Ex_glc3man[e]+glc3mantr+	Ex_glc3man[e]	Ex_glc3man[e]	Exchange reaction	Exchange reaction	Exchange reaction						glc3mantr	glc3mantr	Transport reaction	Transport reaction	Transport Reaction							#N/A	#N/A
ENMAN4g	-	'glc1man(g)= substrate'	0	g	30	h2o + g1m7masnC -> glc1man + m6masnC		N-Glycan Biosynthesis	Glycan Biosynthesis and Metabolism	3	#N/A	#N/A	2	Ex_glc1man[e]+glc1mantr+	Ex_glc1man[e]	Ex_glc1man[e]	Exchange reaction	Exchange reaction	Exchange reaction						glcmantr	glcmantr	Transport reaction	Transport reaction	Transport Reaction							#N/A	#N/A
ENMAN5g	-	'glc1man(g)= substrate'	0	g	30	h2o + g1m7masnB -> glc1man + m6masnB2		N-Glycan Biosynthesis	Glycan Biosynthesis and Metabolism	3	#N/A	#N/A	2	Ex_glc1man[e]+glc1mantr+	Ex_glc1man[e]	Ex_glc1man[e]	Exchange reaction	Exchange reaction	Exchange reaction						glcmantr	glcmantr	Transport reaction	Transport reaction	Transport Reaction							#N/A	#N/A
ENMAN6g	-	'glc1man(g)= substrate'	0	g	30	h2o + g1m6masnB1 -> glc1man + m5masnB1		N-Glycan Biosynthesis	Glycan Biosynthesis and Metabolism	3	#N/A	#N/A	2	Ex_glc1man[e]+glc1mantr+	Ex_glc1man[e]	Ex_glc1man[e]	Exchange reaction	Exchange reaction	Exchange reaction						glcmantr	glcmantr	Transport reaction	Transport reaction	Transport Reaction							#N/A	#N/A
3NTD7l	'3amp(l)= product'	-	4	l	31	h2o + 3amp -> pi + adn	53.1	Nucleic acid degradation	Carbohydrate Metabolism	1	Unspecified	Reversible	1	R01562+	R01562	3'-AMP + H2O <=> Adenosine + Orthophosphate	rn00230 Purine metabolism, rn00230 Purine metabolism	Purine metabolism	Nucleotide Metabolism	3.1.3.6								#N/A	#N/A							#N/A	#N/A
TDPDRE	-	'dtdprmn(c)= substrate'	1	c	32	dtdp4d6dg -> dtdp4d6dm		Nucleotide Sugar Metabolism	Carbohydrate Metabolism	1	Unspecified	Reverse	2	R06513+R06514+	R06513	dTDP-glucose <=> 4,6-Dideoxy-4-oxo-dTDP-D-glucose + H2O	rn00521 Streptomycin biosynthesis, rn00521 Streptomycin biosynthesis, rn00523 Polyketide sugar unit biosynthesis, rn01055 Biosynthesis of vancomycin group antibiotics	Streptomycin biosynthesis	Biosynthesis of Secondary Metabolites	4.2.1.46	,HSA: 23483(TGDS)	HSA 23483	TGDS		R654	4,6-Dideoxy-4-oxo-dTDP-D-glucose <=> dTDP-4-dehydro-6-deoxy-L-mannose	rn52 Streptomycin biosynthesis, rn52 Streptomycin biosynthesis, rn523 Polyketide sugar unit biosynthesis	Streptomycin biosynthesis	Biosynthesis of Secondary Metabolites	5..3.3	,CEL: C4F.6	CEL C4F.6
TDPGDH	-	'dtdprmn(c)= substrate'	2	c	32	dtdpglu -> h2o + dtdp4d6dg	23483.1	Nucleotide Sugar Metabolism	Carbohydrate Metabolism	2	#N/A	#N/A	2	R06513+R06514+	R06513	dTDP-glucose <=> 4,6-Dideoxy-4-oxo-dTDP-D-glucose + H2O	rn00521 Streptomycin biosynthesis, rn00521 Streptomycin biosynthesis, rn00523 Polyketide sugar unit biosynthesis, rn01055 Biosynthesis of vancomycin group antibiotics	Streptomycin biosynthesis	Biosynthesis of Secondary Metabolites	4.2.1.46	,HSA: 23483(TGDS)	HSA 23483	TGDS		R654	4,6-Dideoxy-4-oxo-dTDP-D-glucose <=> dTDP-4-dehydro-6-deoxy-L-mannose	rn52 Streptomycin biosynthesis, rn52 Streptomycin biosynthesis, rn523 Polyketide sugar unit biosynthesis	Streptomycin biosynthesis	Biosynthesis of Secondary Metabolites	5..3.3	,CEL: C4F.6	CEL C4F.6
TDPDRR	-	'dtdprmn(c)= substrate'	1	c	32	h + nadph + dtdp4d6dm -> nadp + dtdprmn		Nucleotide Sugar Metabolism	Carbohydrate Metabolism	1	reversible	Forward	1	R02777+	R02777	dTDP-6-deoxy-L-mannose + NADP+ <=> dTDP-4-dehydro-6-deoxy-L-mannose + NADPH + H+	rn00521 Streptomycin biosynthesis, rn00521 Streptomycin biosynthesis, rn00523 Polyketide sugar unit biosynthesis	Streptomycin biosynthesis	Biosynthesis of Secondary Metabolites	1.1.1.133								#N/A	#N/A							#N/A	#N/A
AP4AH1	'ap4a(c)= product'	-	4	c	33	h2o + ap4a -> atp + 2 h + amp	318.1 or 318.2 or 318.3	Nucleotides	Carbohydrate Metabolism	2	#N/A	#N/A	1	R00125+	R00125	P1,P4-Bis(5'-adenosyl) tetraphosphate + H2O <=> 2 ADP	rn00230 Purine metabolism, rn00230 Purine metabolism	Purine metabolism	Nucleotide Metabolism	3.6.1.41								#N/A	#N/A							#N/A	#N/A
ADPGLC	'adpglc(c)= product'	-	4	c	34	h2o + adpglc -> 2 h + amp + g1p	11164.1	Nucleotides	Carbohydrate Metabolism	2	#N/A	#N/A	1	R02421+	R02421	ADP-glucose + Amylose <=> ADP + Amylose	rn00500 Starch and sucrose metabolism, rn00500 Starch and sucrose metabolism, rn01100 Metabolic pathways	Starch and sucrose metabolism	Carbohydrate Metabolism	2.4.1.21								#N/A	#N/A							#N/A	#N/A
ADPMAN	'adpman(c)= product'	-	4	c	35	h2o + adpman -> 2 h + amp + man1p	11164.1	Nucleotides	Carbohydrate Metabolism	2	#N/A	#N/A	2	R01818+R02677+	R01818	D-Mannose 6-phosphate <=> D-Mannose 1-phosphate	rn00051 Fructose and mannose metabolism, rn00051 Fructose and mannose metabolism, rn00520 Amino sugar and nucleotide sugar metabolism, rn01100 Metabolic pathways	Fructose and mannose metabolism	Carbohydrate Metabolism	5.4.2.8	,HSA: 5372(PMM) 5373(PMM2)	HSA 5372	PMM		R2677	ADP-mannose + H2O <=> AMP + D-Mannose -phosphate	rn5 Fructose and mannose metabolism, rn5 Fructose and mannose metabolism	Fructose and mannose metabolism	Carbohydrate Metabolism	3.6..2						#N/A	#N/A
A4GNT1g	-	'gncore1(g)= substrate'	0	g	36	T_antigen + uacgam -> h + udp + gncore1	51146.1	O-Glycan Biosynthesis	Glycan Biosynthesis and Metabolism	3	#N/A	#N/A	2	Ex_gncore1[e]+gncore1tr+	Ex_gncore1[e]	Ex_gncore1[e]	Exchange reaction	Exchange reaction	Exchange reaction						gncoretr	gncoretr	Transport reaction	Transport reaction	Transport Reaction							#N/A	#N/A
PPA2	-	'dak2gpe_hs(c)= substrate'	1	c	37	h2o + pppi -> h + pi + ppi		Others	Miscellaneous	1	Unspecified	Forward	2	R00138+R01492+	R00138	Triphosphate + H2O <=> Diphosphate + Orthophosphate	0	#N/A	#N/A	3.6.1.25					R492	ATP + Cob(I)alamin <=> Triphosphate + Cobamide coenzyme	rn86 Porphyrin and chlorophyll metabolism, rn86 Porphyrin and chlorophyll metabolism	Porphyrin and chlorophyll metabolism	Metabolism of Cofactors and Vitamins	2.5..7	,HSA: 326625(MMAB)					#N/A	#N/A
RBK_D	'rbl-D(c)= product'	-	2	c	38	atp + rbl-D -> adp + h + ru5p-D		Pentose and Glucuronate Interconversions	Carbohydrate Metabolism	2	#N/A	#N/A	1	R01081+	R01081	D-Ribose <=> D-Ribulose	0	#N/A	#N/A	5.3.1.2								#N/A	#N/A							#N/A	#N/A
PPOR	-	'2hyoxplac(c)= substrate'	1	c	39	o2 + phpyr -> co2 + 2hyoxplac	3242.1	Phenylalanine metabolism	Amino Acid Metabolism	2	#N/A	#N/A	1	R05450+	R05450	2-Hydroxyphenylacetate + Oxygen + NADH + H+ <=> Homogentisate + NAD+ + H2O	rn00643 Styrene degradation, rn00643 Styrene degradation, rn01100 Metabolic pathways	Styrene degradation	Xenobiotics Biodegradation and Metabolism	1.14.13.-				Oxoreductase				#N/A	#N/A							#N/A	#N/A
ADSELK	-	'3padsel(c)= substrate'	1	c	40	atp + adsel -> adp + h + 3padsel	96.1 or 961.1	Selenoamino acid metabolism	Metabolism of Other Amino Acids	2	#N/A	#N/A	3	R04940_f+R05704_b+R07229_f+	R04940_f	3'-Phosphoadenylylselenate + NADPH <=> Adenosine 3',5'-bisphosphate + Selenite + NADP+ + H+									R574_b	Glycine + 2 Acceptor <=> Hydrogen cyanide + CO2 + 2 Reduced acceptor				.4.99.5			R7229_f	Selenite + H2O + Acceptor <=> Selenate + Reduced acceptor				.97..9	,ECO: b2878(ygfK)
SEAHCYSHYD	'selmeth(c)= product'	'selnp(c)= substrate'	1	c	41	h2o + seahcys -> adn + selhcys	23382.1 or 1768.1 or 1768.2 or 191.1	Selenoamino acid metabolism	Metabolism of Other Amino Acids	1	reversible	Reverse	1	R04936+	R04936	Se-Adenosylselenohomocysteine + H2O <=> Adenosine + Selenohomocysteine	rn00450 Selenoamino acid metabolism, rn00450 Selenoamino acid metabolism	Selenoamino acid metabolism	Metabolism of Other Amino Acids	3.3.1.1	,HSA: 768(AHCYL) 9(AHCY) 23382(AHCYL2)	HSA 768	AHCYL					#N/A	#N/A
SELADT	'selmeth(c)= product'	'selnp(c)= substrate'	1	c	41	atp + h + sel -> ppi + adsel	96.1 or 961.1	Selenoamino acid metabolism	Metabolism of Other Amino Acids	1	reversible	Reverse	1	R04929+	R04929	ATP + Selenate <=> Diphosphate + Adenylylselenate	rn00450 Selenoamino acid metabolism, rn00450 Selenoamino acid metabolism	Selenoamino acid metabolism	Metabolism of Other Amino Acids	2.7.7.4	,HSA: 96(PAPSS2) 96(PAPSS)	HSA 96	PAPSS2					#N/A	#N/A
SELCYSTS	'selmeth(c)= product'	'selnp(c)= substrate'	4	c	41	ser-L + selhcys -> h2o + selcyst	875.1	Selenoamino acid metabolism	Metabolism of Other Amino Acids	1	reversible	Reverse	1	R04942+	R04942	L-Serine + Selenohomocysteine <=> Selenocystathionine + H2O	rn00450 Selenoamino acid metabolism, rn00450 Selenoamino acid metabolism	Selenoamino acid metabolism	Metabolism of Other Amino Acids	4.2.1.22	,HSA: 875(CBS)	HSA 875	CBS					#N/A	#N/A
SELMETAT	'selmeth(c)= product'	'selnp(c)= substrate'	1	c	41	atp + h2o + selmeth -> pi + ppi + seasmet	4144.1 and 2743.2 or 2743.1 and 4144.1 or 4143.1	Selenoamino acid metabolism	Metabolism of Other Amino Acids	1	forward	Forward	1	R04771+	R04771	ATP + Selenomethionine + H2O <=> Orthophosphate + Diphosphate + Se-Adenosylselenomethionine	rn00450 Selenoamino acid metabolism, rn00450 Selenoamino acid metabolism	Selenoamino acid metabolism	Metabolism of Other Amino Acids	2.5.1.6	,HSA: 2743(MAT2B) 443(MATA) 444(MAT2A)	HSA 2743	MAT2B					#N/A	#N/A
SELNPS	'selmeth(c)= product'	'selnp(c)= substrate'	4	c	41	atp + h2o + seln -> pi + amp + selnp	22929.1 or 22928.1	Selenoamino acid metabolism	Metabolism of Other Amino Acids	1	reversible	Reverse	1	R03595+	R03595	ATP + Selenide + H2O <=> AMP + Selenophosphate + Orthophosphate	rn00450 Selenoamino acid metabolism, rn00450 Selenoamino acid metabolism, rn01100 Metabolic pathways	Selenoamino acid metabolism	Metabolism of Other Amino Acids	2.7.9.3	,HSA: 22928(SEPHS2) 22929(SEPHS)	HSA 22928	SEPHS2					#N/A	#N/A
SELCYSTGL	'selmeth(c)= product'	'selnp(c)= substrate'	4	c	41	h2o + selcyst -> nh4 + 2obut + selcys	1491.2 or 1491.1	Selenoamino acid metabolism	Metabolism of Other Amino Acids	1	Unspecified	Reversible	2	R00084+R04930+	R00084	4 Porphobilinogen + H2O <=> Hydroxymethylbilane + 4 NH3	rn00860 Porphyrin and chlorophyll metabolism, rn00860 Porphyrin and chlorophyll metabolism, rn01100 Metabolic pathways	Porphyrin and chlorophyll metabolism	Metabolism of Cofactors and Vitamins	2.5.1.61	,HSA: 345(HMBS)	HSA 345	HMBS		R493	Selenocystathionine + H2O <=> Selenocysteine + NH3 + 2-Oxobutanoate	rn45 Selenoamino acid metabolism, rn45 Selenoamino acid metabolism	Selenoamino acid metabolism	Metabolism of Other Amino Acids	4.4..	,HSA: 49(CTH)	HSA 49
SELCYSLY	'selmeth(c)= product'	'selnp(c)= substrate'	1	c	41	dtt + selcys -> h + ala-L + dttOX + seln	5154.1	Selenoamino acid metabolism	Metabolism of Other Amino Acids	2	#N/A	#N/A	4	R03510+R03511+R03599+R05704+	R03510	Phylloquinone + Reduced acceptor + Oxygen <=> Vitamin K1 epoxide + Acceptor + H2O	0	#N/A	#N/A	1.14.99.2					R35	Phylloquinone + Oxidized dithiothreitol + H2O <=> Vitamin K epoxide + Dithiothreitol		#N/A	#N/A	..4.	,HSA: 79(VKORC)		R3599	Selenocysteine + Reduced acceptor <=> Selenide + L-Alanine + Acceptor	rn45 Selenoamino acid metabolism, rn45 Selenoamino acid metabolism, rn Metabolic pathways	Selenoamino acid metabolism	Metabolism of Other Amino Acids	4.4..6	,HSA: 554(SCLY)	R574	Glycine + 2 Acceptor <=> Hydrogen cyanide + CO2 + 2 Reduced acceptor		Cyanoamino acid metabolism	Metabolism of Other Amino Acids	.4.99.5
SELCYSLY2	'selmeth(c)= product'	'selnp(c)= substrate'	4	c	41	pdx5p + selcys -> h + ala-L + pydx5p + seln	5154.1	Selenoamino acid metabolism	Metabolism of Other Amino Acids	2	#N/A	#N/A	2	R03599+R05704+	R03599	Selenocysteine + Reduced acceptor <=> Selenide + L-Alanine + Acceptor	rn00450 Selenoamino acid metabolism, rn00450 Selenoamino acid metabolism, rn01100 Metabolic pathways	Selenoamino acid metabolism	Metabolism of Other Amino Acids	4.4.1.16	,HSA: 554(SCLY)	HSA 554	SCLY		R574	Glycine + 2 Acceptor <=> Hydrogen cyanide + CO2 + 2 Reduced acceptor		Cyanoamino acid metabolism	Metabolism of Other Amino Acids	.4.99.5						#N/A	#N/A
DNAMTSEn	'selmeth(c)= product'	'selnp(c)= substrate'	4	n	41	dna + seasmet -> h + dna5mtc + seahcys	1787.1 or 1787.4 or 1787.2 or 1787.6 or 1786.1 or 1787.3 or 1789.4 or 1788.1 or 1788.4 or 1789.3 or 1789.2 or 1787.5 or 1788.3 or 1789.1 or 1788.2	Selenoamino acid metabolism	Metabolism of Other Amino Acids	3	#N/A	#N/A	4	R00380+R04774+Ex_C10905[e]+C10905tr+	R00380	S-Adenosyl-L-methionine + DNA <=> S-Adenosyl-L-homocysteine + DNA 5-methylcytosine	0	#N/A	#N/A	2.1.1.37	,HSA: 786(DNMT) 787(TRDMT) 788(DNMT3A) 789(DNMT3B)				R4774	Selenomethionine <=> Selenohomocysteine + Activated methyl group		#N/A	#N/A				Ex_C95[e]	Ex_C95[e]	Exchange reaction	Exchange reaction	Exchange reaction			C95tr	C95tr	Transport reaction	Transport reaction	Transport Reaction
SGPL11r	-	'hxdcal(r)= substrate'	4	r	42	sph1p -> ethamp + hxdcal	8879.1	Sphingolipid Metabolism	Lipid Metabolism	2	#N/A	#N/A	1	R01277+	R01277	Hexadecanal + CoA + NAD+ <=> Palmitoyl-CoA + NADH + H+	0	#N/A	#N/A	1.2.1.42								#N/A	#N/A							#N/A	#N/A
TREH	'tre(c)= product'	-	2	c	43	h2o + tre -> 2 glc-D	8162.1	Starch and Sucrose Metabolism	Carbohydrate Metabolism	1	Unspecified	Reversible	1	R00010+	R00010	alpha,alpha-Trehalose + H2O <=> 2 D-Glucose	rn00500 Starch and sucrose metabolism, rn00500 Starch and sucrose metabolism	Starch and sucrose metabolism	Carbohydrate Metabolism	3.2.1.28	,HSA: 8(TREH)	HSA 8	TREH					#N/A	#N/A
UGT1A7r	'ahandrostan(r)= product'	-	4	r	44	udpglcur + ahandrostan -> udp + ahandrostanglc	54575.1 or 54576.1	Steroid Metabolism	Lipid Metabolism	1	reversible	Reversible	1	R04352+	R04352	3alpha-Hydroxy-5beta-androstan-17-one + UDP-glucuronate <=> Etiocholan-3alpha-ol-17-one 3-glucuronide + UDP	rn00150 Androgen and estrogen metabolism, rn00150 Androgen and estrogen metabolism	Steroid hormone biosynthesis	Lipid Metabolism	2.4.1.17	,HSA: 72(UGT2B) 94(UGT2A) 5449(UGT2B28) 54575(UGTA)	HSA 72	UGT2B					#N/A	#N/A
UGT1A8r	estriol(r)= product'	-	4	r	45	estriol + udpglcur -> udp + estriolglc	54575.1 or 7363.1 or 54576.1 or 5449.1	Steroid Metabolism	Lipid Metabolism	1	reversible	Reversible	1	R04683+	R04683	UDP-glucuronate + Estriol <=> UDP + 16-Glucuronide-estriol	rn00150 Androgen and estrogen metabolism, rn00150 Androgen and estrogen metabolism	Steroid hormone biosynthesis	Lipid Metabolism	2.4.1.17	,HSA: 72(UGT2B) 94(UGT2A) 5449(UGT2B28) 54575(UGTA)	HSA 72	UGT2B					#N/A	#N/A
BDG2HCGHD	bdg2hc(c)= product'	'2coum(c)= substrate'	1	c	46	h2o + bdg2hc -> h + 2coum + glc-D	57733.1	Stilbene, coumarine and lignin biosynthesis	Biosynthesis of Secondary Metabolites	2	#N/A	#N/A	5	R01426_f+R02254_f+R03710_f+R04686_f+R04999_f+	R01426_f	Benzoate + Acetate + NADH + H+ <=> trans-Cinnamate + 2 H2O + NAD+	rn00360 Phenylalanine metabolism, rn00360 Phenylalanine metabolism								R2254_f	trans-Cinnamate + Oxygen + NADPH + H+ <=> trans-2-Hydroxycinnamate + NADP+ + H2O	rn36 Phenylalanine metabolism, rn36 Phenylalanine metabolism, rn94 Phenylpropanoid biosynthesis			.4.3.4			R37_f	UDP-glucose + trans-2-Hydroxycinnamate <=> UDP + trans-beta-D-Glucosyl-2-hydroxycinnamate	rn94 Phenylpropanoid biosynthesis, rn94 Phenylpropanoid biosynthesis			2.4..4		R4686_f	trans-beta-D-Glucosyl-2-hydroxycinnamate <=> cis-beta-D-Glucosyl-2-hydroxycinnamate	rn94 Phenylpropanoid biosynthesis, rn94 Phenylpropanoid biosynthesis			5.2..-		R4999_f	cis-2-Hydroxycinnamate <=> Coumarin + H2O	rn94 Phenylpropanoid biosynthesis, rn94 Phenylpropanoid biosynthesis
T4HCINNOX	'T4hcinnm(c)= product'	'34dhcinm(c)= substrate'	1	c	47	o2 + 2 T4hcinnm -> 2 34dhcinm	7299.1	Stilbene, coumarine and lignin biosynthesis	Biosynthesis of Secondary Metabolites	1	Unspecified	Forward	1	R07826+	R07826	4-Coumarate <=> Caffeate	rn00940 Phenylpropanoid biosynthesis, rn00940 Phenylpropanoid biosynthesis, rn01100 Metabolic pathways	Phenylpropanoid biosynthesis	Biosynthesis of Secondary Metabolites	1.14.13.-				Oxoreductase				#N/A	#N/A							#N/A	#N/A
GTPCI	-	'thbpt(n)= substrate'	4	c	48	h2o + gtp -> h + for + ahdt	2643.1	Tetrahydrobiopterin	Metabolism of Cofactors and Vitamins	1	Unspecified	Reversible	1	R00424+	R00424	GTP + H2O <=> 2-Amino-4-hydroxy-6-(erythro-1,2,3-trihydroxypropyl)dihydropteridine triphosphate + Formate	0	#N/A	#N/A	3.5.4.16	,HSA: 2643(GCH)	HSA 2643	GCH					#N/A	#N/A
SPR	-	'thbpt(n)= substrate'	4	c	48	2 h + 2 nadph + 6pthp -> 2 nadp + thbpt	6697.1	Tetrahydrobiopterin	Metabolism of Cofactors and Vitamins	1	reversible	Reversible	1	R08208+	R08208	Tetrahydrobiopterin + 2 NADP+ <=> 6-Pyruvoyltetrahydropterin + 2 NADPH + 2 H+	0	#N/A	#N/A	1.1.1.153	,HSA: 6697(SPR)	HSA 6697	SPR					#N/A	#N/A
PTHPS	-	'thbpt(n)= substrate'	4	c	48	ahdt -> pppi + 6pthp	585.1	Tetrahydrobiopterin	Metabolism of Cofactors and Vitamins	1	reversible	Reverse	2	R01492+R04286+	R01492	ATP + Cob(I)alamin <=> Triphosphate + Cobamide coenzyme	rn00860 Porphyrin and chlorophyll metabolism, rn00860 Porphyrin and chlorophyll metabolism	Porphyrin and chlorophyll metabolism	Metabolism of Cofactors and Vitamins	2.5.1.17	,HSA: 326625(MMAB)	HSA 326625	MMAB		R4286	2-Amino-4-hydroxy-6-(erythro-,2,3-trihydroxypropyl)dihydropteridine triphosphate <=> 6-Pyruvoyltetrahydropterin + Triphosphate	rn79 Folate biosynthesis, rn79 Folate biosynthesis, rn Metabolic pathways	Folate biosynthesis	Metabolism of Cofactors and Vitamins	4.2.3.2	,HSA: 585(PTS)	HSA 585
AHANDROSTANGLCte	'ahandrostan(r)= product'	-	2	c	49	atp + h2o + ahandrostanglc -> adp + h + pi + ahandrostanglc(e)	4363.1	Transport, Extracellular	Transport	2	#N/A	#N/A	1	R04310+	R04310	3alpha-Hydroxy-5beta-androstan-17-one + NADP+ <=> 5beta-Androstane-3,17-dione + NADPH + H+	rn00150 Androgen and estrogen metabolism, rn00150 Androgen and estrogen metabolism	Steroid hormone biosynthesis	Lipid Metabolism	1.1.1.5	,HSA: 9(AKRC4)	HSA 9	AKRC4					#N/A	#N/A
HOMt4	-	'hom-L(c)= substrate'	4	c	50	hom-L(e) + na1(e) -> na1 + hom-L	84889.1 or 6542.1 or 6541.1	Transport, Extracellular	Transport	2	#N/A	#N/A	1	R01771+	R01771	ATP + L-Homoserine <=> ADP + O-Phospho-L-homoserine	rn00260 Glycine, serine and threonine metabolism, rn00260 Glycine, serine and threonine metabolism, rn01100 Metabolic pathways	Glycine, serine and threonine metabolism	Amino Acid Metabolism	2.7.1.39								#N/A	#N/A							#N/A	#N/A
ESTRIOLGLCte	estriol(c)= product'	estriol(c)= substrate'	2	c	51	atp + h2o + estriolglc -> adp + h + pi + estriolglc(e)	4363.1	Transport, Extracellular	Transport	2	#N/A	#N/A	1	R03089+	R03089	Estradiol-17beta + H+ + Oxygen + NADPH <=> Estriol + NADP+ + H2O	rn00150 Androgen and estrogen metabolism, rn00150 Androgen and estrogen metabolism, rn01100 Metabolic pathways	Steroid hormone biosynthesis	Lipid Metabolism	1.14.13.-				Oxoreductase				#N/A	#N/A							#N/A	#N/A
RBTt	'rbt(c)= product'	-	2	c	52	rbt -> rbt(e)		Transport, Extracellular	Transport	2	#N/A	#N/A	2	R01081+R01895+	R01081	D-Ribose <=> D-Ribulose	0	#N/A	#N/A	5.3.1.2					R895	Ribitol + NAD+ <=> D-Ribulose + NADH + H+	rn4 Pentose and glucuronate interconversions, rn4 Pentose and glucuronate interconversions, rn Metabolic pathways	Pentose and glucuronate interconversions	Carbohydrate Metabolism	...56						#N/A	#N/A
RIBFLVt3	ribflv(e)=product'	-	4	c	53	atp + h2o + ribflv(e) -> adp + h + pi + ribflv		Transport, Extracellular	Transport	3	#N/A	#N/A	1	ribflvtr+	ribflvtr	ribflvtr	Transport reaction	Transport reaction	Transport Reaction									#N/A	#N/A							#N/A	#N/A
VITD2t	vitd2(m)= product'	-	2	c	54	vitd2 -> vitd2(e)		Transport, Extracellular	Transport	3	#N/A	#N/A	1	vitd2tr+	vitd2tr	Transport reaction	0	Transport reaction	Transport Reaction									#N/A	#N/A							#N/A	#N/A
LIPOti	-	'lipoate(c)= substrate'	4	c	55	atp + h2o + lipoate(e) + 2 na1(e) -> adp + h + pi + 2 na1 + lipoate	8884.1	Transport, Extracellular	Transport	3	#N/A	#N/A	1	lipoatetr+	lipoatetr	lipoatetr	Transport reaction	Transport reaction	Transport Reaction									#N/A	#N/A							#N/A	#N/A
CCA_D3t	cca_d3(m)= product'	-	2	c	56	cca_d3 -> cca_d3(e)		Transport, Extracellular	Transport	3	#N/A	#N/A	1	cca_d3tr+	cca_d3tr	cca_d3tr	Transport reaction	Transport reaction	Transport Reaction									#N/A	#N/A							#N/A	#N/A
DHAPA	alkylR1oh	-	4	c	57	dhap + Rtotalcoa -> coa + adhap_hs	8443.1	Triacylglycerol Synthesis	Lipid Metabolism	3	#N/A	#N/A	2	Ex_alkylR1oh[e]+alkylR1ohtr+	Ex_alkylR1oh[e]	Ex_alkylR1oh[e]	Exchange reaction	Exchange reaction	Exchange reaction						alkylRohtr	alkylRohtr	Transport reaction	Transport reaction	Transport Reaction							#N/A	#N/A
3HKYNAKGAT	-	'42A3HP24DB(c)= substrate'	2	c	58	akg + hLkynr -> glu-L + 42A3HP24DB	51166.2 or 883.1 or 51166.1	Tryptophan metabolism	Amino Acid Metabolism	1	forward	Reversible	1	R04171+	R04171	3-Hydroxy-L-kynurenine + 2-Oxoglutarate <=> 4-(2-Amino-3-hydroxyphenyl)-2,4-dioxobutanoate + L-Glutamate	rn00380 Tryptophan metabolism, rn00380 Tryptophan metabolism	Tryptophan metabolism	Amino Acid Metabolism	2.6.1.7	,HSA: 566(AADAT)	HSA 566	AADAT					#N/A	#N/A
5HOXINDACTO2OX	-	'5moxact(c)= substrate'	2	c	59	h2o + o2 + 5hoxindact -> h + h2o2 + 5hoxindoa	316.1	Tryptophan metabolism	Amino Acid Metabolism	1	Unspecified	Forward	1	R04904+	R04904	5-Hydroxyindoleacetaldehyde + Oxygen + H2O <=> 5-Hydroxyindoleacetate + H2O2	rn00380 Tryptophan metabolism, rn00380 Tryptophan metabolism, rn01100 Metabolic pathways	Tryptophan metabolism	Amino Acid Metabolism	1.2.3.1	,HSA: 36(AOX)	HSA 36	AOX					#N/A	#N/A
5HOXINDACTOX	-	'5moxact(c)= substrate'	2	c	59	h2o + nad + 5hoxindact -> 2 h + nadh + 5hoxindoa	8854.1 or 223.1 or 51.1 or 216.1 or 224.1 or 8854.2 or 8854.3	Tryptophan metabolism	Amino Acid Metabolism	1	Unspecified	Reversible	1	R04904+	R04904	5-Hydroxyindoleacetaldehyde + Oxygen + H2O <=> 5-Hydroxyindoleacetate + H2O2	rn00380 Tryptophan metabolism, rn00380 Tryptophan metabolism, rn01100 Metabolic pathways	Tryptophan metabolism	Amino Acid Metabolism	1.2.3.1	,HSA: 36(AOX)	HSA 36	AOX					#N/A	#N/A
ACSOMT	-	'5moxact(c)= substrate'	1	c	59	amet + 5hoxindoa -> h + ahcys + 5moxact	438.1	Tryptophan metabolism	Amino Acid Metabolism	1	Unspecified	Reversible	1	R04905+	R04905	S-Adenosyl-L-methionine + 5-Hydroxyindoleacetate <=> S-Adenosyl-L-homocysteine + 5-Methoxyindoleacetate	rn00380 Tryptophan metabolism, rn00380 Tryptophan metabolism	Tryptophan metabolism	Amino Acid Metabolism	2.1.1.4	,HSA: 438(ASMT)	HSA 438	ASMT					#N/A	#N/A
5HOXINOXDA	-	'5moxact(c)= substrate'	4	c	59	h2o + o2 + srtn -> h2o2 + nh4 + 5hoxindact	4129.1 or 4128.1	Tryptophan metabolism	Amino Acid Metabolism	1	Unspecified	Forward	2	R00084+R02908+	R00084	4 Porphobilinogen + H2O <=> Hydroxymethylbilane + 4 NH3	rn00860 Porphyrin and chlorophyll metabolism, rn00860 Porphyrin and chlorophyll metabolism, rn01100 Metabolic pathways	Porphyrin and chlorophyll metabolism	Metabolism of Cofactors and Vitamins	2.5.1.61	,HSA: 345(HMBS)	HSA 345	HMBS		R298	3-(2-Aminoethyl)-H-indol-5-ol + H2O + Oxygen <=> 5-Hydroxyindoleacetaldehyde + NH3 + H2O2	rn38 Tryptophan metabolism, rn38 Tryptophan metabolism, rn Metabolic pathways	Tryptophan metabolism	Amino Acid Metabolism	.4.3.4	,HSA: 428(MAOA) 429(MAOB)	HSA 428
5HTRPDOX	-	'5hoxnfkyn(c)= substrate'	1	c	60	o2 + 5htrp -> 5hoxnfkyn	362.1	Tryptophan metabolism	Amino Acid Metabolism	1	reversible	Forward	1	R02702+	R02702	5-Hydroxy-L-tryptophan + Oxygen <=> 5-Hydroxy-N-formylkynurenine	rn00380 Tryptophan metabolism, rn00380 Tryptophan metabolism	Tryptophan metabolism	Amino Acid Metabolism	1.13.11.52	,HSA: 69355(IDO2) 362(IDO)	HSA 69355	IDO2					#N/A	#N/A
SRTN23OX	-	'f5hoxkyn(c)= substrate'	4	c	61	o2 + srtn -> f5hoxkyn	362.1	Tryptophan metabolism	Amino Acid Metabolism	1	reversible	Forward	1	R02909+	R02909	3-(2-Aminoethyl)-1H-indol-5-ol + Oxygen <=> Formyl-5-hydroxykynurenamine	rn00380 Tryptophan metabolism, rn00380 Tryptophan metabolism	Tryptophan metabolism	Amino Acid Metabolism	1.13.11.52	,HSA: 69355(IDO2) 362(IDO)	HSA 69355	IDO2					#N/A	#N/A
5HXKYNDCL	'5hxkyn(c)= product'	'46dhoxquin(c)= substrate'	1	c	62	h + 5hxkyn -> co2 + 5hxkynam	1644.1	Tryptophan metabolism	Amino Acid Metabolism	1	Unspecified	Reverse	1	R04909+	R04909	5-Hydroxykynurenamine + CO2 <=> 5-Hydroxykynurenine	rn00380 Tryptophan metabolism, rn00380 Tryptophan metabolism	Tryptophan metabolism	Amino Acid Metabolism	4.1.1.28	,HSA: 644(DDC)	HSA 644	DDC					#N/A	#N/A
ACSRTNMT	-	6hoxmelatn(c)= substrate'; 'fna5moxam(c)= substrate'	4	c	63	amet + Nacsertn -> h + ahcys + melatn	438.1	Tryptophan metabolism	Amino Acid Metabolism	1	Unspecified	Reversible	1	R03130+	R03130	S-Adenosyl-L-methionine + N-Acetylserotonin <=> S-Adenosyl-L-homocysteine + Melatonin	rn00380 Tryptophan metabolism, rn00380 Tryptophan metabolism, rn01100 Metabolic pathways	Tryptophan metabolism	Amino Acid Metabolism	2.1.1.4	,HSA: 438(ASMT)	HSA 438	ASMT					#N/A	#N/A
SRTNACT	-	6hoxmelatn(c)= substrate'; 'fna5moxam(c)= substrate'	4	c	63	accoa + srtn -> h + coa + Nacsertn	15.1	Tryptophan metabolism	Amino Acid Metabolism	1	Unspecified	Reversible	1	R02911+	R02911	Acetyl-CoA + 3-(2-Aminoethyl)-1H-indol-5-ol <=> CoA + N-Acetylserotonin	rn00380 Tryptophan metabolism, rn00380 Tryptophan metabolism, rn01100 Metabolic pathways	Tryptophan metabolism	Amino Acid Metabolism	2.3.1.87	,HSA: 5(AANAT)	HSA 5	AANAT					#N/A	#N/A
KYN	-	'anth(c)= substrate'	4	c	64	h2o + Lkynr -> h + ala-L + anth	8942.1	Tryptophan metabolism	Amino Acid Metabolism	1	Unspecified	Forward	1	R00987+	R00987	L-Kynurenine + H2O <=> Anthranilate + L-Alanine	rn00380 Tryptophan metabolism, rn00380 Tryptophan metabolism, rn01100 Metabolic pathways	Tryptophan metabolism	Amino Acid Metabolism	3.7.1.3	,HSA: 8942(KYNU)	HSA 8942	KYNU					#N/A	#N/A
KYNAKGAT	-	'kynate(c)= substrate'	4	c	65	akg + Lkynr -> glu-L + 4aphdob	51166.2 or 883.1 or 51166.1	Tryptophan metabolism	Amino Acid Metabolism	1	forward	Reversible	1	R01956+	R01956	L-Kynurenine + 2-Oxoglutarate <=> 4-(2-Aminophenyl)-2,4-dioxobutanoate + L-Glutamate	rn00380 Tryptophan metabolism, rn00380 Tryptophan metabolism, rn01100 Metabolic pathways	Tryptophan metabolism	Amino Acid Metabolism	2.6.1.7	,HSA: 566(AADAT)	HSA 566	AADAT					#N/A	#N/A
KYNATESYN	-	'kynate(c)= substrate'	4	c	65	4aphdob -> h2o + kynate		Tryptophan metabolism	Amino Acid Metabolism	1	Unspecified	Reversible	1	R03445+	R03445	4-(2-Aminophenyl)-2,4-dioxobutanoate <=> 4-Hydroxy-2-quinolinecarboxylic acid + H2O	0	#N/A	#N/A	non enzymatic reaction								#N/A	#N/A							#N/A	#N/A
LFORKYNHYD	-	'nformanth(c)= substrate'	1	c	66	h2o + Lfmkynr -> h + ala-L + nformanth	8942.1	Tryptophan metabolism	Amino Acid Metabolism	1	Unspecified	Reversible	1	R03936+	R03936	L-Formylkynurenine + H2O <=> Formylanthranilate + L-Alanine	rn00380 Tryptophan metabolism, rn00380 Tryptophan metabolism	Tryptophan metabolism	Amino Acid Metabolism	3.7.1.3	,HSA: 8942(KYNU)	HSA 8942	KYNU					#N/A	#N/A
SRTNMTX	-	'nmthsrtn(c)= substrate'	1	c	67	amet + srtn -> h + ahcys + nmthsrtn	11185.1	Tryptophan metabolism	Amino Acid Metabolism	1	Unspecified	Reversible	1	R02910+	R02910	S-Adenosyl-L-methionine + 3-(2-Aminoethyl)-1H-indol-5-ol <=> S-Adenosyl-L-homocysteine + N-Methylserotonin	rn00380 Tryptophan metabolism, rn00380 Tryptophan metabolism	Tryptophan metabolism	Amino Acid Metabolism	2.1.1.49	,HSA: 85(INMT)	HSA 85	INMT					#N/A	#N/A
LTDCL	-	'ind3ac(c)= substrate'	0	c	68	h + trp-L -> co2 + trypta	1644.1	Tryptophan metabolism	Amino Acid Metabolism	1	Unspecified	Reverse	1	R00685+	R00685	L-Tryptophan <=> Tryptamine + CO2	rn00380 Tryptophan metabolism, rn00380 Tryptophan metabolism, rn00901 Indole alkaloid biosynthesis, rn01100 Metabolic pathways	Tryptophan metabolism	Amino Acid Metabolism	4.1.1.28	,HSA: 644(DDC)	HSA 644	DDC					#N/A	#N/A
ALDD20x	-	'ind3ac(c)= substrate'	1	x	69	h2o + nad + id3acald -> 2 h + nadh + ind3ac	8854.1 or 223.1 or 51.1 or 216.1 or 224.1 or 8854.2 or 8854.3	Tryptophan metabolism	Amino Acid Metabolism	2	#N/A	#N/A	2	R00674_f+R08609_b+	R00674_f	L-Serine + Indole <=> L-Tryptophan + H2O	rn00400 Phenylalanine, tyrosine and tryptophan biosynthesis, rn00400 Phenylalanine, tyrosine and tryptophan biosynthesis			4.2.1.2					R869_b	Indole <=> Indole-3-acetate	rn38 Tryptophan metabolism, rn38 Tryptophan metabolism			2.5..-
TRYPTAOX	-	'ind3ac(c)= substrate'	4	c	69	h2o + o2 + trypta -> h2o2 + nh4 + id3acald	4129.1 or 314.1 or 4128.1 or 314.2 or 26.1	Tryptophan metabolism	Amino Acid Metabolism	1	Unspecified	Forward	2	R00084+R02173+	R00084	4 Porphobilinogen + H2O <=> Hydroxymethylbilane + 4 NH3	rn00860 Porphyrin and chlorophyll metabolism, rn00860 Porphyrin and chlorophyll metabolism, rn01100 Metabolic pathways	Porphyrin and chlorophyll metabolism	Metabolism of Cofactors and Vitamins	2.5.1.61	,HSA: 345(HMBS)	HSA 345	HMBS		R273	Tryptamine + H2O + Oxygen <=> Indole-3-acetaldehyde + NH3 + H2O2	rn38 Tryptophan metabolism, rn38 Tryptophan metabolism	Tryptophan metabolism	Amino Acid Metabolism	.4.3.4 .4.3.22						#N/A	#N/A
3HXKYNOXDA	-	'48dhoxquin(c)= substrate'	1	c	70	o2 + 3hxkynam -> h2o2 + nh4 + 48dhoxquin	4129.1 or 4128.1	Tryptophan metabolism	Amino Acid Metabolism	1	Unspecified	Forward	2	R00084+R04907+	R00084	4 Porphobilinogen + H2O <=> Hydroxymethylbilane + 4 NH3	rn00860 Porphyrin and chlorophyll metabolism, rn00860 Porphyrin and chlorophyll metabolism, rn01100 Metabolic pathways	Porphyrin and chlorophyll metabolism	Metabolism of Cofactors and Vitamins	2.5.1.61	,HSA: 345(HMBS)	HSA 345	HMBS		R497	3-Hydroxykynurenamine + Oxygen <=> 4,8-Dihydroxyquinoline + NH3 + H2O2	rn38 Tryptophan metabolism, rn38 Tryptophan metabolism	Tryptophan metabolism	Amino Acid Metabolism	.4.3.4	,HSA: 428(MAOA) 429(MAOB)	HSA 428
5HXKYNOXDA	'5hxkyn(c)= product'	'46dhoxquin(c)= substrate'	1	c	70	o2 + 5hxkynam -> h2o2 + nh4 + 46dhoxquin	4129.1 or 4128.1	Tryptophan metabolism	Amino Acid Metabolism	1	Unspecified	Forward	2	R00084+R04908+	R00084	4 Porphobilinogen + H2O <=> Hydroxymethylbilane + 4 NH3	rn00860 Porphyrin and chlorophyll metabolism, rn00860 Porphyrin and chlorophyll metabolism, rn01100 Metabolic pathways	Porphyrin and chlorophyll metabolism	Metabolism of Cofactors and Vitamins	2.5.1.61	,HSA: 345(HMBS)	HSA 345	HMBS		R498	5-Hydroxykynurenamine + H2O + Oxygen <=> 4,6-Dihydroxyquinoline + NH3 + H2O2 + H2O	rn38 Tryptophan metabolism, rn38 Tryptophan metabolism	Tryptophan metabolism	Amino Acid Metabolism	.4.3.4	,HSA: 428(MAOA) 429(MAOB)	HSA 428
3HXKYNDCL	-	'48dhoxquin(c)= substrate'	1	c	70	h + hLkynr -> co2 + 3hxkynam	1644.1	Tryptophan metabolism	Amino Acid Metabolism	1	Unspecified	Reverse	1	R04172+	R04172	3-Hydroxy-L-kynurenine <=> 3-Hydroxykynurenamine + CO2	rn00380 Tryptophan metabolism, rn00380 Tryptophan metabolism	Tryptophan metabolism	Amino Acid Metabolism	4.1.1.-				Lyase				#N/A	#N/A							#N/A	#N/A
34DHPHAMT	-	homoval(c)= substrate'; 3mox4hpac(c)= substrate'	1	c	71	34dhpha + amet -> h + ahcys + homoval	1312.1 or 1312.2	Tyrosine metabolism	Amino Acid Metabolism	1	Unspecified	Reversible	1	R03304+	R03304	S-Adenosyl-L-methionine + 3,4-Dihydroxyphenylacetate <=> S-Adenosyl-L-homocysteine + Homovanillate	rn00350 Tyrosine metabolism, rn00350 Tyrosine metabolism, rn01100 Metabolic pathways	Tyrosine metabolism	Amino Acid Metabolism	2.1.1.6	,HSA: 32(COMT)	HSA 32	COMT					#N/A	#N/A
DOPAMT	-	homoval(c)= substrate'; 3mox4hpac(c)= substrate'	4	c	71	amet + dopa -> h + ahcys + 3moxtyr	1312.1 or 1312.2	Tyrosine metabolism	Amino Acid Metabolism	2	#N/A	#N/A	2	R02698_b+R03304_b+	R02698_b	4-Hydroxyphenylacetate + Oxygen + NADH + H+ <=> 3,4-Dihydroxyphenylacetate + NAD+ + H2O	rn00350 Tyrosine metabolism, rn00350 Tyrosine metabolism			1.14.13.3					R334_b	S-Adenosyl-L-methionine + 3,4-Dihydroxyphenylacetate <=> S-Adenosyl-L-homocysteine + Homovanillate	rn35 Tyrosine metabolism, rn35 Tyrosine metabolism, rn Metabolic pathways			2...6	,HSA: 32(COMT)	#N/A
SALMCOM	-	homoval(c)= substrate'; 3mox4hpac(c)= substrate'	1	c	71	amet + nrpphr -> h + ahcys + normete-L	1312.1 or 118881.1 or 1312.2	Tyrosine metabolism	Amino Acid Metabolism	1	Unspecified	Reversible	1	R02534+	R02534	S-Adenosyl-L-methionine + L-Noradrenaline <=> S-Adenosyl-L-homocysteine + L-Normetanephrine	rn00350 Tyrosine metabolism, rn00350 Tyrosine metabolism, rn01100 Metabolic pathways	Tyrosine metabolism	Amino Acid Metabolism	2.1.1.6	,HSA: 32(COMT)	HSA 32	COMT					#N/A	#N/A
3MOXTYROX	-	homoval(c)= substrate'; 3mox4hpac(c)= substrate'	4	c	71	h2o + o2 + 3moxtyr -> h2o2 + nh4 + 3mox4hpac	4129.1 or 4128.1	Tyrosine metabolism	Amino Acid Metabolism	2	#N/A	#N/A	2	R02698_b+R03304_b+	R02698_b	4-Hydroxyphenylacetate + Oxygen + NADH + H+ <=> 3,4-Dihydroxyphenylacetate + NAD+ + H2O	rn00350 Tyrosine metabolism, rn00350 Tyrosine metabolism			1.14.13.3					R334_b	S-Adenosyl-L-methionine + 3,4-Dihydroxyphenylacetate <=> S-Adenosyl-L-homocysteine + Homovanillate	rn35 Tyrosine metabolism, rn35 Tyrosine metabolism, rn Metabolic pathways			2...6	,HSA: 32(COMT)
42A12BOOX	-	homoval(c)= substrate'; 3mox4hpac(c)= substrate'	4	c	71	h2o + o2 + dopa -> h2o2 + nh4 + 34dhpac	314.1 or 4129.1 or 4128.1 or 314.2 or 8639.1 or 26.1	Tyrosine metabolism	Amino Acid Metabolism	2	#N/A	#N/A	1	R02698+	R02698	4-Hydroxyphenylacetate + Oxygen + NADH + H+ <=> 3,4-Dihydroxyphenylacetate + NAD+ + H2O	rn00350 Tyrosine metabolism, rn00350 Tyrosine metabolism	Tyrosine metabolism	Amino Acid Metabolism	1.14.13.3								#N/A	#N/A							#N/A	#N/A
34HPLFM	-	q10(m)= substrate'; 'q10h2(c)= substrate'	2	m	72	h + nadh + 34hpp -> nad + 34hpl		Ubiquinone Biosynthesis	Metabolism of Cofactors and Vitamins	2	#N/A	#N/A	1	R01295+	R01295	Benzoate + Oxygen + NADPH + H+ <=> 4-Hydroxybenzoate + NADP+ + H2O	rn00362 Benzoate degradation via hydroxylation, rn00362 Benzoate degradation via hydroxylation, rn00632 Benzoate degradation via CoA ligation, rn01100 Metabolic pathways	Benzoate degradation via hydroxylation	Xenobiotics Biodegradation and Metabolism	1.14.13.12								#N/A	#N/A							#N/A	#N/A
T4HCINNMFM	-	q10(m)= substrate'; 'q10h2(c)= substrate'	2	m	72	34hpl -> h2o + T4hcinnm		Ubiquinone Biosynthesis	Metabolism of Cofactors and Vitamins	2	#N/A	#N/A	1	R01295+	R01295	Benzoate + Oxygen + NADPH + H+ <=> 4-Hydroxybenzoate + NADP+ + H2O	rn00362 Benzoate degradation via hydroxylation, rn00362 Benzoate degradation via hydroxylation, rn00632 Benzoate degradation via CoA ligation, rn01100 Metabolic pathways	Benzoate degradation via hydroxylation	Xenobiotics Biodegradation and Metabolism	1.14.13.12								#N/A	#N/A							#N/A	#N/A
4HBZCOAFm	-	q10(m)= substrate'; 'q10h2(c)= substrate'	2	m	72	h2o + nad + coa + coucoa -> h + nadh + 4hbzcoa + accoa		Ubiquinone Biosynthesis	Metabolism of Cofactors and Vitamins	2	#N/A	#N/A	1	R01308+	R01308	4-Hydroxybenzoate + Acetate + NADH + H+ <=> 4-Coumarate + 2 H2O + NAD+	rn00360 Phenylalanine metabolism, rn00360 Phenylalanine metabolism	Phenylalanine metabolism	Amino Acid Metabolism	beta-oxidation, three-step reaction								#N/A	#N/A							#N/A	#N/A
4HBZFm	-	q10(m)= substrate'; 'q10h2(c)= substrate'	2	m	72	h2o + 4hbzcoa -> h + coa + 4hbz		Ubiquinone Biosynthesis	Metabolism of Cofactors and Vitamins	2	#N/A	#N/A	1	R01308+	R01308	4-Hydroxybenzoate + Acetate + NADH + H+ <=> 4-Coumarate + 2 H2O + NAD+	rn00360 Phenylalanine metabolism, rn00360 Phenylalanine metabolism	Phenylalanine metabolism	Amino Acid Metabolism	beta-oxidation, three-step reaction								#N/A	#N/A							#N/A	#N/A
COUCOAFm	-	q10(m)= substrate'; 'q10h2(c)= substrate'	2	m	72	atp + coa + T4hcinnm -> coucoa + amp + ppi		Ubiquinone Biosynthesis	Metabolism of Cofactors and Vitamins	2	#N/A	#N/A	1	R01308+	R01308	4-Hydroxybenzoate + Acetate + NADH + H+ <=> 4-Coumarate + 2 H2O + NAD+	rn00360 Phenylalanine metabolism, rn00360 Phenylalanine metabolism	Phenylalanine metabolism	Amino Acid Metabolism	beta-oxidation, three-step reaction								#N/A	#N/A							#N/A	#N/A
COQ5m	-	q10(m)= substrate'; 'q10h2(c)= substrate'	2	m	72	amet + 2dp6mobq -> h + ahcys + 2dp6mobq_me		Ubiquinone Biosynthesis	Metabolism of Cofactors and Vitamins	3	#N/A	#N/A	2	Ex_2dp6mobq_me[e]+2dp6mobq_metr+	Ex_2dp6mobq_me[e]	Ex_2dp6mobq_me[e]	Exchange reaction	Exchange reaction	Exchange reaction						2dp6mobq_metr	2dp6mobq_metr	Transport reaction	Transport reaction	Transport Reaction							#N/A	#N/A
COQ6m	-	q10(m)= substrate'; 'q10h2(c)= substrate'	4	m	72	o2 + 2dp6mep -> h2o + 2dp6mobq	514.1 or 514.2	Ubiquinone Biosynthesis	Metabolism of Cofactors and Vitamins	3	#N/A	#N/A	2	Ex_2dp6mobq[e]+2dp6mobqtr+	Ex_2dp6mobq[e]	Ex_2dp6mobq[e]	Exchange reaction	Exchange reaction	Exchange reaction						2dp6mobqtr	2dp6mobqtr	Transport reaction	Transport reaction	Transport Reaction							#N/A	#N/A
COQ7m	-	q10(m)= substrate'; 'q10h2(c)= substrate'	4	m	72	h + o2 + nadph + 2dp6mobq_me -> h2o + nadp + 2dpmhobq	1229.1	Ubiquinone Biosynthesis	Metabolism of Cofactors and Vitamins	3	#N/A	#N/A	2	Ex_2dpmhobq[e]+2dpmhobqtr+	Ex_2dpmhobq[e]	Ex_2dpmhobq[e]	Exchange reaction	Exchange reaction	Exchange reaction						2dpmhobqtr	2dpmhobqtr	Transport reaction	Transport reaction	Transport Reaction							#N/A	#N/A
DHDPBMTm	-	q10(m)= substrate'; 'q10h2(c)= substrate'	4	m	72	amet + 3dpdhb -> h + ahcys + 3dpdhb_me	5185.1	Ubiquinone Biosynthesis	Metabolism of Cofactors and Vitamins	3	#N/A	#N/A	2	Ex_2dp6mobq[e]+2dp6mobqtr+	Ex_2dp6mobq[e]	Ex_2dp6mobq[e]	Exchange reaction	Exchange reaction	Exchange reaction						2dp6mobqtr	2dp6mobqtr	Transport reaction	Transport reaction	Transport Reaction							#N/A	#N/A
DPHMBDCm	-	q10(m)= substrate'; 'q10h2(c)= substrate'	2	m	72	h + 3dpdhb_me -> co2 + 2dp6mep		Ubiquinone Biosynthesis	Metabolism of Cofactors and Vitamins	3	#N/A	#N/A	2	Ex_2dp6mobq[e]+2dp6mobqtr+	Ex_2dp6mobq[e]	Ex_2dp6mobq[e]	Exchange reaction	Exchange reaction	Exchange reaction						2dp6mobqtr	2dp6mobqtr	Transport reaction	Transport reaction	Transport Reaction							#N/A	#N/A
HBZOPT10m	-	q10(m)= substrate'; 'q10h2(c)= substrate'	4	m	72	4hbz + decdp -> 3dphb + ppi	27235.1	Ubiquinone Biosynthesis	Metabolism of Cofactors and Vitamins	3	#N/A	#N/A	2	Ex_3dphb[e]+3dphbtr+	Ex_3dphb[e]	Ex_3dphb[e]	Exchange reaction	Exchange reaction	Exchange reaction						3dphbtr	3dphbtr	Transport reaction	Transport reaction	Transport Reaction							#N/A	#N/A
COQ3m	-	q10(m)= substrate'; 'q10h2(c)= substrate'	4	m	72	amet + 2dpmhobq -> h + ahcys + q10	5185.1	Ubiquinone Biosynthesis	Metabolism of Cofactors and Vitamins	3	#N/A	#N/A	2	Ex_q10[e]+q10tr+	Ex_q10[e]	Ex_q10[e]	Exchange reaction	Exchange reaction	Exchange reaction						qtr	qtr	Transport reaction	Transport reaction	Transport Reaction							#N/A	#N/A
3DPHBH1	-	q10(m)= substrate'; 'q10h2(c)= substrate'	2	m	72	h + o2 + nadh + 3dphb -> h2o + nad + 3dpdhb		Ubiquinone Biosynthesis	Metabolism of Cofactors and Vitamins	3	#N/A	#N/A	2	Ex_3dpdhb[e]+3dpdhbtr+	Ex_3dpdhb[e]	Ex_3dpdhb[e]	Exchange reaction	Exchange reaction	Exchange reaction						3dpdhbtr	3dpdhbtr	Transport reaction	Transport reaction	Transport Reaction							#N/A	#N/A
3DPHBH2	-	q10(m)= substrate'; 'q10h2(c)= substrate'	2	m	72	h + o2 + nadph + 3dphb -> h2o + nadp + 3dpdhb		Ubiquinone Biosynthesis	Metabolism of Cofactors and Vitamins	3	#N/A	#N/A	2	Ex_3dpdhb[e]+3dpdhbtr+	Ex_3dpdhb[e]	Ex_3dpdhb[e]	Exchange reaction	Exchange reaction	Exchange reaction						3dpdhbtr	3dpdhbtr	Transport reaction	Transport reaction	Transport Reaction							#N/A	#N/A
ACGSm	-	'acglu(m)= substrate'	4	m	73	glu-L + accoa -> h + coa + acglu	162417	Urea cycle/amino group metabolism	Amino Acid Metabolism	2	#N/A	#N/A	2	R00670_b+R02282_b+	R00670_b	L-Ornithine <=> Putrescine + CO2	rn00330 Arginine and proline metabolism, rn00330 Arginine and proline metabolism, rn00480 Glutathione metabolism, rn01100 Metabolic pathways			4.1.1.17	,HSA: 4953(ODC)				R2282_b	N-Acetylornithine + L-Glutamate <=> L-Ornithine + N-Acetyl-L-glutamate	rn33 Arginine and proline metabolism, rn33 Arginine and proline metabolism, rn Metabolic pathways			2.3..35		#N/A
AGPRim	'acg5p(m)= product'	'acg5sa(m)= substrate'	0	m	74	h + nadph + acg5p -> pi + nadp + acg5sa	5832.1	Urea cycle/amino group metabolism	Amino Acid Metabolism	2	#N/A	#N/A	2	R02283_b+R02649_f+	R02283_b	N-Acetylornithine + 2-Oxoglutarate <=> N-Acetyl-L-glutamate 5-semialdehyde + L-Glutamate	rn00330 Arginine and proline metabolism, rn00330 Arginine and proline metabolism, rn01100 Metabolic pathways			2.6.1.11					R2649_f	ATP + N-Acetyl-L-glutamate <=> ADP + N-Acetyl-L-glutamate 5-phosphate	rn33 Arginine and proline metabolism, rn33 Arginine and proline metabolism, rn Metabolic pathways			2.7.2.8					#N/A	#N/A
CRTNsyn	-	'crtn(c)= substrate'	2	n	75	pcreat -> h + pi + crtn	Amniotic Fluid, Blood, Cerebrospinal fluid, Saliva, Urine	Urea cycle/amino group metabolism	Amino Acid Metabolism	2	#N/A	#N/A	1	R01884_f+	R01884_f	Creatinine + H2O <=> Creatine	rn00330 Arginine and proline metabolism, rn00330 Arginine and proline metabolism			3.5.2.1							#N/A	#N/A							#N/A	#N/A
ACODA	'acorn(c)= product'	-	1	c	76	h2o + acorn -> ac + orn	95.1	Urea cycle/amino group metabolism	Amino Acid Metabolism	2	#N/A	#N/A	2	R00551_f+R02282_b+	R00551_f	L-Arginine + H2O <=> L-Ornithine + Urea	rn00330 Arginine and proline metabolism, rn00330 Arginine and proline metabolism, rn01100 Metabolic pathways			3.5.3.1	,HSA: 383(ARG) 384(ARG2)				R2282_b	N-Acetylornithine + L-Glutamate <=> L-Ornithine + N-Acetyl-L-glutamate	rn33 Arginine and proline metabolism, rn33 Arginine and proline metabolism, rn Metabolic pathways			2.3..35
RETNCOA	-	'retncoa(c)= substrate'	2	c	77	atp + coa + retn -> amp + ppi + retncoa		Vitamin A Metabolism	Metabolism of Cofactors and Vitamins	3	#N/A	#N/A	2	Ex_retncoa[e]+retncoatr+	Ex_retncoa[e]	Ex_retncoa[e]	Exchange reaction	Exchange reaction	Exchange reaction						retncoatr	retncoatr	Transport reaction	Transport reaction	Transport Reaction							#N/A	#N/A
CBL2OR	-	'cbl2(m)= substrate'	2	c	78	h + nadh + 2 aqcobal -> 2 h2o + nad + 2 cbl2		Vitamin B12 Metabolism	Metabolism of Cofactors and Vitamins	1	Unspecified	Forward	1	R00107+	R00107	NADPH + 2 Aquacob(III)alamin <=> NADP+ + 2 Cob(II)alamin + 2 H2O + H+	rn00860 Porphyrin and chlorophyll metabolism, rn00860 Porphyrin and chlorophyll metabolism	Porphyrin and chlorophyll metabolism	Metabolism of Cofactors and Vitamins	1.16.1.5								#N/A	#N/A							#N/A	#N/A
VITD2Hm	-	'1a2425thvitd2(m)= substrate'	4	m	79	h + o2 + nadph + vitd2 -> h2o + nadp + 25hvitd2	1593.1	Vitamin D	Metabolism of Cofactors and Vitamins	3	#N/A	#N/A	1	vitd2tr+	vitd2tr	Transport reaction	0	Transport reaction	Transport Reaction									#N/A	#N/A							#N/A	#N/A
25VITD2Hm	-	'1a2425thvitd2(m)= substrate'	4	m	79	h + o2 + nadph + 25hvitd2 -> h2o + nadp + 1a25dhvitd2	1594.1	Vitamin D	Metabolism of Cofactors and Vitamins	3	#N/A	#N/A	2	Ex_1a25dhvitd2[e]+1a25dhvitd2tr+	Ex_1a25dhvitd2[e]	Ex_1a25dhvitd2[e]	Exchange reaction	Exchange reaction	Exchange reaction						a25dhvitd2tr	a25dhvitd2tr	Transport reaction	Transport reaction	Transport Reaction							#N/A	#N/A
1a,24,25VITD2Hm	-	'1a2425thvitd2(m)= substrate'	1	m	79	h + o2 + 2425dhvitd2 + nadph -> h2o + 1a2425thvitd2 + nadp		Vitamin D	Metabolism of Cofactors and Vitamins	3	#N/A	#N/A	2	Ex_1a2425thvitd2[e]+1a2425thvitd2tr+	Ex_1a2425thvitd2[e]	Ex_1a2425thvitd2[e]	Exchange reaction	Exchange reaction	Exchange reaction						a2425thvitd2tr	a2425thvitd2tr	Transport reaction	Transport reaction	Transport Reaction							#N/A	#N/A
1a,25VITD2Hm	-	'1a2425thvitd2(m)= substrate'	1	m	79	h + o2 + nadph + 1a25dhvitd2 -> h2o + 1a2425thvitd2 + nadp		Vitamin D	Metabolism of Cofactors and Vitamins	3	#N/A	#N/A	2	Ex_1a2425thvitd2[e]+1a2425thvitd2tr+	Ex_1a2425thvitd2[e]	Ex_1a2425thvitd2[e]	Exchange reaction	Exchange reaction	Exchange reaction						a2425thvitd2tr	a2425thvitd2tr	Transport reaction	Transport reaction	Transport Reaction							#N/A	#N/A
25VITD3Hm	-	'1a2425thvitd3(m)= substrate'	4	m	80	h + o2 + nadph + 25hvitd3 -> h2o + nadp + 1a25dhvitd3	1594.1	Vitamin D	Metabolism of Cofactors and Vitamins	1	Unspecified	Forward	1	R03610+	R03610	Calcidiol + Oxygen + NADPH + H+ <=> Calcitriol + NADP+ + H2O	rn00100 Steroid biosynthesis, rn00100 Steroid biosynthesis, rn01100 Metabolic pathways	Steroid biosynthesis	Lipid Metabolism	1.14.13.13	,HSA: 594(CYP27B)	HSA 594	CYP27B					#N/A	#N/A
1a,24,25VITD3Hm	-	'1a2425thvitd3(m)= substrate'	1	m	80	h + o2 + nadph + 2425dhvitd3 -> h2o + nadp + 1a2425thvitd3		Vitamin D	Metabolism of Cofactors and Vitamins	3	#N/A	#N/A	2	Ex_1a2425thvitd3[e]+1a2425thvitd3tr+	Ex_1a2425thvitd3[e]	Ex_1a2425thvitd3[e]	Exchange reaction	Exchange reaction	Exchange reaction						a2425thvitd3tr	a2425thvitd3tr	Transport reaction	Transport reaction	Transport Reaction							#N/A	#N/A
1a,25VITD3Hm	-	'1a2425thvitd3(m)= substrate'	1	m	80	h + o2 + nadph + 1a25dhvitd3 -> h2o + nadp + 1a2425thvitd3		Vitamin D	Metabolism of Cofactors and Vitamins	3	#N/A	#N/A	2	Ex_1a2425thvitd3[e]+1a2425thvitd3tr+	Ex_1a2425thvitd3[e]	Ex_1a2425thvitd3[e]	Exchange reaction	Exchange reaction	Exchange reaction						a2425thvitd3tr	a2425thvitd3tr	Transport reaction	Transport reaction	Transport Reaction							#N/A	#N/A
[truncated: 1 more columns]
