# Supplementary material for: The human metabolic reconstruction Recon 1 directs hypotheses of novel human metabolic functions
Source: BMC Syst Biol. 2011 Oct 1;5:155. doi: 10.1186/1752-0509-5-155 (PMC3224382; doi:10.1186/1752-0509-5-155)
Supplement: Additional file 7 — The complete SMILEY output. The table contains the complete SMILEY output with up to twenty solutions for each identified blocked reaction. The identified blocked reaction is given in column A. In columns B-D the properties of the blocked reaction are reported (reaction components, gene and metabolic subsystem). In column E the resolving reactions comprising the complete SMILEY solution for the blocked reaction is reported with KEGG reaction identifiers. In the following columns the properties of the resolving reactions are reported (reaction components, reaction subsystem, enzyme commission number and gene). [file 1752-0509-5-155-S7.XLSX]

## Sheet: Sheet1
Blocked reaction	Recon 1 reaction components	Recon 1 Gene	Recon 1 Subsystem	Complete Solution	Reaction 1 Abbr	Reaction 1	Reaction 1 pathway	EC number	Gene	Reaction 2 Abbr	Reaction 2 Rxn	Reaction 2 PW			Reaction 3 Abbr	Reaction 3 Rxn	Reaction 3 PW			Reaction 4 Abbr	Reaction 4 Rxn	Reaction 4 PW			Reaction 1 Abbr	Reaction 1 Rxn	Reaction 1 PW
COKECBESr	h2o + coke -> h + bz + egme	8824.1	Alkaloid biosynthesis II	R06728_b+	R06728_b	Cocaine + H2O <=> Ecgonine methyl ester + Benzoate	rn00960 Tropane, piperidine and pyridine alkaloid, rn00960 Tropane, piperidine and pyridine alkaloid, biosynthesis	3.1.1.1	,HSA: 1066(CES1) 221223(CES7) 8824(CES2)
COKECBESr	h2o + coke -> h + bz + egme	8824.1	Alkaloid biosynthesis II	R06727_f+R08429_b+	R06727_f	1-Methylpyrrolinium + Benzoate <=> Cocaine	rn00960 Tropane, piperidine and pyridine alkaloid, rn00960 Tropane, piperidine and pyridine alkaloid, biosynthesis, rn01100 Metabolic pathways			R08429_b	1-Methylpyrrolinium <=> Ecgonine methyl ester
COKECBESr	h2o + coke -> h + bz + egme	8824.1	Alkaloid biosynthesis II	R01422_f+R08430_f+	R01422_f	ATP + Benzoate + CoA <=> AMP + Diphosphate + S-Benzoate coenzyme A	rn00632 Benzoate degradation via CoA ligation, rn00632 Benzoate degradation via CoA ligation, rn01100 Metabolic pathways	6.2.1.25		R08430_f	Ecgonine methyl ester + S-Benzoate coenzyme A <=> Cocaine + CoA		2.3.1.-
COKECBESr	h2o + coke -> h + bz + egme	8824.1	Alkaloid biosynthesis II	R00326_f+R05316_f+R08430_f+	R00326_f	Acetaldehyde + Acceptor + H2O <=> Acetate + Reduced acceptor	rn00620 Pyruvate metabolism, rn00620 Pyruvate metabolism	1.2.99.6		R05316_f	4-Hydroxybenzoyl-CoA + Reduced acceptor <=> S-Benzoate coenzyme A + Acceptor + H2O	rn00632 Benzoate degradation via CoA ligation, rn00632 Benzoate degradation via CoA ligation, rn01100 Metabolic pathways	1.3.99.20		R08430_f	Ecgonine methyl ester + S-Benzoate coenzyme A <=> Cocaine + CoA		2.3.1.-
COKECBESr	h2o + coke -> h + bz + egme	8824.1	Alkaloid biosynthesis II	R03599_b+R05316_f+R08430_f+	R03599_b	Selenocysteine + Reduced acceptor <=> Selenide + L-Alanine + Acceptor	rn00450 Selenoamino acid metabolism, rn00450 Selenoamino acid metabolism, rn01100 Metabolic pathways	4.4.1.16	,HSA: 51540(SCLY)	R05316_f	4-Hydroxybenzoyl-CoA + Reduced acceptor <=> S-Benzoate coenzyme A + Acceptor + H2O	rn00632 Benzoate degradation via CoA ligation, rn00632 Benzoate degradation via CoA ligation, rn01100 Metabolic pathways	1.3.99.20		R08430_f	Ecgonine methyl ester + S-Benzoate coenzyme A <=> Cocaine + CoA		2.3.1.-
COKECBESr	h2o + coke -> h + bz + egme	8824.1	Alkaloid biosynthesis II	R05316_f+R05704_f+R08430_f+	R05316_f	4-Hydroxybenzoyl-CoA + Reduced acceptor <=> S-Benzoate coenzyme A + Acceptor + H2O	rn00632 Benzoate degradation via CoA ligation, rn00632 Benzoate degradation via CoA ligation, rn01100 Metabolic pathways	1.3.99.20		R05704_f	Glycine + 2 Acceptor <=> Hydrogen cyanide + CO2 + 2 Reduced acceptor		1.4.99.5		R08430_f	Ecgonine methyl ester + S-Benzoate coenzyme A <=> Cocaine + CoA		2.3.1.-
COKECBESr	h2o + coke -> h + bz + egme	8824.1	Alkaloid biosynthesis II	R01424_b+R02452_b+R08430_f+	R01424_b	Hippurate + H2O <=> Benzoate + Glycine	rn00360 Phenylalanine metabolism, rn00360 Phenylalanine metabolism	3.5.1.32		R02452_b	S-Benzoate coenzyme A + Glycine <=> CoA + Hippurate	rn00360 Phenylalanine metabolism, rn00360 Phenylalanine metabolism	2.3.1.71		R08430_f	Ecgonine methyl ester + S-Benzoate coenzyme A <=> Cocaine + CoA		2.3.1.-
COKECBESr	h2o + coke -> h + bz + egme	8824.1	Alkaloid biosynthesis II	R01282_f+R05316_f+R08430_f+	R01282_f	Palmitoyl-CoA + Acceptor <=> trans-Hexadec-2-enoyl-CoA + Reduced acceptor				R05316_f	4-Hydroxybenzoyl-CoA + Reduced acceptor <=> S-Benzoate coenzyme A + Acceptor + H2O	rn00632 Benzoate degradation via CoA ligation, rn00632 Benzoate degradation via CoA ligation, rn01100 Metabolic pathways	1.3.99.20		R08430_f	Ecgonine methyl ester + S-Benzoate coenzyme A <=> Cocaine + CoA		2.3.1.-
COKECBESr	h2o + coke -> h + bz + egme	8824.1	Alkaloid biosynthesis II	R00297_f+R05316_f+R08430_f+	R00297_f	(R)-Lactate + Acceptor <=> Pyruvate + Reduced acceptor		1.1.99.6		R05316_f	4-Hydroxybenzoyl-CoA + Reduced acceptor <=> S-Benzoate coenzyme A + Acceptor + H2O	rn00632 Benzoate degradation via CoA ligation, rn00632 Benzoate degradation via CoA ligation, rn01100 Metabolic pathways	1.3.99.20		R08430_f	Ecgonine methyl ester + S-Benzoate coenzyme A <=> Cocaine + CoA		2.3.1.-
COKECBESr	h2o + coke -> h + bz + egme	8824.1	Alkaloid biosynthesis II	R00281_f+R05316_f+R08430_f+	R00281_f	Acceptor + NADH + H+ <=> Reduced acceptor + NAD+		1.6.99.3 1.6.99.5		R05316_f	4-Hydroxybenzoyl-CoA + Reduced acceptor <=> S-Benzoate coenzyme A + Acceptor + H2O	rn00632 Benzoate degradation via CoA ligation, rn00632 Benzoate degradation via CoA ligation, rn01100 Metabolic pathways	1.3.99.20		R08430_f	Ecgonine methyl ester + S-Benzoate coenzyme A <=> Cocaine + CoA		2.3.1.-
COKECBESr	h2o + coke -> h + bz + egme	8824.1	Alkaloid biosynthesis II	R00282_f+R05316_f+R08430_f+	R00282_f	Acceptor + NADPH + H+ <=> Reduced acceptor + NADP+		1.6.99.1 1.6.99.6		R05316_f	4-Hydroxybenzoyl-CoA + Reduced acceptor <=> S-Benzoate coenzyme A + Acceptor + H2O	rn00632 Benzoate degradation via CoA ligation, rn00632 Benzoate degradation via CoA ligation, rn01100 Metabolic pathways	1.3.99.20		R08430_f	Ecgonine methyl ester + S-Benzoate coenzyme A <=> Cocaine + CoA		2.3.1.-
COKECBESr	h2o + coke -> h + bz + egme	8824.1	Alkaloid biosynthesis II	R00296_f+R05316_f+R08430_f+	R00296_f	CO + H2O + Acceptor <=> CO2 + Reduced acceptor	rn00680 Methane metabolism, rn00680 Methane metabolism	1.2.99.2		R05316_f	4-Hydroxybenzoyl-CoA + Reduced acceptor <=> S-Benzoate coenzyme A + Acceptor + H2O	rn00632 Benzoate degradation via CoA ligation, rn00632 Benzoate degradation via CoA ligation, rn01100 Metabolic pathways	1.3.99.20		R08430_f	Ecgonine methyl ester + S-Benzoate coenzyme A <=> Cocaine + CoA		2.3.1.-
COKECBESr	h2o + coke -> h + bz + egme	8824.1	Alkaloid biosynthesis II	R00860_f+R05316_f+R08430_f+	R00860_f	Sulfite + Acceptor + AMP <=> Adenylyl sulfate + Reduced acceptor		1.8.99.2		R05316_f	4-Hydroxybenzoyl-CoA + Reduced acceptor <=> S-Benzoate coenzyme A + Acceptor + H2O	rn00632 Benzoate degradation via CoA ligation, rn00632 Benzoate degradation via CoA ligation, rn01100 Metabolic pathways	1.3.99.20		R08430_f	Ecgonine methyl ester + S-Benzoate coenzyme A <=> Cocaine + CoA		2.3.1.-
COKECBESr	h2o + coke -> h + bz + egme	8824.1	Alkaloid biosynthesis II	R02264_b+R05316_f+R08430_f+	R02264_b	Prostaglandin H2 + Reduced acceptor <=> Prostaglandin F2alpha + Acceptor	rn00590 Arachidonic acid metabolism, rn00590 Arachidonic acid metabolism, rn01100 Metabolic pathways			R05316_f	4-Hydroxybenzoyl-CoA + Reduced acceptor <=> S-Benzoate coenzyme A + Acceptor + H2O	rn00632 Benzoate degradation via CoA ligation, rn00632 Benzoate degradation via CoA ligation, rn01100 Metabolic pathways	1.3.99.20		R08430_f	Ecgonine methyl ester + S-Benzoate coenzyme A <=> Cocaine + CoA		2.3.1.-
COKECBESr	h2o + coke -> h + bz + egme	8824.1	Alkaloid biosynthesis II	R05316_f+R07933_b+R08430_f+	R05316_f	4-Hydroxybenzoyl-CoA + Reduced acceptor <=> S-Benzoate coenzyme A + Acceptor + H2O	rn00632 Benzoate degradation via CoA ligation, rn00632 Benzoate degradation via CoA ligation, rn01100 Metabolic pathways	1.3.99.20		R07933_b	(9Z,12Z,15Z)-Octadecatrienoyl-CoA + Reduced acceptor + Oxygen <=> (6Z,9Z,12Z,15Z)-Octadecatetraenoyl-CoA + Acceptor + 2 H2O	rn01040 Biosynthesis of unsaturated fatty acids, rn01040 Biosynthesis of unsaturated fatty acids	1.14.19.3		R08430_f	Ecgonine methyl ester + S-Benzoate coenzyme A <=> Cocaine + CoA		2.3.1.-
COKECBESr	h2o + coke -> h + bz + egme	8824.1	Alkaloid biosynthesis II	R00361_f+R05316_f+R08430_f+	R00361_f	(S)-Malate + Acceptor <=> Oxaloacetate + Reduced acceptor		1.1.99.16		R05316_f	4-Hydroxybenzoyl-CoA + Reduced acceptor <=> S-Benzoate coenzyme A + Acceptor + H2O	rn00632 Benzoate degradation via CoA ligation, rn00632 Benzoate degradation via CoA ligation, rn01100 Metabolic pathways	1.3.99.20		R08430_f	Ecgonine methyl ester + S-Benzoate coenzyme A <=> Cocaine + CoA		2.3.1.-
COKECBESr	h2o + coke -> h + bz + egme	8824.1	Alkaloid biosynthesis II	R03532_b+R05316_f+R08430_f+	R03532_b	Reduced acceptor + H2O2 <=> Acceptor + 2 H2O		1.11.1.7 1.11.1.16		R05316_f	4-Hydroxybenzoyl-CoA + Reduced acceptor <=> S-Benzoate coenzyme A + Acceptor + H2O	rn00632 Benzoate degradation via CoA ligation, rn00632 Benzoate degradation via CoA ligation, rn01100 Metabolic pathways	1.3.99.20		R08430_f	Ecgonine methyl ester + S-Benzoate coenzyme A <=> Cocaine + CoA		2.3.1.-
COKECBESr	h2o + coke -> h + bz + egme	8824.1	Alkaloid biosynthesis II	R02661_f+R05316_f+R08430_f+	R02661_f	2-Methylpropanoyl-CoA + Acceptor <=> 2-Methylprop-2-enoyl-CoA + Reduced acceptor	rn00280 Valine, leucine and isoleucine degradation, rn00280 Valine, leucine and isoleucine degradation, rn01100 Metabolic pathways	1.3.99.2 1.3.99.3 1.3.99.12 1.3.99.-		R05316_f	4-Hydroxybenzoyl-CoA + Reduced acceptor <=> S-Benzoate coenzyme A + Acceptor + H2O	rn00632 Benzoate degradation via CoA ligation, rn00632 Benzoate degradation via CoA ligation, rn01100 Metabolic pathways	1.3.99.20		R08430_f	Ecgonine methyl ester + S-Benzoate coenzyme A <=> Cocaine + CoA		2.3.1.-
COKECBESr	h2o + coke -> h + bz + egme	8824.1	Alkaloid biosynthesis II	R05316_f+R07861_b+R08430_f+	R05316_f	4-Hydroxybenzoyl-CoA + Reduced acceptor <=> S-Benzoate coenzyme A + Acceptor + H2O	rn00632 Benzoate degradation via CoA ligation, rn00632 Benzoate degradation via CoA ligation, rn01100 Metabolic pathways	1.3.99.20		R07861_b	(9Z,12Z,15Z)-Octadecatrienoic acid + Reduced acceptor + Oxygen <=> Stearidonic acid + Acceptor + 2 H2O	rn00592 alpha-Linolenic acid metabolism, rn00592 alpha-Linolenic acid metabolism	1.14.19.-		R08430_f	Ecgonine methyl ester + S-Benzoate coenzyme A <=> Cocaine + CoA		2.3.1.-
COKECBESr	h2o + coke -> h + bz + egme	8824.1	Alkaloid biosynthesis II	R03783_b+R05316_f+R08430_f+	R03783_b	Pregnenolone + Reduced acceptor + Oxygen <=> 17alpha-Hydroxypregnenolone + Acceptor + H2O	rn00140 C21-Steroid hormone metabolism, rn00140 C21-Steroid hormone metabolism, rn01100 Metabolic pathways	1.14.99.9	,HSA: 1586(CYP17A1)	R05316_f	4-Hydroxybenzoyl-CoA + Reduced acceptor <=> S-Benzoate coenzyme A + Acceptor + H2O	rn00632 Benzoate degradation via CoA ligation, rn00632 Benzoate degradation via CoA ligation, rn01100 Metabolic pathways	1.3.99.20		R08430_f	Ecgonine methyl ester + S-Benzoate coenzyme A <=> Cocaine + CoA		2.3.1.-
EGMESTr	h2o + egme -> h + meoh + ecgon	13.1	Alkaloid biosynthesis II	R06729_b+	R06729_b	Ecgonine methyl ester + H2O <=> Ecgonine + Methanol	rn00960 Tropane, piperidine and pyridine alkaloid, rn00960 Tropane, piperidine and pyridine alkaloid, biosynthesis	3.1.1.-
EGMESTr	h2o + egme -> h + meoh + ecgon	13.1	Alkaloid biosynthesis II	R01426_f+R06745_f+Ex_pecgoncoa[e]_f+pecgoncoatr_b+	R01426_f	Benzoate + Acetate + NADH + H+ <=> trans-Cinnamate + 2 H2O + NAD+	rn00360 Phenylalanine metabolism, rn00360 Phenylalanine metabolism			R06745_f	trans-Cinnamate <=> Cocaine	rn00960 Tropane, piperidine and pyridine alkaloid, rn00960 Tropane, piperidine and pyridine alkaloid, biosynthesis			Ex_pecgoncoa[e]_f	Ex_pecgoncoa[e]_f	Exchange reaction			pecgoncoatr_b	pecgoncoatr_b	Transport reaction
EGMESTr	h2o + egme -> h + meoh + ecgon	13.1	Alkaloid biosynthesis II	R02253_b+R06745_f+Ex_pecgoncoa[e]_f+pecgoncoatr_b+	R02253_b	trans-Cinnamate + Oxygen + NADPH + H+ <=> 4-Coumarate + NADP+ + H2O	rn00360 Phenylalanine metabolism, rn00360 Phenylalanine metabolism, rn00940 Phenylpropanoid biosynthesis, rn01100 Metabolic pathways	1.14.13.11		R06745_f	trans-Cinnamate <=> Cocaine	rn00960 Tropane, piperidine and pyridine alkaloid, rn00960 Tropane, piperidine and pyridine alkaloid, biosynthesis			Ex_pecgoncoa[e]_f	Ex_pecgoncoa[e]_f	Exchange reaction			pecgoncoatr_b	pecgoncoatr_b	Transport reaction
EGMESTr	h2o + egme -> h + meoh + ecgon	13.1	Alkaloid biosynthesis II	R01426_f+R06745_f+Ex_pecgon[e]_f+pecgontr_b+	R01426_f	Benzoate + Acetate + NADH + H+ <=> trans-Cinnamate + 2 H2O + NAD+	rn00360 Phenylalanine metabolism, rn00360 Phenylalanine metabolism			R06745_f	trans-Cinnamate <=> Cocaine	rn00960 Tropane, piperidine and pyridine alkaloid, rn00960 Tropane, piperidine and pyridine alkaloid, biosynthesis			Ex_pecgon[e]_f	Ex_pecgon[e]_f	Exchange reaction			pecgontr_b	pecgontr_b	Transport reaction
EGMESTr	h2o + egme -> h + meoh + ecgon	13.1	Alkaloid biosynthesis II	R02253_b+R06745_f+Ex_pecgon[e]_f+pecgontr_b+	R02253_b	trans-Cinnamate + Oxygen + NADPH + H+ <=> 4-Coumarate + NADP+ + H2O	rn00360 Phenylalanine metabolism, rn00360 Phenylalanine metabolism, rn00940 Phenylpropanoid biosynthesis, rn01100 Metabolic pathways	1.14.13.11		R06745_f	trans-Cinnamate <=> Cocaine	rn00960 Tropane, piperidine and pyridine alkaloid, rn00960 Tropane, piperidine and pyridine alkaloid, biosynthesis			Ex_pecgon[e]_f	Ex_pecgon[e]_f	Exchange reaction			pecgontr_b	pecgontr_b	Transport reaction
EGMESTr	h2o + egme -> h + meoh + ecgon	13.1	Alkaloid biosynthesis II	R02253_b+R06745_f+Ex_ecgon[e]_f+ecgontr_b+	R02253_b	trans-Cinnamate + Oxygen + NADPH + H+ <=> 4-Coumarate + NADP+ + H2O	rn00360 Phenylalanine metabolism, rn00360 Phenylalanine metabolism, rn00940 Phenylpropanoid biosynthesis, rn01100 Metabolic pathways	1.14.13.11		R06745_f	trans-Cinnamate <=> Cocaine	rn00960 Tropane, piperidine and pyridine alkaloid, rn00960 Tropane, piperidine and pyridine alkaloid, biosynthesis			Ex_ecgon[e]_f	Ex_ecgon[e]_f	Exchange reaction			ecgontr_b	ecgontr_b	Transport reaction
EGMESTr	h2o + egme -> h + meoh + ecgon	13.1	Alkaloid biosynthesis II	R01153_f+R06727_f+Ex_pecgon[e]_f+pecgontr_b+	R01153_f	S-Adenosyl-L-methionine + Putrescine <=> S-Adenosyl-L-homocysteine + N-Methylputrescine	rn00960 Tropane, piperidine and pyridine alkaloid, rn00960 Tropane, piperidine and pyridine alkaloid, biosynthesis, rn01100 Metabolic pathways	2.1.1.53		R06727_f	1-Methylpyrrolinium + Benzoate <=> Cocaine	rn00960 Tropane, piperidine and pyridine alkaloid, rn00960 Tropane, piperidine and pyridine alkaloid, biosynthesis, rn01100 Metabolic pathways			Ex_pecgon[e]_f	Ex_pecgon[e]_f	Exchange reaction			pecgontr_b	pecgontr_b	Transport reaction
EGMESTr	h2o + egme -> h + meoh + ecgon	13.1	Alkaloid biosynthesis II	R01426_f+R06745_f+Ex_ecgon[e]_f+ecgontr_b+	R01426_f	Benzoate + Acetate + NADH + H+ <=> trans-Cinnamate + 2 H2O + NAD+	rn00360 Phenylalanine metabolism, rn00360 Phenylalanine metabolism			R06745_f	trans-Cinnamate <=> Cocaine	rn00960 Tropane, piperidine and pyridine alkaloid, rn00960 Tropane, piperidine and pyridine alkaloid, biosynthesis			Ex_ecgon[e]_f	Ex_ecgon[e]_f	Exchange reaction			ecgontr_b	ecgontr_b	Transport reaction
EGMESTr	h2o + egme -> h + meoh + ecgon	13.1	Alkaloid biosynthesis II	R01153_f+R06727_f+Ex_pecgoncoa[e]_f+pecgoncoatr_b+	R01153_f	S-Adenosyl-L-methionine + Putrescine <=> S-Adenosyl-L-homocysteine + N-Methylputrescine	rn00960 Tropane, piperidine and pyridine alkaloid, rn00960 Tropane, piperidine and pyridine alkaloid, biosynthesis, rn01100 Metabolic pathways	2.1.1.53		R06727_f	1-Methylpyrrolinium + Benzoate <=> Cocaine	rn00960 Tropane, piperidine and pyridine alkaloid, rn00960 Tropane, piperidine and pyridine alkaloid, biosynthesis, rn01100 Metabolic pathways			Ex_pecgoncoa[e]_f	Ex_pecgoncoa[e]_f	Exchange reaction			pecgoncoatr_b	pecgoncoatr_b	Transport reaction
EGMESTr	h2o + egme -> h + meoh + ecgon	13.1	Alkaloid biosynthesis II	R01153_f+R08429_f+Ex_pecgoncoa[e]_f+pecgoncoatr_b+	R01153_f	S-Adenosyl-L-methionine + Putrescine <=> S-Adenosyl-L-homocysteine + N-Methylputrescine	rn00960 Tropane, piperidine and pyridine alkaloid, rn00960 Tropane, piperidine and pyridine alkaloid, biosynthesis, rn01100 Metabolic pathways	2.1.1.53		R08429_f	1-Methylpyrrolinium <=> Ecgonine methyl ester				Ex_pecgoncoa[e]_f	Ex_pecgoncoa[e]_f	Exchange reaction			pecgoncoatr_b	pecgoncoatr_b	Transport reaction
EGMESTr	h2o + egme -> h + meoh + ecgon	13.1	Alkaloid biosynthesis II	R01153_f+R08429_f+Ex_pecgon[e]_f+pecgontr_b+	R01153_f	S-Adenosyl-L-methionine + Putrescine <=> S-Adenosyl-L-homocysteine + N-Methylputrescine	rn00960 Tropane, piperidine and pyridine alkaloid, rn00960 Tropane, piperidine and pyridine alkaloid, biosynthesis, rn01100 Metabolic pathways	2.1.1.53		R08429_f	1-Methylpyrrolinium <=> Ecgonine methyl ester				Ex_pecgon[e]_f	Ex_pecgon[e]_f	Exchange reaction			pecgontr_b	pecgontr_b	Transport reaction
EGMESTr	h2o + egme -> h + meoh + ecgon	13.1	Alkaloid biosynthesis II	R01153_f+R08429_f+Ex_ecgon[e]_f+ecgontr_b+	R01153_f	S-Adenosyl-L-methionine + Putrescine <=> S-Adenosyl-L-homocysteine + N-Methylputrescine	rn00960 Tropane, piperidine and pyridine alkaloid, rn00960 Tropane, piperidine and pyridine alkaloid, biosynthesis, rn01100 Metabolic pathways	2.1.1.53		R08429_f	1-Methylpyrrolinium <=> Ecgonine methyl ester				Ex_ecgon[e]_f	Ex_ecgon[e]_f	Exchange reaction			ecgontr_b	ecgontr_b	Transport reaction
EGMESTr	h2o + egme -> h + meoh + ecgon	13.1	Alkaloid biosynthesis II	R01153_f+R06727_f+Ex_ecgon[e]_f+ecgontr_b+	R01153_f	S-Adenosyl-L-methionine + Putrescine <=> S-Adenosyl-L-homocysteine + N-Methylputrescine	rn00960 Tropane, piperidine and pyridine alkaloid, rn00960 Tropane, piperidine and pyridine alkaloid, biosynthesis, rn01100 Metabolic pathways	2.1.1.53		R06727_f	1-Methylpyrrolinium + Benzoate <=> Cocaine	rn00960 Tropane, piperidine and pyridine alkaloid, rn00960 Tropane, piperidine and pyridine alkaloid, biosynthesis, rn01100 Metabolic pathways			Ex_ecgon[e]_f	Ex_ecgon[e]_f	Exchange reaction			ecgontr_b	ecgontr_b	Transport reaction
EGMESTr	h2o + egme -> h + meoh + ecgon	13.1	Alkaloid biosynthesis II	R00084_b+R00697_f+R06745_f+Ex_pecgon[e]_f+pecgontr_b+	R00084_b	4 Porphobilinogen + H2O <=> Hydroxymethylbilane + 4 NH3	rn00860 Porphyrin and chlorophyll metabolism, rn00860 Porphyrin and chlorophyll metabolism, rn01100 Metabolic pathways	2.5.1.61	,HSA: 3145(HMBS)	R00697_f	L-Phenylalanine <=> trans-Cinnamate + NH3	rn00360 Phenylalanine metabolism, rn00360 Phenylalanine metabolism, rn00910 Nitrogen metabolism, rn00940 Phenylpropanoid biosynthesis, rn00960 Tropane, piperidine and pyridine alkaloid, biosynthesis, rn01100 Metabolic pathways	4.3.1.24 4.3.1.25		R06745_f	trans-Cinnamate <=> Cocaine	rn00960 Tropane, piperidine and pyridine alkaloid, rn00960 Tropane, piperidine and pyridine alkaloid, biosynthesis			Ex_pecgon[e]_f	Ex_pecgon[e]_f	Exchange reaction			pecgontr_b	pecgontr_b	Transport reaction
EGMESTr	h2o + egme -> h + meoh + ecgon	13.1	Alkaloid biosynthesis II	R00084_b+R00697_f+R06745_f+Ex_ecgon[e]_f+ecgontr_b+	R00084_b	4 Porphobilinogen + H2O <=> Hydroxymethylbilane + 4 NH3	rn00860 Porphyrin and chlorophyll metabolism, rn00860 Porphyrin and chlorophyll metabolism, rn01100 Metabolic pathways	2.5.1.61	,HSA: 3145(HMBS)	R00697_f	L-Phenylalanine <=> trans-Cinnamate + NH3	rn00360 Phenylalanine metabolism, rn00360 Phenylalanine metabolism, rn00910 Nitrogen metabolism, rn00940 Phenylpropanoid biosynthesis, rn00960 Tropane, piperidine and pyridine alkaloid, biosynthesis, rn01100 Metabolic pathways	4.3.1.24 4.3.1.25		R06745_f	trans-Cinnamate <=> Cocaine	rn00960 Tropane, piperidine and pyridine alkaloid, rn00960 Tropane, piperidine and pyridine alkaloid, biosynthesis			Ex_ecgon[e]_f	Ex_ecgon[e]_f	Exchange reaction			ecgontr_b	ecgontr_b	Transport reaction
EGMESTr	h2o + egme -> h + meoh + ecgon	13.1	Alkaloid biosynthesis II	R00256_b+R00697_f+R06745_f+Ex_pecgon[e]_f+pecgontr_b+	R00256_b	L-Glutamine + H2O <=> L-Glutamate + NH3	rn00250 Alanine, aspartate and glutamate metabolism, rn00250 Alanine, aspartate and glutamate metabolism, rn00330 Arginine and proline metabolism, rn00471 D-Glutamine and D-glutamate metabolism, rn00910 Nitrogen metabolism, rn01100 Metabolic pathways	3.5.1.2 3.5.1.38 6.3.5.4 6.3.5.5		R00697_f	L-Phenylalanine <=> trans-Cinnamate + NH3	rn00360 Phenylalanine metabolism, rn00360 Phenylalanine metabolism, rn00910 Nitrogen metabolism, rn00940 Phenylpropanoid biosynthesis, rn00960 Tropane, piperidine and pyridine alkaloid, biosynthesis, rn01100 Metabolic pathways	4.3.1.24 4.3.1.25		R06745_f	trans-Cinnamate <=> Cocaine	rn00960 Tropane, piperidine and pyridine alkaloid, rn00960 Tropane, piperidine and pyridine alkaloid, biosynthesis			Ex_pecgon[e]_f	Ex_pecgon[e]_f	Exchange reaction			pecgontr_b	pecgontr_b	Transport reaction
EGMESTr	h2o + egme -> h + meoh + ecgon	13.1	Alkaloid biosynthesis II	R00084_b+R00697_f+R06745_f+Ex_pecgoncoa[e]_f+pecgoncoatr_b+	R00084_b	4 Porphobilinogen + H2O <=> Hydroxymethylbilane + 4 NH3	rn00860 Porphyrin and chlorophyll metabolism, rn00860 Porphyrin and chlorophyll metabolism, rn01100 Metabolic pathways	2.5.1.61	,HSA: 3145(HMBS)	R00697_f	L-Phenylalanine <=> trans-Cinnamate + NH3	rn00360 Phenylalanine metabolism, rn00360 Phenylalanine metabolism, rn00910 Nitrogen metabolism, rn00940 Phenylpropanoid biosynthesis, rn00960 Tropane, piperidine and pyridine alkaloid, biosynthesis, rn01100 Metabolic pathways	4.3.1.24 4.3.1.25		R06745_f	trans-Cinnamate <=> Cocaine	rn00960 Tropane, piperidine and pyridine alkaloid, rn00960 Tropane, piperidine and pyridine alkaloid, biosynthesis			Ex_pecgoncoa[e]_f	Ex_pecgoncoa[e]_f	Exchange reaction			pecgoncoatr_b	pecgoncoatr_b	Transport reaction
EGMESTr	h2o + egme -> h + meoh + ecgon	13.1	Alkaloid biosynthesis II	R00253_f+R00697_f+R06745_f+Ex_pecgoncoa[e]_f+pecgoncoatr_b+	R00253_f	ATP + L-Glutamate + NH3 <=> ADP + Orthophosphate + L-Glutamine	rn00250 Alanine, aspartate and glutamate metabolism, rn00250 Alanine, aspartate and glutamate metabolism, rn00330 Arginine and proline metabolism, rn00910 Nitrogen metabolism, rn01100 Metabolic pathways	6.3.1.2	,HSA: 2752(GLUL)	R00697_f	L-Phenylalanine <=> trans-Cinnamate + NH3	rn00360 Phenylalanine metabolism, rn00360 Phenylalanine metabolism, rn00910 Nitrogen metabolism, rn00940 Phenylpropanoid biosynthesis, rn00960 Tropane, piperidine and pyridine alkaloid, biosynthesis, rn01100 Metabolic pathways	4.3.1.24 4.3.1.25		R06745_f	trans-Cinnamate <=> Cocaine	rn00960 Tropane, piperidine and pyridine alkaloid, rn00960 Tropane, piperidine and pyridine alkaloid, biosynthesis			Ex_pecgoncoa[e]_f	Ex_pecgoncoa[e]_f	Exchange reaction			pecgoncoatr_b	pecgoncoatr_b	Transport reaction
EGMESTr	h2o + egme -> h + meoh + ecgon	13.1	Alkaloid biosynthesis II	R00131_b+R00697_f+R06745_f+Ex_pecgon[e]_f+pecgontr_b+	R00131_b	Urea + H2O <=> CO2 + 2 NH3	rn00230 Purine metabolism, rn00230 Purine metabolism, rn00330 Arginine and proline metabolism, rn00791 Atrazine degradation, rn01100 Metabolic pathways	3.5.1.5	,SPU: 583434	R00697_f	L-Phenylalanine <=> trans-Cinnamate + NH3	rn00360 Phenylalanine metabolism, rn00360 Phenylalanine metabolism, rn00910 Nitrogen metabolism, rn00940 Phenylpropanoid biosynthesis, rn00960 Tropane, piperidine and pyridine alkaloid, biosynthesis, rn01100 Metabolic pathways	4.3.1.24 4.3.1.25		R06745_f	trans-Cinnamate <=> Cocaine	rn00960 Tropane, piperidine and pyridine alkaloid, rn00960 Tropane, piperidine and pyridine alkaloid, biosynthesis			Ex_pecgon[e]_f	Ex_pecgon[e]_f	Exchange reaction			pecgontr_b	pecgontr_b	Transport reaction
EGMESTr	h2o + egme -> h + meoh + ecgon	13.1	Alkaloid biosynthesis II	R00697_f+R02618_b+R06745_f+Ex_pecgoncoa[e]_f+pecgoncoatr_b+	R00697_f	L-Phenylalanine <=> trans-Cinnamate + NH3	rn00360 Phenylalanine metabolism, rn00360 Phenylalanine metabolism, rn00910 Nitrogen metabolism, rn00940 Phenylpropanoid biosynthesis, rn00960 Tropane, piperidine and pyridine alkaloid, biosynthesis, rn01100 Metabolic pathways	4.3.1.24 4.3.1.25		R02618_b	3-Sulfino-L-alanine + NAD+ + H2O <=> 3-Sulfinylpyruvate + NH3 + NADH + H+	rn00270 Cysteine and methionine metabolism, rn00270 Cysteine and methionine metabolism	1.4.1.-		R06745_f	trans-Cinnamate <=> Cocaine	rn00960 Tropane, piperidine and pyridine alkaloid, rn00960 Tropane, piperidine and pyridine alkaloid, biosynthesis			Ex_pecgoncoa[e]_f	Ex_pecgoncoa[e]_f	Exchange reaction			pecgoncoatr_b	pecgoncoatr_b	Transport reaction
CHTNASE	2 h2o + chtn -> 3 acgam	27159.1 or 1118.1 or 54682.1	Aminosugar Metabolism	chtntr_f+	chtntr_f	chtntr_f	Transport reaction
CHTNASE	2 h2o + chtn -> 3 acgam	27159.1 or 1118.1 or 54682.1	Aminosugar Metabolism	R02333_b+Ex_C00734[e]_b+C00734tr_f+	R02333_b	Chitin + n H2O <=> Chitosan + n Acetate	rn00520 Amino sugar and nucleotide sugar metabolism, rn00520 Amino sugar and nucleotide sugar metabolism	3.5.1.41	,DME: Dmel_CG8756(LCBP1)	Ex_C00734[e]_b	Ex_C00734[e]_b	Exchange reaction			C00734tr_f	C00734tr_f	Transport reaction
APRTO2	h2o + o2 + aprut -> h2o2 + nh4 + n4abutn	4129.1 or 4128.1	Arginine and Proline Metabolism	R01987_b+	R01987_b	4-Aminobutanoate + Acetate <=> 4-Acetamidobutanoate + H2O	rn00330 Arginine and proline metabolism, rn00330 Arginine and proline metabolism, rn01100 Metabolic pathways	3.5.1.63
APRTO2	h2o + o2 + aprut -> h2o2 + nh4 + n4abutn	4129.1 or 4128.1	Arginine and Proline Metabolism	R00084_f+R04025_b+	R00084_f	4 Porphobilinogen + H2O <=> Hydroxymethylbilane + 4 NH3	rn00860 Porphyrin and chlorophyll metabolism, rn00860 Porphyrin and chlorophyll metabolism, rn01100 Metabolic pathways	2.5.1.61	,HSA: 3145(HMBS)	R04025_b	N-Acetylputrescine + H2O + Oxygen <=> N4-Acetylaminobutanal + NH3 + H2O2	rn00330 Arginine and proline metabolism, rn00330 Arginine and proline metabolism, rn01100 Metabolic pathways	1.4.3.4	,HSA: 4128(MAOA) 4129(MAOB)
APRTO2	h2o + o2 + aprut -> h2o2 + nh4 + n4abutn	4129.1 or 4128.1	Arginine and Proline Metabolism	R00131_f+R04025_b+	R00131_f	Urea + H2O <=> CO2 + 2 NH3	rn00230 Purine metabolism, rn00230 Purine metabolism, rn00330 Arginine and proline metabolism, rn00791 Atrazine degradation, rn01100 Metabolic pathways	3.5.1.5	,SPU: 583434	R04025_b	N-Acetylputrescine + H2O + Oxygen <=> N4-Acetylaminobutanal + NH3 + H2O2	rn00330 Arginine and proline metabolism, rn00330 Arginine and proline metabolism, rn01100 Metabolic pathways	1.4.3.4	,HSA: 4128(MAOA) 4129(MAOB)
APRTO2	h2o + o2 + aprut -> h2o2 + nh4 + n4abutn	4129.1 or 4128.1	Arginine and Proline Metabolism	R00253_b+R04025_b+	R00253_b	ATP + L-Glutamate + NH3 <=> ADP + Orthophosphate + L-Glutamine	rn00250 Alanine, aspartate and glutamate metabolism, rn00250 Alanine, aspartate and glutamate metabolism, rn00330 Arginine and proline metabolism, rn00910 Nitrogen metabolism, rn01100 Metabolic pathways	6.3.1.2	,HSA: 2752(GLUL)	R04025_b	N-Acetylputrescine + H2O + Oxygen <=> N4-Acetylaminobutanal + NH3 + H2O2	rn00330 Arginine and proline metabolism, rn00330 Arginine and proline metabolism, rn01100 Metabolic pathways	1.4.3.4	,HSA: 4128(MAOA) 4129(MAOB)
APRTO2	h2o + o2 + aprut -> h2o2 + nh4 + n4abutn	4129.1 or 4128.1	Arginine and Proline Metabolism	R00256_f+R04025_b+	R00256_f	L-Glutamine + H2O <=> L-Glutamate + NH3	rn00250 Alanine, aspartate and glutamate metabolism, rn00250 Alanine, aspartate and glutamate metabolism, rn00330 Arginine and proline metabolism, rn00471 D-Glutamine and D-glutamate metabolism, rn00910 Nitrogen metabolism, rn01100 Metabolic pathways	3.5.1.2 3.5.1.38 6.3.5.4 6.3.5.5		R04025_b	N-Acetylputrescine + H2O + Oxygen <=> N4-Acetylaminobutanal + NH3 + H2O2	rn00330 Arginine and proline metabolism, rn00330 Arginine and proline metabolism, rn01100 Metabolic pathways	1.4.3.4	,HSA: 4128(MAOA) 4129(MAOB)
APRTO2	h2o + o2 + aprut -> h2o2 + nh4 + n4abutn	4129.1 or 4128.1	Arginine and Proline Metabolism	R00552_f+R04025_b+	R00552_f	L-Arginine + H2O <=> L-Citrulline + NH3	rn00330 Arginine and proline metabolism, rn00330 Arginine and proline metabolism, rn01100 Metabolic pathways	3.5.3.6		R04025_b	N-Acetylputrescine + H2O + Oxygen <=> N4-Acetylaminobutanal + NH3 + H2O2	rn00330 Arginine and proline metabolism, rn00330 Arginine and proline metabolism, rn01100 Metabolic pathways	1.4.3.4	,HSA: 4128(MAOA) 4129(MAOB)
APRTO2	h2o + o2 + aprut -> h2o2 + nh4 + n4abutn	4129.1 or 4128.1	Arginine and Proline Metabolism	R04025_b+R05861_f+	R04025_b	N-Acetylputrescine + H2O + Oxygen <=> N4-Acetylaminobutanal + NH3 + H2O2	rn00330 Arginine and proline metabolism, rn00330 Arginine and proline metabolism, rn01100 Metabolic pathways	1.4.3.4	,HSA: 4128(MAOA) 4129(MAOB)	R05861_f	D-Alanine + H2O + Oxygen <=> Pyruvate + NH3 + H2O2		1.4.3.3 1.4.3.19
APRTO2	h2o + o2 + aprut -> h2o2 + nh4 + n4abutn	4129.1 or 4128.1	Arginine and Proline Metabolism	R00729_f+R04025_b+	R00729_f	L-Tyrosine + H2O + Oxygen <=> 3-(4-Hydroxyphenyl)pyruvate + NH3 + H2O2	rn00350 Tyrosine metabolism, rn00350 Tyrosine metabolism, rn00400 Phenylalanine, tyrosine and tryptophan biosynthesis, rn00950 Isoquinoline alkaloid biosynthesis, rn01100 Metabolic pathways	1.4.3.2	,HSA: 259307(IL4I1)	R04025_b	N-Acetylputrescine + H2O + Oxygen <=> N4-Acetylaminobutanal + NH3 + H2O2	rn00330 Arginine and proline metabolism, rn00330 Arginine and proline metabolism, rn01100 Metabolic pathways	1.4.3.4	,HSA: 4128(MAOA) 4129(MAOB)
APRTO2	h2o + o2 + aprut -> h2o2 + nh4 + n4abutn	4129.1 or 4128.1	Arginine and Proline Metabolism	R00365_f+R04025_b+	R00365_f	Glycine + H2O + NAD+ <=> Glyoxylate + NH3 + NADH + H+		1.4.1.1 1.4.1.10		R04025_b	N-Acetylputrescine + H2O + Oxygen <=> N4-Acetylaminobutanal + NH3 + H2O2	rn00330 Arginine and proline metabolism, rn00330 Arginine and proline metabolism, rn01100 Metabolic pathways	1.4.3.4	,HSA: 4128(MAOA) 4129(MAOB)
APRTO2	h2o + o2 + aprut -> h2o2 + nh4 + n4abutn	4129.1 or 4128.1	Arginine and Proline Metabolism	R00748_f+R04025_b+	R00748_f	Ethanolamine phosphate + H2O <=> Acetaldehyde + NH3 + Orthophosphate		4.2.3.2		R04025_b	N-Acetylputrescine + H2O + Oxygen <=> N4-Acetylaminobutanal + NH3 + H2O2	rn00330 Arginine and proline metabolism, rn00330 Arginine and proline metabolism, rn01100 Metabolic pathways	1.4.3.4	,HSA: 4128(MAOA) 4129(MAOB)
APRTO2	h2o + o2 + aprut -> h2o2 + nh4 + n4abutn	4129.1 or 4128.1	Arginine and Proline Metabolism	R01878_f+R04025_b+	R01878_f	Cytidine + H2O <=> Uridine + NH3	rn00240 Pyrimidine metabolism, rn00240 Pyrimidine metabolism, rn01100 Metabolic pathways	3.5.4.5	,HSA: 57379(AICDA) 978(CDA)	R04025_b	N-Acetylputrescine + H2O + Oxygen <=> N4-Acetylaminobutanal + NH3 + H2O2	rn00330 Arginine and proline metabolism, rn00330 Arginine and proline metabolism, rn01100 Metabolic pathways	1.4.3.4	,HSA: 4128(MAOA) 4129(MAOB)
APRTO2	h2o + o2 + aprut -> h2o2 + nh4 + n4abutn	4129.1 or 4128.1	Arginine and Proline Metabolism	R00366_f+R04025_b+	R00366_f	Glycine + H2O + Oxygen <=> Glyoxylate + NH3 + H2O2	rn00260 Glycine, serine and threonine metabolism, rn00260 Glycine, serine and threonine metabolism, rn01100 Metabolic pathways	1.4.3.3 1.4.3.19		R04025_b	N-Acetylputrescine + H2O + Oxygen <=> N4-Acetylaminobutanal + NH3 + H2O2	rn00330 Arginine and proline metabolism, rn00330 Arginine and proline metabolism, rn01100 Metabolic pathways	1.4.3.4	,HSA: 4128(MAOA) 4129(MAOB)
APRTO2	h2o + o2 + aprut -> h2o2 + nh4 + n4abutn	4129.1 or 4128.1	Arginine and Proline Metabolism	R00482_b+R04025_b+	R00482_b	ATP + L-Aspartate + NH3 <=> ADP + Orthophosphate + L-Asparagine	rn00910 Nitrogen metabolism, rn00910 Nitrogen metabolism	6.3.1.4		R04025_b	N-Acetylputrescine + H2O + Oxygen <=> N4-Acetylaminobutanal + NH3 + H2O2	rn00330 Arginine and proline metabolism, rn00330 Arginine and proline metabolism, rn01100 Metabolic pathways	1.4.3.4	,HSA: 4128(MAOA) 4129(MAOB)
APRTO2	h2o + o2 + aprut -> h2o2 + nh4 + n4abutn	4129.1 or 4128.1	Arginine and Proline Metabolism	R00243_f+R04025_b+	R00243_f	L-Glutamate + NAD+ + H2O <=> 2-Oxoglutarate + NH3 + NADH + H+	rn00250 Alanine, aspartate and glutamate metabolism, rn00250 Alanine, aspartate and glutamate metabolism, rn00330 Arginine and proline metabolism, rn00471 D-Glutamine and D-glutamate metabolism, rn00910 Nitrogen metabolism, rn01100 Metabolic pathways	1.4.1.2 1.4.1.3		R04025_b	N-Acetylputrescine + H2O + Oxygen <=> N4-Acetylaminobutanal + NH3 + H2O2	rn00330 Arginine and proline metabolism, rn00330 Arginine and proline metabolism, rn01100 Metabolic pathways	1.4.3.4	,HSA: 4128(MAOA) 4129(MAOB)
APRTO2	h2o + o2 + aprut -> h2o2 + nh4 + n4abutn	4129.1 or 4128.1	Arginine and Proline Metabolism	R00483_b+R04025_b+	R00483_b	ATP + L-Aspartate + NH3 <=> AMP + Diphosphate + L-Asparagine	rn00250 Alanine, aspartate and glutamate metabolism, rn00250 Alanine, aspartate and glutamate metabolism, rn00460 Cyanoamino acid metabolism, rn00910 Nitrogen metabolism, rn01100 Metabolic pathways	6.3.1.1 6.3.5.4		R04025_b	N-Acetylputrescine + H2O + Oxygen <=> N4-Acetylaminobutanal + NH3 + H2O2	rn00330 Arginine and proline metabolism, rn00330 Arginine and proline metabolism, rn01100 Metabolic pathways	1.4.3.4	,HSA: 4128(MAOA) 4129(MAOB)
APRTO2	h2o + o2 + aprut -> h2o2 + nh4 + n4abutn	4129.1 or 4128.1	Arginine and Proline Metabolism	R00248_f+R04025_b+	R00248_f	L-Glutamate + NADP+ + H2O <=> 2-Oxoglutarate + NH3 + NADPH + H+	rn00250 Alanine, aspartate and glutamate metabolism, rn00250 Alanine, aspartate and glutamate metabolism, rn00330 Arginine and proline metabolism, rn00471 D-Glutamine and D-glutamate metabolism, rn00910 Nitrogen metabolism, rn01100 Metabolic pathways	1.4.1.3 1.4.1.4		R04025_b	N-Acetylputrescine + H2O + Oxygen <=> N4-Acetylaminobutanal + NH3 + H2O2	rn00330 Arginine and proline metabolism, rn00330 Arginine and proline metabolism, rn01100 Metabolic pathways	1.4.3.4	,HSA: 4128(MAOA) 4129(MAOB)
APRTO2	h2o + o2 + aprut -> h2o2 + nh4 + n4abutn	4129.1 or 4128.1	Arginine and Proline Metabolism	R00123_f+R04025_b+	R00123_f	ADP + H2O <=> IDP + NH3		3.5.4.7		R04025_b	N-Acetylputrescine + H2O + Oxygen <=> N4-Acetylaminobutanal + NH3 + H2O2	rn00330 Arginine and proline metabolism, rn00330 Arginine and proline metabolism, rn01100 Metabolic pathways	1.4.3.4	,HSA: 4128(MAOA) 4129(MAOB)
APRTO2	h2o + o2 + aprut -> h2o2 + nh4 + n4abutn	4129.1 or 4128.1	Arginine and Proline Metabolism	R00250_f+R04025_b+	R00250_f	L-Glutamate + Oxygen + H2O <=> 2-Oxoglutarate + NH3 + H2O2		1.4.3.11		R04025_b	N-Acetylputrescine + H2O + Oxygen <=> N4-Acetylaminobutanal + NH3 + H2O2	rn00330 Arginine and proline metabolism, rn00330 Arginine and proline metabolism, rn01100 Metabolic pathways	1.4.3.4	,HSA: 4128(MAOA) 4129(MAOB)
APRTO2	h2o + o2 + aprut -> h2o2 + nh4 + n4abutn	4129.1 or 4128.1	Arginine and Proline Metabolism	R04025_b+R08698_f+	R04025_b	N-Acetylputrescine + H2O + Oxygen <=> N4-Acetylaminobutanal + NH3 + H2O2	rn00330 Arginine and proline metabolism, rn00330 Arginine and proline metabolism, rn01100 Metabolic pathways	1.4.3.4	,HSA: 4128(MAOA) 4129(MAOB)	R08698_f	2-Aminoacrylate + H2O <=> Pyruvate + NH3		4.3.1.17	,HSA: 10993(SDS)
APRTO2	h2o + o2 + aprut -> h2o2 + nh4 + n4abutn	4129.1 or 4128.1	Arginine and Proline Metabolism	R04025_b+R07641_b+	R04025_b	N-Acetylputrescine + H2O + Oxygen <=> N4-Acetylaminobutanal + NH3 + H2O2	rn00330 Arginine and proline metabolism, rn00330 Arginine and proline metabolism, rn01100 Metabolic pathways	1.4.3.4	,HSA: 4128(MAOA) 4129(MAOB)	R07641_b	2 ATP + HCO3- + NH3 <=> 2 ADP + Orthophosphate + Carbamoyl phosphate		6.3.5.5	,HSA: 790(CAD)
DPROOp	o2 + pro-D -> h + h2o2 + 1p2cbxl	1610.1	Arginine and Proline Metabolism	R01246_b+	R01246_b	L-Proline + NAD+ <=> 1-Pyrroline-2-carboxylate + NADH + H+	rn00330 Arginine and proline metabolism, rn00330 Arginine and proline metabolism	1.5.1.1
DPROOp	o2 + pro-D -> h + h2o2 + 1p2cbxl	1610.1	Arginine and Proline Metabolism	R01249_b+	R01249_b	L-Proline + NADP+ <=> 1-Pyrroline-2-carboxylate + NADPH + H+	rn00330 Arginine and proline metabolism, rn00330 Arginine and proline metabolism	1.5.1.1
DPROOp	o2 + pro-D -> h + h2o2 + 1p2cbxl	1610.1	Arginine and Proline Metabolism	R02894_b+	R02894_b	D-Proline + Oxygen <=> 1-Pyrroline-2-carboxylate + H2O2	rn00330 Arginine and proline metabolism, rn00330 Arginine and proline metabolism	1.4.3.3	,HSA: 1610(DAO)
DPROOp	o2 + pro-D -> h + h2o2 + 1p2cbxl	1610.1	Arginine and Proline Metabolism	R03248_b+R03249_b+	R03248_b	Ornithine + 2-Oxoglutarate <=> 5-Amino-2-oxopentanoic acid + L-Glutamate		2.6.1.8		R03249_b	5-Amino-2-oxopentanoic acid <=> 1-Pyrroline-2-carboxylate + H2O	rn00330 Arginine and proline metabolism, rn00330 Arginine and proline metabolism
DPROOp	o2 + pro-D -> h + h2o2 + 1p2cbxl	1610.1	Arginine and Proline Metabolism	R03249_b+R03250_f+R08197_b+	R03249_b	5-Amino-2-oxopentanoic acid <=> 1-Pyrroline-2-carboxylate + H2O	rn00330 Arginine and proline metabolism, rn00330 Arginine and proline metabolism			R03250_f	5-Amino-2-oxopentanoic acid + Urea <=> 5-Guanidino-2-oxopentanoate + H2O				R08197_b	L-Arginine + Pyruvate <=> 5-Guanidino-2-oxopentanoate + L-Alanine	rn00330 Arginine and proline metabolism, rn00330 Arginine and proline metabolism, rn01100 Metabolic pathways	2.6.1.84
DPROOp	o2 + pro-D -> h + h2o2 + 1p2cbxl	1610.1	Arginine and Proline Metabolism	R00671_f+R00672_b+R02457_b+R03249_b+	R00671_f	L-Ornithine <=> L-Proline + NH3	rn00330 Arginine and proline metabolism, rn00330 Arginine and proline metabolism	4.3.1.12		R00672_b	L-Ornithine <=> D-Ornithine	rn00472 D-Arginine and D-ornithine metabolism, rn00472 D-Arginine and D-ornithine metabolism, rn01100 Metabolic pathways	5.1.1.9 5.1.1.10 5.1.1.12		R02457_b	D-Ornithine + H2O + Oxygen <=> 5-Amino-2-oxopentanoic acid + NH3 + H2O2	rn00472 D-Arginine and D-ornithine metabolism, rn00472 D-Arginine and D-ornithine metabolism	1.4.3.3	,HSA: 1610(DAO)	R03249_b	5-Amino-2-oxopentanoic acid <=> 1-Pyrroline-2-carboxylate + H2O	rn00330 Arginine and proline metabolism, rn00330 Arginine and proline metabolism
DPROOp	o2 + pro-D -> h + h2o2 + 1p2cbxl	1610.1	Arginine and Proline Metabolism	Ex_1p2cbxl[e]_f+1p2cbxltr_b+	Ex_1p2cbxl[e]_f	Ex_1p2cbxl[e]_f	Exchange reaction			1p2cbxltr_b	1p2cbxltr_b	Transport reaction
DPROOp	o2 + pro-D -> h + h2o2 + 1p2cbxl	1610.1	Arginine and Proline Metabolism	R00253_b+R00567_b+R02923_b+R03249_b+R03250_f+	R00253_b	ATP + L-Glutamate + NH3 <=> ADP + Orthophosphate + L-Glutamine	rn00250 Alanine, aspartate and glutamate metabolism, rn00250 Alanine, aspartate and glutamate metabolism, rn00330 Arginine and proline metabolism, rn00910 Nitrogen metabolism, rn01100 Metabolic pathways	6.3.1.2	,HSA: 2752(GLUL)	R00567_b	L-Arginine <=> D-Arginine	rn00472 D-Arginine and D-ornithine metabolism, rn00472 D-Arginine and D-ornithine metabolism, rn01100 Metabolic pathways	5.1.1.9		R02923_b	D-Arginine + H2O + Oxygen <=> 5-Guanidino-2-oxopentanoate + NH3 + H2O2	rn00472 D-Arginine and D-ornithine metabolism, rn00472 D-Arginine and D-ornithine metabolism	1.4.3.3	,HSA: 1610(DAO)	R03249_b	5-Amino-2-oxopentanoic acid <=> 1-Pyrroline-2-carboxylate + H2O	rn00330 Arginine and proline metabolism, rn00330 Arginine and proline metabolism			R03250_f	5-Amino-2-oxopentanoic acid + Urea <=> 5-Guanidino-2-oxopentanoate + H2O
DPROOp	o2 + pro-D -> h + h2o2 + 1p2cbxl	1610.1	Arginine and Proline Metabolism	R00565_b+R00672_b+R01344_b+R02459_b+R03249_b+	R00565_b	L-Arginine + Glycine <=> L-Ornithine + Guanidinoacetate	rn00260 Glycine, serine and threonine metabolism, rn00260 Glycine, serine and threonine metabolism, rn00330 Arginine and proline metabolism, rn01100 Metabolic pathways	2.1.4.1	,HSA: 2628(GATM)	R00672_b	L-Ornithine <=> D-Ornithine	rn00472 D-Arginine and D-ornithine metabolism, rn00472 D-Arginine and D-ornithine metabolism, rn01100 Metabolic pathways	5.1.1.9 5.1.1.10 5.1.1.12		R01344_b	D-Amino acid + Pyruvate <=> 2-Oxo acid + D-Alanine	rn00473 D-Alanine metabolism, rn00473 D-Alanine metabolism	2.6.1.21		R02459_b	D-Ornithine + 2-Oxo acid <=> 5-Amino-2-oxopentanoic acid + D-Amino acid	rn00472 D-Arginine and D-ornithine metabolism, rn00472 D-Arginine and D-ornithine metabolism	2.6.1.21		R03249_b	5-Amino-2-oxopentanoic acid <=> 1-Pyrroline-2-carboxylate + H2O	rn00330 Arginine and proline metabolism, rn00330 Arginine and proline metabolism
DPROOp	o2 + pro-D -> h + h2o2 + 1p2cbxl	1610.1	Arginine and Proline Metabolism	R00365_f+R02457_b+R02458_b+R03249_b+R08197_b+	R00365_f	Glycine + H2O + NAD+ <=> Glyoxylate + NH3 + NADH + H+		1.4.1.1 1.4.1.10		R02457_b	D-Ornithine + H2O + Oxygen <=> 5-Amino-2-oxopentanoic acid + NH3 + H2O2	rn00472 D-Arginine and D-ornithine metabolism, rn00472 D-Arginine and D-ornithine metabolism	1.4.3.3	,HSA: 1610(DAO)	R02458_b	D-Arginine + H2O <=> D-Ornithine + Urea	rn00472 D-Arginine and D-ornithine metabolism, rn00472 D-Arginine and D-ornithine metabolism, rn01100 Metabolic pathways	3.5.3.10		R03249_b	5-Amino-2-oxopentanoic acid <=> 1-Pyrroline-2-carboxylate + H2O	rn00330 Arginine and proline metabolism, rn00330 Arginine and proline metabolism			R08197_b	L-Arginine + Pyruvate <=> 5-Guanidino-2-oxopentanoate + L-Alanine	rn00330 Arginine and proline metabolism, rn00330 Arginine and proline metabolism, rn01100 Metabolic pathways	2.6.1.84
DPROOp	o2 + pro-D -> h + h2o2 + 1p2cbxl	1610.1	Arginine and Proline Metabolism	R00131_f+R00567_b+R02923_b+R03249_b+R03250_f+	R00131_f	Urea + H2O <=> CO2 + 2 NH3	rn00230 Purine metabolism, rn00230 Purine metabolism, rn00330 Arginine and proline metabolism, rn00791 Atrazine degradation, rn01100 Metabolic pathways	3.5.1.5	,SPU: 583434	R00567_b	L-Arginine <=> D-Arginine	rn00472 D-Arginine and D-ornithine metabolism, rn00472 D-Arginine and D-ornithine metabolism, rn01100 Metabolic pathways	5.1.1.9		R02923_b	D-Arginine + H2O + Oxygen <=> 5-Guanidino-2-oxopentanoate + NH3 + H2O2	rn00472 D-Arginine and D-ornithine metabolism, rn00472 D-Arginine and D-ornithine metabolism	1.4.3.3	,HSA: 1610(DAO)	R03249_b	5-Amino-2-oxopentanoic acid <=> 1-Pyrroline-2-carboxylate + H2O	rn00330 Arginine and proline metabolism, rn00330 Arginine and proline metabolism			R03250_f	5-Amino-2-oxopentanoic acid + Urea <=> 5-Guanidino-2-oxopentanoate + H2O
DPROOp	o2 + pro-D -> h + h2o2 + 1p2cbxl	1610.1	Arginine and Proline Metabolism	R01344_b+R02458_b+R02459_b+R03249_b+R08197_b+	R01344_b	D-Amino acid + Pyruvate <=> 2-Oxo acid + D-Alanine	rn00473 D-Alanine metabolism, rn00473 D-Alanine metabolism	2.6.1.21		R02458_b	D-Arginine + H2O <=> D-Ornithine + Urea	rn00472 D-Arginine and D-ornithine metabolism, rn00472 D-Arginine and D-ornithine metabolism, rn01100 Metabolic pathways	3.5.3.10		R02459_b	D-Ornithine + 2-Oxo acid <=> 5-Amino-2-oxopentanoic acid + D-Amino acid	rn00472 D-Arginine and D-ornithine metabolism, rn00472 D-Arginine and D-ornithine metabolism	2.6.1.21		R03249_b	5-Amino-2-oxopentanoic acid <=> 1-Pyrroline-2-carboxylate + H2O	rn00330 Arginine and proline metabolism, rn00330 Arginine and proline metabolism			R08197_b	L-Arginine + Pyruvate <=> 5-Guanidino-2-oxopentanoate + L-Alanine	rn00330 Arginine and proline metabolism, rn00330 Arginine and proline metabolism, rn01100 Metabolic pathways	2.6.1.84
DPROOp	o2 + pro-D -> h + h2o2 + 1p2cbxl	1610.1	Arginine and Proline Metabolism	R00567_b+R01344_b+R02924_b+R03249_b+R03250_f+	R00567_b	L-Arginine <=> D-Arginine	rn00472 D-Arginine and D-ornithine metabolism, rn00472 D-Arginine and D-ornithine metabolism, rn01100 Metabolic pathways	5.1.1.9		R01344_b	D-Amino acid + Pyruvate <=> 2-Oxo acid + D-Alanine	rn00473 D-Alanine metabolism, rn00473 D-Alanine metabolism	2.6.1.21		R02924_b	D-Arginine + 2-Oxo acid <=> 5-Guanidino-2-oxopentanoate + D-Amino acid	rn00472 D-Arginine and D-ornithine metabolism, rn00472 D-Arginine and D-ornithine metabolism	2.6.1.21		R03249_b	5-Amino-2-oxopentanoic acid <=> 1-Pyrroline-2-carboxylate + H2O	rn00330 Arginine and proline metabolism, rn00330 Arginine and proline metabolism			R03250_f	5-Amino-2-oxopentanoic acid + Urea <=> 5-Guanidino-2-oxopentanoate + H2O
DPROOp	o2 + pro-D -> h + h2o2 + 1p2cbxl	1610.1	Arginine and Proline Metabolism	R02458_b+R02459_b+R02924_f+R03249_b+R08197_b+	R02458_b	D-Arginine + H2O <=> D-Ornithine + Urea	rn00472 D-Arginine and D-ornithine metabolism, rn00472 D-Arginine and D-ornithine metabolism, rn01100 Metabolic pathways	3.5.3.10		R02459_b	D-Ornithine + 2-Oxo acid <=> 5-Amino-2-oxopentanoic acid + D-Amino acid	rn00472 D-Arginine and D-ornithine metabolism, rn00472 D-Arginine and D-ornithine metabolism	2.6.1.21		R02924_f	D-Arginine + 2-Oxo acid <=> 5-Guanidino-2-oxopentanoate + D-Amino acid	rn00472 D-Arginine and D-ornithine metabolism, rn00472 D-Arginine and D-ornithine metabolism	2.6.1.21		R03249_b	5-Amino-2-oxopentanoic acid <=> 1-Pyrroline-2-carboxylate + H2O	rn00330 Arginine and proline metabolism, rn00330 Arginine and proline metabolism			R08197_b	L-Arginine + Pyruvate <=> 5-Guanidino-2-oxopentanoate + L-Alanine	rn00330 Arginine and proline metabolism, rn00330 Arginine and proline metabolism, rn01100 Metabolic pathways	2.6.1.84
DPROOp	o2 + pro-D -> h + h2o2 + 1p2cbxl	1610.1	Arginine and Proline Metabolism	R00671_f+R00672_b+R01340_b+R02459_b+R03249_b+	R00671_f	L-Ornithine <=> L-Proline + NH3	rn00330 Arginine and proline metabolism, rn00330 Arginine and proline metabolism	4.3.1.12		R00672_b	L-Ornithine <=> D-Ornithine	rn00472 D-Arginine and D-ornithine metabolism, rn00472 D-Arginine and D-ornithine metabolism, rn01100 Metabolic pathways	5.1.1.9 5.1.1.10 5.1.1.12		R01340_b	D-Amino acid + H2O + Oxygen <=> 2-Oxo acid + NH3 + H2O2		1.4.3.3	,HSA: 1610(DAO)	R02459_b	D-Ornithine + 2-Oxo acid <=> 5-Amino-2-oxopentanoic acid + D-Amino acid	rn00472 D-Arginine and D-ornithine metabolism, rn00472 D-Arginine and D-ornithine metabolism	2.6.1.21		R03249_b	5-Amino-2-oxopentanoic acid <=> 1-Pyrroline-2-carboxylate + H2O	rn00330 Arginine and proline metabolism, rn00330 Arginine and proline metabolism
DPROOp	o2 + pro-D -> h + h2o2 + 1p2cbxl	1610.1	Arginine and Proline Metabolism	R00672_b+R01265_f+R01343_f+R02459_b+R03249_b+	R00672_b	L-Ornithine <=> D-Ornithine	rn00472 D-Arginine and D-ornithine metabolism, rn00472 D-Arginine and D-ornithine metabolism, rn01100 Metabolic pathways	5.1.1.9 5.1.1.10 5.1.1.12		R01265_f	L-Amino acid <=> D-Amino acid		5.1.1.10		R01343_f	L-Ornithine + 2-Oxo acid <=> L-Glutamate 5-semialdehyde + L-Amino acid		2.6.1.13	,HSA: 4942(OAT)	R02459_b	D-Ornithine + 2-Oxo acid <=> 5-Amino-2-oxopentanoic acid + D-Amino acid	rn00472 D-Arginine and D-ornithine metabolism, rn00472 D-Arginine and D-ornithine metabolism	2.6.1.21		R03249_b	5-Amino-2-oxopentanoic acid <=> 1-Pyrroline-2-carboxylate + H2O	rn00330 Arginine and proline metabolism, rn00330 Arginine and proline metabolism
DPROOp	o2 + pro-D -> h + h2o2 + 1p2cbxl	1610.1	Arginine and Proline Metabolism	R00551_b+R00672_b+R01344_b+R02459_b+R03249_b+	R00551_b	L-Arginine + H2O <=> L-Ornithine + Urea	rn00330 Arginine and proline metabolism, rn00330 Arginine and proline metabolism, rn01100 Metabolic pathways	3.5.3.1	,HSA: 383(ARG1) 384(ARG2)	R00672_b	L-Ornithine <=> D-Ornithine	rn00472 D-Arginine and D-ornithine metabolism, rn00472 D-Arginine and D-ornithine metabolism, rn01100 Metabolic pathways	5.1.1.9 5.1.1.10 5.1.1.12		R01344_b	D-Amino acid + Pyruvate <=> 2-Oxo acid + D-Alanine	rn00473 D-Alanine metabolism, rn00473 D-Alanine metabolism	2.6.1.21		R02459_b	D-Ornithine + 2-Oxo acid <=> 5-Amino-2-oxopentanoic acid + D-Amino acid	rn00472 D-Arginine and D-ornithine metabolism, rn00472 D-Arginine and D-ornithine metabolism	2.6.1.21		R03249_b	5-Amino-2-oxopentanoic acid <=> 1-Pyrroline-2-carboxylate + H2O	rn00330 Arginine and proline metabolism, rn00330 Arginine and proline metabolism
DPROOp	o2 + pro-D -> h + h2o2 + 1p2cbxl	1610.1	Arginine and Proline Metabolism	R00253_b+R00551_b+R00672_b+R02457_b+R03249_b+	R00253_b	ATP + L-Glutamate + NH3 <=> ADP + Orthophosphate + L-Glutamine	rn00250 Alanine, aspartate and glutamate metabolism, rn00250 Alanine, aspartate and glutamate metabolism, rn00330 Arginine and proline metabolism, rn00910 Nitrogen metabolism, rn01100 Metabolic pathways	6.3.1.2	,HSA: 2752(GLUL)	R00551_b	L-Arginine + H2O <=> L-Ornithine + Urea	rn00330 Arginine and proline metabolism, rn00330 Arginine and proline metabolism, rn01100 Metabolic pathways	3.5.3.1	,HSA: 383(ARG1) 384(ARG2)	R00672_b	L-Ornithine <=> D-Ornithine	rn00472 D-Arginine and D-ornithine metabolism, rn00472 D-Arginine and D-ornithine metabolism, rn01100 Metabolic pathways	5.1.1.9 5.1.1.10 5.1.1.12		R02457_b	D-Ornithine + H2O + Oxygen <=> 5-Amino-2-oxopentanoic acid + NH3 + H2O2	rn00472 D-Arginine and D-ornithine metabolism, rn00472 D-Arginine and D-ornithine metabolism	1.4.3.3	,HSA: 1610(DAO)	R03249_b	5-Amino-2-oxopentanoic acid <=> 1-Pyrroline-2-carboxylate + H2O	rn00330 Arginine and proline metabolism, rn00330 Arginine and proline metabolism
DPROOp	o2 + pro-D -> h + h2o2 + 1p2cbxl	1610.1	Arginine and Proline Metabolism	R00672_b+R01344_b+R02282_b+R02459_b+R03249_b+	R00672_b	L-Ornithine <=> D-Ornithine	rn00472 D-Arginine and D-ornithine metabolism, rn00472 D-Arginine and D-ornithine metabolism, rn01100 Metabolic pathways	5.1.1.9 5.1.1.10 5.1.1.12		R01344_b	D-Amino acid + Pyruvate <=> 2-Oxo acid + D-Alanine	rn00473 D-Alanine metabolism, rn00473 D-Alanine metabolism	2.6.1.21		R02282_b	N-Acetylornithine + L-Glutamate <=> L-Ornithine + N-Acetyl-L-glutamate	rn00330 Arginine and proline metabolism, rn00330 Arginine and proline metabolism, rn01100 Metabolic pathways	2.3.1.35		R02459_b	D-Ornithine + 2-Oxo acid <=> 5-Amino-2-oxopentanoic acid + D-Amino acid	rn00472 D-Arginine and D-ornithine metabolism, rn00472 D-Arginine and D-ornithine metabolism	2.6.1.21		R03249_b	5-Amino-2-oxopentanoic acid <=> 1-Pyrroline-2-carboxylate + H2O	rn00330 Arginine and proline metabolism, rn00330 Arginine and proline metabolism
DPROOp	o2 + pro-D -> h + h2o2 + 1p2cbxl	1610.1	Arginine and Proline Metabolism	R00672_b+R01258_f+R01343_f+R02457_b+R03249_b+	R00672_b	L-Ornithine <=> D-Ornithine	rn00472 D-Arginine and D-ornithine metabolism, rn00472 D-Arginine and D-ornithine metabolism, rn01100 Metabolic pathways	5.1.1.9 5.1.1.10 5.1.1.12		R01258_f	L-Amino acid + NAD+ + H2O <=> 2-Oxo acid + NH3 + NADH + H+		1.4.1.5		R01343_f	L-Ornithine + 2-Oxo acid <=> L-Glutamate 5-semialdehyde + L-Amino acid		2.6.1.13	,HSA: 4942(OAT)	R02457_b	D-Ornithine + H2O + Oxygen <=> 5-Amino-2-oxopentanoic acid + NH3 + H2O2	rn00472 D-Arginine and D-ornithine metabolism, rn00472 D-Arginine and D-ornithine metabolism	1.4.3.3	,HSA: 1610(DAO)	R03249_b	5-Amino-2-oxopentanoic acid <=> 1-Pyrroline-2-carboxylate + H2O	rn00330 Arginine and proline metabolism, rn00330 Arginine and proline metabolism
NABTNO	h2o + nad + n4abutn -> 2 h + nadh + 4aabutn	8854.1 or 223.1 or 501.1 or 216.1 or 224.1 or 8854.2 or 8854.3	Arginine and Proline Metabolism	R05050_b+	R05050_b	N4-Acetylaminobutanal + NAD+ + H2O <=> 4-Acetamidobutanoate + NADH + H+	rn00330 Arginine and proline metabolism, rn00330 Arginine and proline metabolism, rn01100 Metabolic pathways	1.2.1.3	,HSA: 217(ALDH2) 219(ALDH1B1) 223(ALDH9A1) 224(ALDH3A2) 501(ALDH7A1)
PTRCAT1	accoa + ptrc -> h + coa + aprut	112483.1 or 6303.1	Arginine and Proline Metabolism	R01154_b+	R01154_b	Acetyl-CoA + Putrescine <=> CoA + N-Acetylputrescine	rn00330 Arginine and proline metabolism, rn00330 Arginine and proline metabolism, rn01100 Metabolic pathways	2.3.1.57	,HSA: 112483(SAT2) 6303(SAT1)
DASCBH	h2o + dhdascb -> h + 23doguln		Ascorbate and Aldarate Metabolism	R02639_b+	R02639_b	3-Dehydro-L-gulonate + NADP+ <=> (4R,5S)-4,5,6-Trihydroxy-2,3-dioxohexanoate + NADPH + H+	rn00040 Pentose and glucuronate interconversions, rn00040 Pentose and glucuronate interconversions, rn00053 Ascorbate and aldarate metabolism	1.1.1.130	,ECO: b3575(yiaK)
DASCBH	h2o + dhdascb -> h + 23doguln		Ascorbate and Aldarate Metabolism	R02637_b+	R02637_b	3-Dehydro-L-gulonate + NAD+ <=> (4R,5S)-4,5,6-Trihydroxy-2,3-dioxohexanoate + NADH + H+	rn00040 Pentose and glucuronate interconversions, rn00040 Pentose and glucuronate interconversions, rn00053 Ascorbate and aldarate metabolism	1.1.1.130	,ECO: b3575(yiaK)
DASCBH	h2o + dhdascb -> h + 23doguln		Ascorbate and Aldarate Metabolism	R00068_b+R04785_b+	R00068_b	Oxygen + 2 Ascorbate <=> 2 Dehydroascorbate + 2 H2O	rn00053 Ascorbate and aldarate metabolism, rn00053 Ascorbate and aldarate metabolism, rn01100 Metabolic pathways	1.10.3.3	,DME: Dmel_CG5959	R04785_b	Dehydroascorbate + H2O <=> (4R,5S)-4,5,6-Trihydroxy-2,3-dioxohexanoate	rn00053 Ascorbate and aldarate metabolism, rn00053 Ascorbate and aldarate metabolism	3.1.1.17
DASCBH	h2o + dhdascb -> h + 23doguln		Ascorbate and Aldarate Metabolism	R00644_b+R04785_b+	R00644_b	Ascorbate + H2O2 <=> Dehydroascorbate + 2 H2O	rn00053 Ascorbate and aldarate metabolism, rn00053 Ascorbate and aldarate metabolism, rn00480 Glutathione metabolism	1.11.1.11		R04785_b	Dehydroascorbate + H2O <=> (4R,5S)-4,5,6-Trihydroxy-2,3-dioxohexanoate	rn00053 Ascorbate and aldarate metabolism, rn00053 Ascorbate and aldarate metabolism	3.1.1.17
DASCBH	h2o + dhdascb -> h + 23doguln		Ascorbate and Aldarate Metabolism	R02535_b+R04785_b+	R02535_b	Dopamine + Ascorbate + Oxygen <=> L-Noradrenaline + Dehydroascorbate + H2O	rn00350 Tyrosine metabolism, rn00350 Tyrosine metabolism, rn01100 Metabolic pathways	1.14.17.1	,HSA: 1621(DBH)	R04785_b	Dehydroascorbate + H2O <=> (4R,5S)-4,5,6-Trihydroxy-2,3-dioxohexanoate	rn00053 Ascorbate and aldarate metabolism, rn00053 Ascorbate and aldarate metabolism	3.1.1.17
DASCBH	h2o + dhdascb -> h + 23doguln		Ascorbate and Aldarate Metabolism	R01108_f+R04785_b+	R01108_f	Dehydroascorbate + 2 Glutathione <=> Glutathione disulfide + Ascorbate	rn00053 Ascorbate and aldarate metabolism, rn00053 Ascorbate and aldarate metabolism, rn00480 Glutathione metabolism, rn01100 Metabolic pathways	1.8.5.1		R04785_b	Dehydroascorbate + H2O <=> (4R,5S)-4,5,6-Trihydroxy-2,3-dioxohexanoate	rn00053 Ascorbate and aldarate metabolism, rn00053 Ascorbate and aldarate metabolism	3.1.1.17
DASCBH	h2o + dhdascb -> h + 23doguln		Ascorbate and Aldarate Metabolism	R00017_b+R04785_b+R07679_b+	R00017_b	H2O2 + 2 Ferrocytochrome c <=> 2 Ferricytochrome c + 2 H2O		1.11.1.5		R04785_b	Dehydroascorbate + H2O <=> (4R,5S)-4,5,6-Trihydroxy-2,3-dioxohexanoate	rn00053 Ascorbate and aldarate metabolism, rn00053 Ascorbate and aldarate metabolism	3.1.1.17		R07679_b	Ascorbate + 2 Ferricytochrome c <=> Dehydroascorbate + 2 Ferrocytochrome c + 2 H+	rn00053 Ascorbate and aldarate metabolism, rn00053 Ascorbate and aldarate metabolism	1.3.2.3
DASCBH	h2o + dhdascb -> h + 23doguln		Ascorbate and Aldarate Metabolism	R00081_b+R04785_b+R07679_b+	R00081_b	Oxygen + 4 Ferrocytochrome c + 4 H+ <=> 4 Ferricytochrome c + 2 H2O		1.7.2.1 1.9.3.1		R04785_b	Dehydroascorbate + H2O <=> (4R,5S)-4,5,6-Trihydroxy-2,3-dioxohexanoate	rn00053 Ascorbate and aldarate metabolism, rn00053 Ascorbate and aldarate metabolism	3.1.1.17		R07679_b	Ascorbate + 2 Ferricytochrome c <=> Dehydroascorbate + 2 Ferrocytochrome c + 2 H+	rn00053 Ascorbate and aldarate metabolism, rn00053 Ascorbate and aldarate metabolism	1.3.2.3
DASCBH	h2o + dhdascb -> h + 23doguln		Ascorbate and Aldarate Metabolism	R04785_b+R06946_b+R07179_b+	R04785_b	Dehydroascorbate + H2O <=> (4R,5S)-4,5,6-Trihydroxy-2,3-dioxohexanoate	rn00053 Ascorbate and aldarate metabolism, rn00053 Ascorbate and aldarate metabolism	3.1.1.17		R06946_b	Zeaxanthin + NADH + H+ + Oxygen <=> Antheraxanthin + NAD+ + H2O	rn00906 Carotenoid biosynthesis, rn00906 Carotenoid biosynthesis, rn01100 Metabolic pathways	1.14.13.90		R07179_b	Antheraxanthin + Ascorbate <=> Zeaxanthin + Dehydroascorbate + H2O	rn00906 Carotenoid biosynthesis, rn00906 Carotenoid biosynthesis, rn01100 Metabolic pathways	1.10.99.3
DASCBH	h2o + dhdascb -> h + 23doguln		Ascorbate and Aldarate Metabolism	R00095_b+R03186_b+R04785_b+	R00095_b	NAD+ + 2 Ascorbate <=> NADH + 2 Monodehydroascorbate + H+	rn00053 Ascorbate and aldarate metabolism, rn00053 Ascorbate and aldarate metabolism, rn01100 Metabolic pathways	1.6.5.4		R03186_b	2 Monodehydroascorbate <=> Dehydroascorbate + Ascorbate	rn00053 Ascorbate and aldarate metabolism, rn00053 Ascorbate and aldarate metabolism, rn01100 Metabolic pathways			R04785_b	Dehydroascorbate + H2O <=> (4R,5S)-4,5,6-Trihydroxy-2,3-dioxohexanoate	rn00053 Ascorbate and aldarate metabolism, rn00053 Ascorbate and aldarate metabolism	3.1.1.17
DASCBH	h2o + dhdascb -> h + 23doguln		Ascorbate and Aldarate Metabolism	R04785_b+R07179_b+R07199_b+	R04785_b	Dehydroascorbate + H2O <=> (4R,5S)-4,5,6-Trihydroxy-2,3-dioxohexanoate	rn00053 Ascorbate and aldarate metabolism, rn00053 Ascorbate and aldarate metabolism	3.1.1.17		R07179_b	Antheraxanthin + Ascorbate <=> Zeaxanthin + Dehydroascorbate + H2O	rn00906 Carotenoid biosynthesis, rn00906 Carotenoid biosynthesis, rn01100 Metabolic pathways	1.10.99.3		R07199_b	Zeaxanthin + NADPH + H+ + Oxygen <=> Antheraxanthin + NADP+ + H2O	rn00906 Carotenoid biosynthesis, rn00906 Carotenoid biosynthesis, rn01100 Metabolic pathways	1.14.13.90
DASCBH	h2o + dhdascb -> h + 23doguln		Ascorbate and Aldarate Metabolism	R03821_b+R04785_b+R08358_f+	R03821_b	Trypanothione + NADP+ <=> Trypanothione disulfide + NADPH + H+	rn00480 Glutathione metabolism, rn00480 Glutathione metabolism, rn01100 Metabolic pathways	1.8.1.12		R04785_b	Dehydroascorbate + H2O <=> (4R,5S)-4,5,6-Trihydroxy-2,3-dioxohexanoate	rn00053 Ascorbate and aldarate metabolism, rn00053 Ascorbate and aldarate metabolism	3.1.1.17		R08358_f	Trypanothione + Dehydroascorbate <=> Trypanothione disulfide + Ascorbate	rn00480 Glutathione metabolism, rn00480 Glutathione metabolism
DASCBH	h2o + dhdascb -> h + 23doguln		Ascorbate and Aldarate Metabolism	R04785_b+R06947_b+R07178_b+	R04785_b	Dehydroascorbate + H2O <=> (4R,5S)-4,5,6-Trihydroxy-2,3-dioxohexanoate	rn00053 Ascorbate and aldarate metabolism, rn00053 Ascorbate and aldarate metabolism	3.1.1.17		R06947_b	Antheraxanthin + NADH + H+ + Oxygen <=> Violaxanthin + NAD+ + H2O	rn00906 Carotenoid biosynthesis, rn00906 Carotenoid biosynthesis, rn01100 Metabolic pathways	1.14.13.90		R07178_b	Violaxanthin + Ascorbate <=> Antheraxanthin + Dehydroascorbate + H2O	rn00906 Carotenoid biosynthesis, rn00906 Carotenoid biosynthesis, rn01100 Metabolic pathways	1.10.99.3
DASCBH	h2o + dhdascb -> h + 23doguln		Ascorbate and Aldarate Metabolism	R04785_b+R07178_b+R07200_b+	R04785_b	Dehydroascorbate + H2O <=> (4R,5S)-4,5,6-Trihydroxy-2,3-dioxohexanoate	rn00053 Ascorbate and aldarate metabolism, rn00053 Ascorbate and aldarate metabolism	3.1.1.17		R07178_b	Violaxanthin + Ascorbate <=> Antheraxanthin + Dehydroascorbate + H2O	rn00906 Carotenoid biosynthesis, rn00906 Carotenoid biosynthesis, rn01100 Metabolic pathways	1.10.99.3		R07200_b	Antheraxanthin + NADPH + H+ + Oxygen <=> Violaxanthin + NADP+ + H2O	rn00906 Carotenoid biosynthesis, rn00906 Carotenoid biosynthesis, rn01100 Metabolic pathways	1.14.13.90
DASCBH	h2o + dhdascb -> h + 23doguln		Ascorbate and Aldarate Metabolism	R01146_f+R04785_b+R07679_b+	R01146_f	Methanol + 2 Ferricytochrome c <=> Formaldehyde + 2 Ferrocytochrome c + 2 H+	rn00680 Methane metabolism, rn00680 Methane metabolism, rn01100 Metabolic pathways	1.1.99.8		R04785_b	Dehydroascorbate + H2O <=> (4R,5S)-4,5,6-Trihydroxy-2,3-dioxohexanoate	rn00053 Ascorbate and aldarate metabolism, rn00053 Ascorbate and aldarate metabolism	3.1.1.17		R07679_b	Ascorbate + 2 Ferricytochrome c <=> Dehydroascorbate + 2 Ferrocytochrome c + 2 H+	rn00053 Ascorbate and aldarate metabolism, rn00053 Ascorbate and aldarate metabolism	1.3.2.3
DASCBH	h2o + dhdascb -> h + 23doguln		Ascorbate and Aldarate Metabolism	R00196_f+R04785_b+R07679_b+	R00196_f	(S)-Lactate + 2 Ferricytochrome c <=> Pyruvate + 2 Ferrocytochrome c + 2 H+	rn00620 Pyruvate metabolism, rn00620 Pyruvate metabolism, rn01100 Metabolic pathways	1.1.2.3	,SCE: YML054C(CYB2)	R04785_b	Dehydroascorbate + H2O <=> (4R,5S)-4,5,6-Trihydroxy-2,3-dioxohexanoate	rn00053 Ascorbate and aldarate metabolism, rn00053 Ascorbate and aldarate metabolism	3.1.1.17		R07679_b	Ascorbate + 2 Ferricytochrome c <=> Dehydroascorbate + 2 Ferrocytochrome c + 2 H+	rn00053 Ascorbate and aldarate metabolism, rn00053 Ascorbate and aldarate metabolism	1.3.2.3
DASCBH	h2o + dhdascb -> h + 23doguln		Ascorbate and Aldarate Metabolism	R00197_f+R04785_b+R07679_b+	R00197_f	(R)-Lactate + 2 Ferricytochrome c <=> Pyruvate + 2 Ferrocytochrome c + 2 H+	rn00620 Pyruvate metabolism, rn00620 Pyruvate metabolism	1.1.2.4	,HSA: 197257(LDHD)	R04785_b	Dehydroascorbate + H2O <=> (4R,5S)-4,5,6-Trihydroxy-2,3-dioxohexanoate	rn00053 Ascorbate and aldarate metabolism, rn00053 Ascorbate and aldarate metabolism	3.1.1.17		R07679_b	Ascorbate + 2 Ferricytochrome c <=> Dehydroascorbate + 2 Ferrocytochrome c + 2 H+	rn00053 Ascorbate and aldarate metabolism, rn00053 Ascorbate and aldarate metabolism	1.3.2.3
DASCBH	h2o + dhdascb -> h + 23doguln		Ascorbate and Aldarate Metabolism	R00528_f+R04785_b+R07679_b+	R00528_f	Sulfite + H2O + 2 Ferricytochrome c <=> Sulfate + 2 Ferrocytochrome c + 2 H+	rn00920 Sulfur metabolism, rn00920 Sulfur metabolism	1.8.2.1		R04785_b	Dehydroascorbate + H2O <=> (4R,5S)-4,5,6-Trihydroxy-2,3-dioxohexanoate	rn00053 Ascorbate and aldarate metabolism, rn00053 Ascorbate and aldarate metabolism	3.1.1.17		R07679_b	Ascorbate + 2 Ferricytochrome c <=> Dehydroascorbate + 2 Ferrocytochrome c + 2 H+	rn00053 Ascorbate and aldarate metabolism, rn00053 Ascorbate and aldarate metabolism	1.3.2.3
DASCBH	h2o + dhdascb -> h + 23doguln		Ascorbate and Aldarate Metabolism	R00865_f+R00868_b+R04785_b+R07679_b+	R00865_f	Mannitol + 2 Ferricytochrome c <=> D-Fructose + 2 Ferrocytochrome c + 2 H+	rn00051 Fructose and mannose metabolism, rn00051 Fructose and mannose metabolism	1.1.2.2		R00868_b	Mannitol + NAD+ <=> D-Fructose + NADH + H+	rn00051 Fructose and mannose metabolism, rn00051 Fructose and mannose metabolism	1.1.1.11 1.1.1.67		R04785_b	Dehydroascorbate + H2O <=> (4R,5S)-4,5,6-Trihydroxy-2,3-dioxohexanoate	rn00053 Ascorbate and aldarate metabolism, rn00053 Ascorbate and aldarate metabolism	3.1.1.17		R07679_b	Ascorbate + 2 Ferricytochrome c <=> Dehydroascorbate + 2 Ferrocytochrome c + 2 H+	rn00053 Ascorbate and aldarate metabolism, rn00053 Ascorbate and aldarate metabolism	1.3.2.3
DASCBH	h2o + dhdascb -> h + 23doguln		Ascorbate and Aldarate Metabolism	R00078_b+R04785_b+R05318_b+R07679_b+	R00078_b	Oxygen + 4 Fe2+ + 4 H+ <=> 4 Fe3+ + 2 H2O	rn00860 Porphyrin and chlorophyll metabolism, rn00860 Porphyrin and chlorophyll metabolism	1.16.3.1	,HSA: 1356(CP) 2495(FTH1) 94033(FTMT)	R04785_b	Dehydroascorbate + H2O <=> (4R,5S)-4,5,6-Trihydroxy-2,3-dioxohexanoate	rn00053 Ascorbate and aldarate metabolism, rn00053 Ascorbate and aldarate metabolism	3.1.1.17		R05318_b	Ferrocytochrome c + Fe3+ <=> Ferricytochrome c + Fe2+		1.9.99.1		R07679_b	Ascorbate + 2 Ferricytochrome c <=> Dehydroascorbate + 2 Ferrocytochrome c + 2 H+	rn00053 Ascorbate and aldarate metabolism, rn00053 Ascorbate and aldarate metabolism	1.3.2.3
DOGULND1	h2o + 23doguln -> co2 + lyxnt		Ascorbate and Aldarate Metabolism	R04784_b+	R04784_b	(4R,5S)-4,5,6-Trihydroxy-2,3-dioxohexanoate + H2O <=> L-Lyxonate + CO2	rn00040 Pentose and glucuronate interconversions, rn00040 Pentose and glucuronate interconversions, rn00053 Ascorbate and aldarate metabolism	4.1.1.-
DOGULND1	h2o + 23doguln -> co2 + lyxnt		Ascorbate and Aldarate Metabolism	Ex_lyxnt[e]_f+lyxnttr_b+	Ex_lyxnt[e]_f	Ex_lyxnt[e]_f	Exchange reaction			lyxnttr_b	lyxnttr_b	Transport reaction
DOGULND2	h2o + 23doguln -> co2 + xylnt		Ascorbate and Aldarate Metabolism	R04515_b+	R04515_b	(4R,5S)-4,5,6-Trihydroxy-2,3-dioxohexanoate + H2O <=> L-Xylonate + CO2	rn00040 Pentose and glucuronate interconversions, rn00040 Pentose and glucuronate interconversions, rn00053 Ascorbate and aldarate metabolism	4.1.1.-
DOGULND2	h2o + 23doguln -> co2 + xylnt		Ascorbate and Aldarate Metabolism	Ex_xylnt[e]_f+xylnttr_b+	Ex_xylnt[e]_f	Ex_xylnt[e]_f	Exchange reaction			xylnttr_b	xylnttr_b	Transport reaction
DOGULNO1	h2o2 + 23doguln -> 2 h + oxa + thrnt		Ascorbate and Aldarate Metabolism	Ex_thrnt[e]_f+thrnttr_b+	Ex_thrnt[e]_f	Ex_thrnt[e]_f	Exchange reaction			thrnttr_b	thrnttr_b	Transport reaction
DOGULNO2	h2o + 23doguln -> h + oxa + eryth		Ascorbate and Aldarate Metabolism	Ex_eryth[e]_f+erythtr_b+	Ex_eryth[e]_f	Ex_eryth[e]_f	Exchange reaction			erythtr_b	erythtr_b	Transport reaction
GLACO	2 h2o + nad + glac -> 3 h + nadh + glcr	8854.1 or 223.1 or 218.1 or 221.1 or 220.1 or 216.1 or 224.1 or 8854.2 or 8854.3 or 222.1	Ascorbate and Aldarate Metabolism	R02957_b+	R02957_b	D-Glucuronolactone + NAD+ + 2 H2O <=> D-Glucarate + NADH + H+	rn00053 Ascorbate and aldarate metabolism, rn00053 Ascorbate and aldarate metabolism, rn01100 Metabolic pathways	1.2.1.3	,HSA: 217(ALDH2) 219(ALDH1B1) 223(ALDH9A1) 224(ALDH3A2) 501(ALDH7A1)
CITMCOALm	citmcoa-L -> pyr + accoa		C5-Branched dibasic acid metabolism	R00237_b+	R00237_b	(3S)-Citramalyl-CoA <=> Acetyl-CoA + Pyruvate	rn00660 C5-Branched dibasic acid metabolism, rn00660 C5-Branched dibasic acid metabolism, rn01100 Metabolic pathways	4.1.3.25
CITMCOALm	citmcoa-L -> pyr + accoa		C5-Branched dibasic acid metabolism	R00325_b+R03693_f+	R00325_b	(S)-2-Methylmalate <=> Acetate + Pyruvate	rn00660 C5-Branched dibasic acid metabolism, rn00660 C5-Branched dibasic acid metabolism	4.1.3.22		R03693_f	(S)-2-Methylmalate <=> Mesaconate + H2O	rn00660 C5-Branched dibasic acid metabolism, rn00660 C5-Branched dibasic acid metabolism, rn01100 Metabolic pathways	4.2.1.34
CITMCOALm	citmcoa-L -> pyr + accoa		C5-Branched dibasic acid metabolism	R00325_b+R03153_f+	R00325_b	(S)-2-Methylmalate <=> Acetate + Pyruvate	rn00660 C5-Branched dibasic acid metabolism, rn00660 C5-Branched dibasic acid metabolism	4.1.3.22		R03153_f	Acetyl-CoA + (S)-2-Methylmalate <=> Acetate + (3S)-Citramalyl-CoA	rn00660 C5-Branched dibasic acid metabolism, rn00660 C5-Branched dibasic acid metabolism, rn01100 Metabolic pathways	2.8.3.11
CITMCOALm	citmcoa-L -> pyr + accoa		C5-Branched dibasic acid metabolism	R00934_f+R05076_f+	R00934_f	Propanoyl-CoA + Glyoxylate <=> L-erythro-3-Methylmalyl-CoA	rn00660 C5-Branched dibasic acid metabolism, rn00660 C5-Branched dibasic acid metabolism	4.1.3.24		R05076_f	L-erythro-3-Methylmalyl-CoA <=> Mesaconyl-CoA + H2O	rn00660 C5-Branched dibasic acid metabolism, rn00660 C5-Branched dibasic acid metabolism
CITMCOALm	citmcoa-L -> pyr + accoa		C5-Branched dibasic acid metabolism	R01325_f+R02243_f+	R01325_f	Citrate <=> cis-Aconitate + H2O	rn00020 Citrate cycle (TCA cycle), rn00020 Citrate cycle (TCA cycle), rn00630 Glyoxylate and dicarboxylate metabolism, rn00720 Reductive carboxylate cycle (CO2 fixation), rn01100 Metabolic pathways	4.2.1.3 4.2.1.4		R02243_f	cis-Aconitate <=> Itaconate + CO2	rn00660 C5-Branched dibasic acid metabolism, rn00660 C5-Branched dibasic acid metabolism	4.1.1.6
CITMCOALm	citmcoa-L -> pyr + accoa		C5-Branched dibasic acid metabolism	R01900_f+R02243_f+	R01900_f	Isocitrate <=> cis-Aconitate + H2O	rn00020 Citrate cycle (TCA cycle), rn00020 Citrate cycle (TCA cycle), rn00630 Glyoxylate and dicarboxylate metabolism, rn00720 Reductive carboxylate cycle (CO2 fixation), rn01100 Metabolic pathways	4.2.1.3	,HSA: 48(ACO1) 50(ACO2)	R02243_f	cis-Aconitate <=> Itaconate + CO2	rn00660 C5-Branched dibasic acid metabolism, rn00660 C5-Branched dibasic acid metabolism	4.1.1.6
CITMCOALm	citmcoa-L -> pyr + accoa		C5-Branched dibasic acid metabolism	R00325_b+R03154_f+	R00325_b	(S)-2-Methylmalate <=> Acetate + Pyruvate	rn00660 C5-Branched dibasic acid metabolism, rn00660 C5-Branched dibasic acid metabolism	4.1.3.22		R03154_f	Succinyl-CoA + (S)-2-Methylmalate <=> Succinate + (3S)-Citramalyl-CoA	rn00660 C5-Branched dibasic acid metabolism, rn00660 C5-Branched dibasic acid metabolism	2.8.3.7
CITMCOALm	citmcoa-L -> pyr + accoa		C5-Branched dibasic acid metabolism	R00253_f+R00262_b+R03696_f+	R00253_f	ATP + L-Glutamate + NH3 <=> ADP + Orthophosphate + L-Glutamine	rn00250 Alanine, aspartate and glutamate metabolism, rn00250 Alanine, aspartate and glutamate metabolism, rn00330 Arginine and proline metabolism, rn00910 Nitrogen metabolism, rn01100 Metabolic pathways	6.3.1.2	,HSA: 2752(GLUL)	R00262_b	L-threo-3-Methylaspartate <=> L-Glutamate	rn00660 C5-Branched dibasic acid metabolism, rn00660 C5-Branched dibasic acid metabolism, rn01100 Metabolic pathways	5.4.99.1		R03696_f	L-threo-3-Methylaspartate <=> Mesaconate + NH3	rn00660 C5-Branched dibasic acid metabolism, rn00660 C5-Branched dibasic acid metabolism, rn00910 Nitrogen metabolism, rn01100 Metabolic pathways	4.3.1.2
CITMCOALm	citmcoa-L -> pyr + accoa		C5-Branched dibasic acid metabolism	R00262_b+R00490_b+R03696_f+	R00262_b	L-threo-3-Methylaspartate <=> L-Glutamate	rn00660 C5-Branched dibasic acid metabolism, rn00660 C5-Branched dibasic acid metabolism, rn01100 Metabolic pathways	5.4.99.1		R00490_b	L-Aspartate <=> Fumarate + NH3	rn00250 Alanine, aspartate and glutamate metabolism, rn00250 Alanine, aspartate and glutamate metabolism, rn00910 Nitrogen metabolism, rn01100 Metabolic pathways	3.5.1.38 4.3.1.1		R03696_f	L-threo-3-Methylaspartate <=> Mesaconate + NH3	rn00660 C5-Branched dibasic acid metabolism, rn00660 C5-Branched dibasic acid metabolism, rn00910 Nitrogen metabolism, rn01100 Metabolic pathways	4.3.1.2
CITMCOALm	citmcoa-L -> pyr + accoa		C5-Branched dibasic acid metabolism	R00084_b+R00262_b+R03696_f+	R00084_b	4 Porphobilinogen + H2O <=> Hydroxymethylbilane + 4 NH3	rn00860 Porphyrin and chlorophyll metabolism, rn00860 Porphyrin and chlorophyll metabolism, rn01100 Metabolic pathways	2.5.1.61	,HSA: 3145(HMBS)	R00262_b	L-threo-3-Methylaspartate <=> L-Glutamate	rn00660 C5-Branched dibasic acid metabolism, rn00660 C5-Branched dibasic acid metabolism, rn01100 Metabolic pathways	5.4.99.1		R03696_f	L-threo-3-Methylaspartate <=> Mesaconate + NH3	rn00660 C5-Branched dibasic acid metabolism, rn00660 C5-Branched dibasic acid metabolism, rn00910 Nitrogen metabolism, rn01100 Metabolic pathways	4.3.1.2
CITMCOALm	citmcoa-L -> pyr + accoa		C5-Branched dibasic acid metabolism	R00131_b+R00262_b+R03696_f+	R00131_b	Urea + H2O <=> CO2 + 2 NH3	rn00230 Purine metabolism, rn00230 Purine metabolism, rn00330 Arginine and proline metabolism, rn00791 Atrazine degradation, rn01100 Metabolic pathways	3.5.1.5	,SPU: 583434	R00262_b	L-threo-3-Methylaspartate <=> L-Glutamate	rn00660 C5-Branched dibasic acid metabolism, rn00660 C5-Branched dibasic acid metabolism, rn01100 Metabolic pathways	5.4.99.1		R03696_f	L-threo-3-Methylaspartate <=> Mesaconate + NH3	rn00660 C5-Branched dibasic acid metabolism, rn00660 C5-Branched dibasic acid metabolism, rn00910 Nitrogen metabolism, rn01100 Metabolic pathways	4.3.1.2
CITMCOALm	citmcoa-L -> pyr + accoa		C5-Branched dibasic acid metabolism	R00256_b+R00262_b+R03696_f+	R00256_b	L-Glutamine + H2O <=> L-Glutamate + NH3	rn00250 Alanine, aspartate and glutamate metabolism, rn00250 Alanine, aspartate and glutamate metabolism, rn00330 Arginine and proline metabolism, rn00471 D-Glutamine and D-glutamate metabolism, rn00910 Nitrogen metabolism, rn01100 Metabolic pathways	3.5.1.2 3.5.1.38 6.3.5.4 6.3.5.5		R00262_b	L-threo-3-Methylaspartate <=> L-Glutamate	rn00660 C5-Branched dibasic acid metabolism, rn00660 C5-Branched dibasic acid metabolism, rn01100 Metabolic pathways	5.4.99.1		R03696_f	L-threo-3-Methylaspartate <=> Mesaconate + NH3	rn00660 C5-Branched dibasic acid metabolism, rn00660 C5-Branched dibasic acid metabolism, rn00910 Nitrogen metabolism, rn01100 Metabolic pathways	4.3.1.2
CITMCOALm	citmcoa-L -> pyr + accoa		C5-Branched dibasic acid metabolism	R00243_b+R00262_b+R03696_f+	R00243_b	L-Glutamate + NAD+ + H2O <=> 2-Oxoglutarate + NH3 + NADH + H+	rn00250 Alanine, aspartate and glutamate metabolism, rn00250 Alanine, aspartate and glutamate metabolism, rn00330 Arginine and proline metabolism, rn00471 D-Glutamine and D-glutamate metabolism, rn00910 Nitrogen metabolism, rn01100 Metabolic pathways	1.4.1.2 1.4.1.3		R00262_b	L-threo-3-Methylaspartate <=> L-Glutamate	rn00660 C5-Branched dibasic acid metabolism, rn00660 C5-Branched dibasic acid metabolism, rn01100 Metabolic pathways	5.4.99.1		R03696_f	L-threo-3-Methylaspartate <=> Mesaconate + NH3	rn00660 C5-Branched dibasic acid metabolism, rn00660 C5-Branched dibasic acid metabolism, rn00910 Nitrogen metabolism, rn01100 Metabolic pathways	4.3.1.2
CITMCOALm	citmcoa-L -> pyr + accoa		C5-Branched dibasic acid metabolism	R00248_b+R00262_b+R03696_f+	R00248_b	L-Glutamate + NADP+ + H2O <=> 2-Oxoglutarate + NH3 + NADPH + H+	rn00250 Alanine, aspartate and glutamate metabolism, rn00250 Alanine, aspartate and glutamate metabolism, rn00330 Arginine and proline metabolism, rn00471 D-Glutamine and D-glutamate metabolism, rn00910 Nitrogen metabolism, rn01100 Metabolic pathways	1.4.1.3 1.4.1.4		R00262_b	L-threo-3-Methylaspartate <=> L-Glutamate	rn00660 C5-Branched dibasic acid metabolism, rn00660 C5-Branched dibasic acid metabolism, rn01100 Metabolic pathways	5.4.99.1		R03696_f	L-threo-3-Methylaspartate <=> Mesaconate + NH3	rn00660 C5-Branched dibasic acid metabolism, rn00660 C5-Branched dibasic acid metabolism, rn00910 Nitrogen metabolism, rn01100 Metabolic pathways	4.3.1.2
CITMCOALm	citmcoa-L -> pyr + accoa		C5-Branched dibasic acid metabolism	R00262_b+R00365_b+R03696_f+	R00262_b	L-threo-3-Methylaspartate <=> L-Glutamate	rn00660 C5-Branched dibasic acid metabolism, rn00660 C5-Branched dibasic acid metabolism, rn01100 Metabolic pathways	5.4.99.1		R00365_b	Glycine + H2O + NAD+ <=> Glyoxylate + NH3 + NADH + H+		1.4.1.1 1.4.1.10		R03696_f	L-threo-3-Methylaspartate <=> Mesaconate + NH3	rn00660 C5-Branched dibasic acid metabolism, rn00660 C5-Branched dibasic acid metabolism, rn00910 Nitrogen metabolism, rn01100 Metabolic pathways	4.3.1.2
CITMCOALm	citmcoa-L -> pyr + accoa		C5-Branched dibasic acid metabolism	R00262_b+R00552_b+R03696_f+	R00262_b	L-threo-3-Methylaspartate <=> L-Glutamate	rn00660 C5-Branched dibasic acid metabolism, rn00660 C5-Branched dibasic acid metabolism, rn01100 Metabolic pathways	5.4.99.1		R00552_b	L-Arginine + H2O <=> L-Citrulline + NH3	rn00330 Arginine and proline metabolism, rn00330 Arginine and proline metabolism, rn01100 Metabolic pathways	3.5.3.6		R03696_f	L-threo-3-Methylaspartate <=> Mesaconate + NH3	rn00660 C5-Branched dibasic acid metabolism, rn00660 C5-Branched dibasic acid metabolism, rn00910 Nitrogen metabolism, rn01100 Metabolic pathways	4.3.1.2
CITMCOALm	citmcoa-L -> pyr + accoa		C5-Branched dibasic acid metabolism	R00250_b+R00262_b+R03696_f+	R00250_b	L-Glutamate + Oxygen + H2O <=> 2-Oxoglutarate + NH3 + H2O2		1.4.3.11		R00262_b	L-threo-3-Methylaspartate <=> L-Glutamate	rn00660 C5-Branched dibasic acid metabolism, rn00660 C5-Branched dibasic acid metabolism, rn01100 Metabolic pathways	5.4.99.1		R03696_f	L-threo-3-Methylaspartate <=> Mesaconate + NH3	rn00660 C5-Branched dibasic acid metabolism, rn00660 C5-Branched dibasic acid metabolism, rn00910 Nitrogen metabolism, rn01100 Metabolic pathways	4.3.1.2
CITMCOALm	citmcoa-L -> pyr + accoa		C5-Branched dibasic acid metabolism	R00262_b+R00366_b+R03696_f+	R00262_b	L-threo-3-Methylaspartate <=> L-Glutamate	rn00660 C5-Branched dibasic acid metabolism, rn00660 C5-Branched dibasic acid metabolism, rn01100 Metabolic pathways	5.4.99.1		R00366_b	Glycine + H2O + Oxygen <=> Glyoxylate + NH3 + H2O2	rn00260 Glycine, serine and threonine metabolism, rn00260 Glycine, serine and threonine metabolism, rn01100 Metabolic pathways	1.4.3.3 1.4.3.19		R03696_f	L-threo-3-Methylaspartate <=> Mesaconate + NH3	rn00660 C5-Branched dibasic acid metabolism, rn00660 C5-Branched dibasic acid metabolism, rn00910 Nitrogen metabolism, rn01100 Metabolic pathways	4.3.1.2
CITMCOALm	citmcoa-L -> pyr + accoa		C5-Branched dibasic acid metabolism	R00262_b+R00729_b+R03696_f+	R00262_b	L-threo-3-Methylaspartate <=> L-Glutamate	rn00660 C5-Branched dibasic acid metabolism, rn00660 C5-Branched dibasic acid metabolism, rn01100 Metabolic pathways	5.4.99.1		R00729_b	L-Tyrosine + H2O + Oxygen <=> 3-(4-Hydroxyphenyl)pyruvate + NH3 + H2O2	rn00350 Tyrosine metabolism, rn00350 Tyrosine metabolism, rn00400 Phenylalanine, tyrosine and tryptophan biosynthesis, rn00950 Isoquinoline alkaloid biosynthesis, rn01100 Metabolic pathways	1.4.3.2	,HSA: 259307(IL4I1)	R03696_f	L-threo-3-Methylaspartate <=> Mesaconate + NH3	rn00660 C5-Branched dibasic acid metabolism, rn00660 C5-Branched dibasic acid metabolism, rn00910 Nitrogen metabolism, rn01100 Metabolic pathways	4.3.1.2
CITMCOALm	citmcoa-L -> pyr + accoa		C5-Branched dibasic acid metabolism	R00262_b+R03696_f+R05861_b+	R00262_b	L-threo-3-Methylaspartate <=> L-Glutamate	rn00660 C5-Branched dibasic acid metabolism, rn00660 C5-Branched dibasic acid metabolism, rn01100 Metabolic pathways	5.4.99.1		R03696_f	L-threo-3-Methylaspartate <=> Mesaconate + NH3	rn00660 C5-Branched dibasic acid metabolism, rn00660 C5-Branched dibasic acid metabolism, rn00910 Nitrogen metabolism, rn01100 Metabolic pathways	4.3.1.2		R05861_b	D-Alanine + H2O + Oxygen <=> Pyruvate + NH3 + H2O2		1.4.3.3 1.4.3.19
CSBPASEly	h2o + cspg_b -> Ser-Gly/Ala-X-Gly + cs_b		Chondroitin sulfate degradation	Ex_idour[e]_f+idourtr_b+	Ex_idour[e]_f	Ex_idour[e]_f	Exchange reaction			idourtr_b	idourtr_b	Transport reaction
CSBPASEly	h2o + cspg_b -> Ser-Gly/Ala-X-Gly + cs_b		Chondroitin sulfate degradation	Ex_cs_b[e]_f+cs_btr_b+	Ex_cs_b[e]_f	Ex_cs_b[e]_f	Exchange reaction			cs_btr_b	cs_btr_b	Transport reaction
CSBPASEly	h2o + cspg_b -> Ser-Gly/Ala-X-Gly + cs_b		Chondroitin sulfate degradation	Ex_cs_b_deg1[e]_f+cs_b_deg1tr_b+	Ex_cs_b_deg1[e]_f	Ex_cs_b_deg1[e]_f	Exchange reaction			cs_b_deg1tr_b	cs_b_deg1tr_b	Transport reaction
CSBPASEly	h2o + cspg_b -> Ser-Gly/Ala-X-Gly + cs_b		Chondroitin sulfate degradation	Ex_cs_b_deg3[e]_f+cs_b_deg3tr_b+	Ex_cs_b_deg3[e]_f	Ex_cs_b_deg3[e]_f	Exchange reaction			cs_b_deg3tr_b	cs_b_deg3tr_b	Transport reaction
CSBPASEly	h2o + cspg_b -> Ser-Gly/Ala-X-Gly + cs_b		Chondroitin sulfate degradation	Ex_cs_b_deg2[e]_f+cs_b_deg2tr_b+	Ex_cs_b_deg2[e]_f	Ex_cs_b_deg2[e]_f	Exchange reaction			cs_b_deg2tr_b	cs_b_deg2tr_b	Transport reaction
CSBPASEly	h2o + cspg_b -> Ser-Gly/Ala-X-Gly + cs_b		Chondroitin sulfate degradation	R07811_b+R07812_b+R07813_b+Ex_G13036[e]_b+G13036tr_f+	R07811_b	Heparan sulfate + H2O <=> Heparan sulfate + G13034	rn00531 Glycosaminoglycan degradation, rn00531 Glycosaminoglycan degradation, rn01100 Metabolic pathways	3.2.-.-		R07812_b	G13034 + H2O <=> G13035 + Sulfate	rn00531 Glycosaminoglycan degradation, rn00531 Glycosaminoglycan degradation, rn01100 Metabolic pathways	3.1.6.13	,HSA: 3423(IDS)	R07813_b	G13035 + H2O <=> G13036 + L-Iduronic acid	rn00531 Glycosaminoglycan degradation, rn00531 Glycosaminoglycan degradation, rn01100 Metabolic pathways	3.2.1.76	,HSA: 3425(IDUA)	Ex_G13036[e]_b	Ex_G13036[e]_b	Exchange reaction			G13036tr_f	G13036tr_f	Transport reaction
CSBPASEly	h2o + cspg_b -> Ser-Gly/Ala-X-Gly + cs_b		Chondroitin sulfate degradation	R07820_b+R07821_b+R07822_b+Ex_G12336[e]_b+G12336tr_f+	R07820_b	Dermatan sulfate + H2O <=> Dermatan sulfate + G13041	rn00531 Glycosaminoglycan degradation, rn00531 Glycosaminoglycan degradation	3.2.-.-		R07821_b	G13041 + H2O <=> G13042 + Sulfate	rn00531 Glycosaminoglycan degradation, rn00531 Glycosaminoglycan degradation, rn01100 Metabolic pathways	3.1.6.13	,HSA: 3423(IDS)	R07822_b	G13042 + H2O <=> G12336 + L-Iduronic acid	rn00531 Glycosaminoglycan degradation, rn00531 Glycosaminoglycan degradation, rn01100 Metabolic pathways	3.2.1.76	,HSA: 3425(IDUA)	Ex_G12336[e]_b	Ex_G12336[e]_b	Exchange reaction			G12336tr_f	G12336tr_f	Transport reaction
CSBPASEly	h2o + cspg_b -> Ser-Gly/Ala-X-Gly + cs_b		Chondroitin sulfate degradation	R07820_b+R07821_b+R07822_b+R07823_b+Ex_G13043[e]_b+G13043tr_f+	R07820_b	Dermatan sulfate + H2O <=> Dermatan sulfate + G13041	rn00531 Glycosaminoglycan degradation, rn00531 Glycosaminoglycan degradation	3.2.-.-		R07821_b	G13041 + H2O <=> G13042 + Sulfate	rn00531 Glycosaminoglycan degradation, rn00531 Glycosaminoglycan degradation, rn01100 Metabolic pathways	3.1.6.13	,HSA: 3423(IDS)	R07822_b	G13042 + H2O <=> G12336 + L-Iduronic acid	rn00531 Glycosaminoglycan degradation, rn00531 Glycosaminoglycan degradation, rn01100 Metabolic pathways	3.2.1.76	,HSA: 3425(IDUA)	R07823_b	G12336 + H2O <=> G13043 + Sulfate	rn00531 Glycosaminoglycan degradation, rn00531 Glycosaminoglycan degradation, rn01100 Metabolic pathways	3.1.6.12	,HSA: 411(ARSB)	Ex_G13043[e]_b	Ex_G13043[e]_b	Exchange reaction			G13043tr_f	G13043tr_f	Transport reaction
CSBPASEly	h2o + cspg_b -> Ser-Gly/Ala-X-Gly + cs_b		Chondroitin sulfate degradation	R07811_b+R07812_b+R07813_b+R07814_b+Ex_G13037[e]_b+G13037tr_f+	R07811_b	Heparan sulfate + H2O <=> Heparan sulfate + G13034	rn00531 Glycosaminoglycan degradation, rn00531 Glycosaminoglycan degradation, rn01100 Metabolic pathways	3.2.-.-		R07812_b	G13034 + H2O <=> G13035 + Sulfate	rn00531 Glycosaminoglycan degradation, rn00531 Glycosaminoglycan degradation, rn01100 Metabolic pathways	3.1.6.13	,HSA: 3423(IDS)	R07813_b	G13035 + H2O <=> G13036 + L-Iduronic acid	rn00531 Glycosaminoglycan degradation, rn00531 Glycosaminoglycan degradation, rn01100 Metabolic pathways	3.2.1.76	,HSA: 3425(IDUA)	R07814_b	G13036 + H2O <=> G13037 + Sulfate	rn00531 Glycosaminoglycan degradation, rn00531 Glycosaminoglycan degradation, rn01100 Metabolic pathways	3.10.1.1	,HSA: 6448(SGSH)	Ex_G13037[e]_b	Ex_G13037[e]_b	Exchange reaction			G13037tr_f	G13037tr_f	Transport reaction
CSBPASEly	h2o + cspg_b -> Ser-Gly/Ala-X-Gly + cs_b		Chondroitin sulfate degradation	R07811_b+R07812_b+R07813_b+R07814_b+R07815_b+Ex_G13038[e]_b+G13038tr_f+	R07811_b	Heparan sulfate + H2O <=> Heparan sulfate + G13034	rn00531 Glycosaminoglycan degradation, rn00531 Glycosaminoglycan degradation, rn01100 Metabolic pathways	3.2.-.-		R07812_b	G13034 + H2O <=> G13035 + Sulfate	rn00531 Glycosaminoglycan degradation, rn00531 Glycosaminoglycan degradation, rn01100 Metabolic pathways	3.1.6.13	,HSA: 3423(IDS)	R07813_b	G13035 + H2O <=> G13036 + L-Iduronic acid	rn00531 Glycosaminoglycan degradation, rn00531 Glycosaminoglycan degradation, rn01100 Metabolic pathways	3.2.1.76	,HSA: 3425(IDUA)	R07814_b	G13036 + H2O <=> G13037 + Sulfate	rn00531 Glycosaminoglycan degradation, rn00531 Glycosaminoglycan degradation, rn01100 Metabolic pathways	3.10.1.1	,HSA: 6448(SGSH)	R07815_b	Acetyl-CoA + G13037 <=> CoA + G13038	rn00531 Glycosaminoglycan degradation, rn00531 Glycosaminoglycan degradation, rn01100 Metabolic pathways	2.3.1.78	,HSA: 138050(HGSNAT)	Ex_G13038[e]_b	Ex_G13038[e]_b	Exchange reaction			G13038tr_f	G13038tr_f	Transport reaction
CSBPASEly	h2o + cspg_b -> Ser-Gly/Ala-X-Gly + cs_b		Chondroitin sulfate degradation	R07813_b+Ex_G13035[e]_f+G13035tr_b+Ex_G13036[e]_b+G13036tr_f+	R07813_b	G13035 + H2O <=> G13036 + L-Iduronic acid	rn00531 Glycosaminoglycan degradation, rn00531 Glycosaminoglycan degradation, rn01100 Metabolic pathways	3.2.1.76	,HSA: 3425(IDUA)	Ex_G13035[e]_f	Ex_G13035[e]_f	Exchange reaction			G13035tr_b	G13035tr_b	Transport reaction			Ex_G13036[e]_b	Ex_G13036[e]_b	Exchange reaction			G13036tr_f	G13036tr_f	Transport reaction
CSBPASEly	h2o + cspg_b -> Ser-Gly/Ala-X-Gly + cs_b		Chondroitin sulfate degradation	R07822_b+Ex_G12336[e]_b+G12336tr_f+Ex_G13042[e]_f+G13042tr_b+Ex_g3m8mpdol_L[e]_b+g3m8mpdol_Ltr_b+	R07822_b	G13042 + H2O <=> G12336 + L-Iduronic acid	rn00531 Glycosaminoglycan degradation, rn00531 Glycosaminoglycan degradation, rn01100 Metabolic pathways	3.2.1.76	,HSA: 3425(IDUA)	Ex_G12336[e]_b	Ex_G12336[e]_b	Exchange reaction			G12336tr_f	G12336tr_f	Transport reaction			Ex_G13042[e]_f	Ex_G13042[e]_f	Exchange reaction			G13042tr_b	G13042tr_b	Transport reaction			Ex_g3m8mpdol_L[e]_b	Ex_g3m8mpdol_L[e]_b	Exchange reaction			g3m8mpdol_Ltr_b	g3m8mpdol_Ltr_b	Transport reaction
CSBPASEly	h2o + cspg_b -> Ser-Gly/Ala-X-Gly + cs_b		Chondroitin sulfate degradation	R07811_b+R07812_b+R07813_b+R07814_b+R07815_b+R07816_b+Ex_G13039[e]_b+G13039tr_f+	R07811_b	Heparan sulfate + H2O <=> Heparan sulfate + G13034	rn00531 Glycosaminoglycan degradation, rn00531 Glycosaminoglycan degradation, rn01100 Metabolic pathways	3.2.-.-		R07812_b	G13034 + H2O <=> G13035 + Sulfate	rn00531 Glycosaminoglycan degradation, rn00531 Glycosaminoglycan degradation, rn01100 Metabolic pathways	3.1.6.13	,HSA: 3423(IDS)	R07813_b	G13035 + H2O <=> G13036 + L-Iduronic acid	rn00531 Glycosaminoglycan degradation, rn00531 Glycosaminoglycan degradation, rn01100 Metabolic pathways	3.2.1.76	,HSA: 3425(IDUA)	R07814_b	G13036 + H2O <=> G13037 + Sulfate	rn00531 Glycosaminoglycan degradation, rn00531 Glycosaminoglycan degradation, rn01100 Metabolic pathways	3.10.1.1	,HSA: 6448(SGSH)	R07815_b	Acetyl-CoA + G13037 <=> CoA + G13038	rn00531 Glycosaminoglycan degradation, rn00531 Glycosaminoglycan degradation, rn01100 Metabolic pathways	2.3.1.78	,HSA: 138050(HGSNAT)	R07816_b	G13038 + H2O <=> G13039 + N-Acetyl-D-glucosamine	rn00531 Glycosaminoglycan degradation, rn00531 Glycosaminoglycan degradation, rn01100 Metabolic pathways	3.2.1.50	,HSA: 4669(NAGLU)	Ex_G13039[e]_b	Ex_G13039[e]_b	Exchange reaction			G13039tr_f	G13039tr_f	Transport reaction
CSBPASEly	h2o + cspg_b -> Ser-Gly/Ala-X-Gly + cs_b		Chondroitin sulfate degradation	R07821_b+R07822_b+Ex_G12336[e]_b+G12336tr_f+Ex_G13041[e]_f+G13041tr_b+	R07821_b	G13041 + H2O <=> G13042 + Sulfate	rn00531 Glycosaminoglycan degradation, rn00531 Glycosaminoglycan degradation, rn01100 Metabolic pathways	3.1.6.13	,HSA: 3423(IDS)	R07822_b	G13042 + H2O <=> G12336 + L-Iduronic acid	rn00531 Glycosaminoglycan degradation, rn00531 Glycosaminoglycan degradation, rn01100 Metabolic pathways	3.2.1.76	,HSA: 3425(IDUA)	Ex_G12336[e]_b	Ex_G12336[e]_b	Exchange reaction			G12336tr_f	G12336tr_f	Transport reaction			Ex_G13041[e]_f	Ex_G13041[e]_f	Exchange reaction			G13041tr_b	G13041tr_b	Transport reaction
CSBPASEly	h2o + cspg_b -> Ser-Gly/Ala-X-Gly + cs_b		Chondroitin sulfate degradation	R07812_b+R07813_b+Ex_G13034[e]_f+G13034tr_b+Ex_G13036[e]_b+G13036tr_f+	R07812_b	G13034 + H2O <=> G13035 + Sulfate	rn00531 Glycosaminoglycan degradation, rn00531 Glycosaminoglycan degradation, rn01100 Metabolic pathways	3.1.6.13	,HSA: 3423(IDS)	R07813_b	G13035 + H2O <=> G13036 + L-Iduronic acid	rn00531 Glycosaminoglycan degradation, rn00531 Glycosaminoglycan degradation, rn01100 Metabolic pathways	3.2.1.76	,HSA: 3425(IDUA)	Ex_G13034[e]_f	Ex_G13034[e]_f	Exchange reaction			G13034tr_b	G13034tr_b	Transport reaction			Ex_G13036[e]_b	Ex_G13036[e]_b	Exchange reaction			G13036tr_f	G13036tr_f	Transport reaction
CSBPASEly	h2o + cspg_b -> Ser-Gly/Ala-X-Gly + cs_b		Chondroitin sulfate degradation	R07813_b+R07814_b+Ex_G13035[e]_f+G13035tr_b+Ex_G13037[e]_b+G13037tr_f+	R07813_b	G13035 + H2O <=> G13036 + L-Iduronic acid	rn00531 Glycosaminoglycan degradation, rn00531 Glycosaminoglycan degradation, rn01100 Metabolic pathways	3.2.1.76	,HSA: 3425(IDUA)	R07814_b	G13036 + H2O <=> G13037 + Sulfate	rn00531 Glycosaminoglycan degradation, rn00531 Glycosaminoglycan degradation, rn01100 Metabolic pathways	3.10.1.1	,HSA: 6448(SGSH)	Ex_G13035[e]_f	Ex_G13035[e]_f	Exchange reaction			G13035tr_b	G13035tr_b	Transport reaction			Ex_G13037[e]_b	Ex_G13037[e]_b	Exchange reaction			G13037tr_f	G13037tr_f	Transport reaction
CSBPASEly	h2o + cspg_b -> Ser-Gly/Ala-X-Gly + cs_b		Chondroitin sulfate degradation	R07822_b+R07823_b+Ex_G13042[e]_f+G13042tr_b+Ex_G13043[e]_b+G13043tr_f+	R07822_b	G13042 + H2O <=> G12336 + L-Iduronic acid	rn00531 Glycosaminoglycan degradation, rn00531 Glycosaminoglycan degradation, rn01100 Metabolic pathways	3.2.1.76	,HSA: 3425(IDUA)	R07823_b	G12336 + H2O <=> G13043 + Sulfate	rn00531 Glycosaminoglycan degradation, rn00531 Glycosaminoglycan degradation, rn01100 Metabolic pathways	3.1.6.12	,HSA: 411(ARSB)	Ex_G13042[e]_f	Ex_G13042[e]_f	Exchange reaction			G13042tr_b	G13042tr_b	Transport reaction			Ex_G13043[e]_b	Ex_G13043[e]_b	Exchange reaction			G13043tr_f	G13043tr_f	Transport reaction
CSBPASEly	h2o + cspg_b -> Ser-Gly/Ala-X-Gly + cs_b		Chondroitin sulfate degradation	R07811_b+R07812_b+R07813_b+R07814_b+R07815_b+R07816_b+R07817_b+Ex_G13040[e]_b+G13040tr_f+	R07811_b	Heparan sulfate + H2O <=> Heparan sulfate + G13034	rn00531 Glycosaminoglycan degradation, rn00531 Glycosaminoglycan degradation, rn01100 Metabolic pathways	3.2.-.-		R07812_b	G13034 + H2O <=> G13035 + Sulfate	rn00531 Glycosaminoglycan degradation, rn00531 Glycosaminoglycan degradation, rn01100 Metabolic pathways	3.1.6.13	,HSA: 3423(IDS)	R07813_b	G13035 + H2O <=> G13036 + L-Iduronic acid	rn00531 Glycosaminoglycan degradation, rn00531 Glycosaminoglycan degradation, rn01100 Metabolic pathways	3.2.1.76	,HSA: 3425(IDUA)	R07814_b	G13036 + H2O <=> G13037 + Sulfate	rn00531 Glycosaminoglycan degradation, rn00531 Glycosaminoglycan degradation, rn01100 Metabolic pathways	3.10.1.1	,HSA: 6448(SGSH)	R07815_b	Acetyl-CoA + G13037 <=> CoA + G13038	rn00531 Glycosaminoglycan degradation, rn00531 Glycosaminoglycan degradation, rn01100 Metabolic pathways	2.3.1.78	,HSA: 138050(HGSNAT)	R07816_b	G13038 + H2O <=> G13039 + N-Acetyl-D-glucosamine	rn00531 Glycosaminoglycan degradation, rn00531 Glycosaminoglycan degradation, rn01100 Metabolic pathways	3.2.1.50	,HSA: 4669(NAGLU)	R07817_b	G13039 + H2O <=> G13040 + Sulfate	rn00531 Glycosaminoglycan degradation, rn00531 Glycosaminoglycan degradation, rn01100 Metabolic pathways	3.1.6.18		Ex_G13040[e]_b	Ex_G13040[e]_b	Exchange reaction			G13040tr_f	G13040tr_f	Transport reaction
CSBPASEly	h2o + cspg_b -> Ser-Gly/Ala-X-Gly + cs_b		Chondroitin sulfate degradation	R07813_b+R07814_b+R07815_b+Ex_G13035[e]_f+G13035tr_b+Ex_G13038[e]_b+G13038tr_f+	R07813_b	G13035 + H2O <=> G13036 + L-Iduronic acid	rn00531 Glycosaminoglycan degradation, rn00531 Glycosaminoglycan degradation, rn01100 Metabolic pathways	3.2.1.76	,HSA: 3425(IDUA)	R07814_b	G13036 + H2O <=> G13037 + Sulfate	rn00531 Glycosaminoglycan degradation, rn00531 Glycosaminoglycan degradation, rn01100 Metabolic pathways	3.10.1.1	,HSA: 6448(SGSH)	R07815_b	Acetyl-CoA + G13037 <=> CoA + G13038	rn00531 Glycosaminoglycan degradation, rn00531 Glycosaminoglycan degradation, rn01100 Metabolic pathways	2.3.1.78	,HSA: 138050(HGSNAT)	Ex_G13035[e]_f	Ex_G13035[e]_f	Exchange reaction			G13035tr_b	G13035tr_b	Transport reaction			Ex_G13038[e]_b	Ex_G13038[e]_b	Exchange reaction			G13038tr_f	G13038tr_f	Transport reaction
CSBPASEly	h2o + cspg_b -> Ser-Gly/Ala-X-Gly + cs_b		Chondroitin sulfate degradation	R07821_b+R07822_b+R07823_b+Ex_G13041[e]_f+G13041tr_b+Ex_G13043[e]_b+G13043tr_f+	R07821_b	G13041 + H2O <=> G13042 + Sulfate	rn00531 Glycosaminoglycan degradation, rn00531 Glycosaminoglycan degradation, rn01100 Metabolic pathways	3.1.6.13	,HSA: 3423(IDS)	R07822_b	G13042 + H2O <=> G12336 + L-Iduronic acid	rn00531 Glycosaminoglycan degradation, rn00531 Glycosaminoglycan degradation, rn01100 Metabolic pathways	3.2.1.76	,HSA: 3425(IDUA)	R07823_b	G12336 + H2O <=> G13043 + Sulfate	rn00531 Glycosaminoglycan degradation, rn00531 Glycosaminoglycan degradation, rn01100 Metabolic pathways	3.1.6.12	,HSA: 411(ARSB)	Ex_G13041[e]_f	Ex_G13041[e]_f	Exchange reaction			G13041tr_b	G13041tr_b	Transport reaction			Ex_G13043[e]_b	Ex_G13043[e]_b	Exchange reaction			G13043tr_f	G13043tr_f	Transport reaction
IDOAASE4ly	h2o + cs_b_deg3 -> cs_a_deg3 + idour	3425.1	Chondroitin sulfate degradation	Ex_idour[e]_f+idourtr_b+	Ex_idour[e]_f	Ex_idour[e]_f	Exchange reaction			idourtr_b	idourtr_b	Transport reaction
IDOAASE4ly	h2o + cs_b_deg3 -> cs_a_deg3 + idour	3425.1	Chondroitin sulfate degradation	R07811_b+R07812_b+R07813_b+Ex_G13036[e]_b+G13036tr_f+	R07811_b	Heparan sulfate + H2O <=> Heparan sulfate + G13034	rn00531 Glycosaminoglycan degradation, rn00531 Glycosaminoglycan degradation, rn01100 Metabolic pathways	3.2.-.-		R07812_b	G13034 + H2O <=> G13035 + Sulfate	rn00531 Glycosaminoglycan degradation, rn00531 Glycosaminoglycan degradation, rn01100 Metabolic pathways	3.1.6.13	,HSA: 3423(IDS)	R07813_b	G13035 + H2O <=> G13036 + L-Iduronic acid	rn00531 Glycosaminoglycan degradation, rn00531 Glycosaminoglycan degradation, rn01100 Metabolic pathways	3.2.1.76	,HSA: 3425(IDUA)	Ex_G13036[e]_b	Ex_G13036[e]_b	Exchange reaction			G13036tr_f	G13036tr_f	Transport reaction
IDOAASE4ly	h2o + cs_b_deg3 -> cs_a_deg3 + idour	3425.1	Chondroitin sulfate degradation	R07820_b+R07821_b+R07822_b+Ex_G12336[e]_b+G12336tr_f+	R07820_b	Dermatan sulfate + H2O <=> Dermatan sulfate + G13041	rn00531 Glycosaminoglycan degradation, rn00531 Glycosaminoglycan degradation	3.2.-.-		R07821_b	G13041 + H2O <=> G13042 + Sulfate	rn00531 Glycosaminoglycan degradation, rn00531 Glycosaminoglycan degradation, rn01100 Metabolic pathways	3.1.6.13	,HSA: 3423(IDS)	R07822_b	G13042 + H2O <=> G12336 + L-Iduronic acid	rn00531 Glycosaminoglycan degradation, rn00531 Glycosaminoglycan degradation, rn01100 Metabolic pathways	3.2.1.76	,HSA: 3425(IDUA)	Ex_G12336[e]_b	Ex_G12336[e]_b	Exchange reaction			G12336tr_f	G12336tr_f	Transport reaction
IDOAASE4ly	h2o + cs_b_deg3 -> cs_a_deg3 + idour	3425.1	Chondroitin sulfate degradation	R07811_b+R07812_b+R07813_b+R07814_b+Ex_G13037[e]_b+G13037tr_f+	R07811_b	Heparan sulfate + H2O <=> Heparan sulfate + G13034	rn00531 Glycosaminoglycan degradation, rn00531 Glycosaminoglycan degradation, rn01100 Metabolic pathways	3.2.-.-		R07812_b	G13034 + H2O <=> G13035 + Sulfate	rn00531 Glycosaminoglycan degradation, rn00531 Glycosaminoglycan degradation, rn01100 Metabolic pathways	3.1.6.13	,HSA: 3423(IDS)	R07813_b	G13035 + H2O <=> G13036 + L-Iduronic acid	rn00531 Glycosaminoglycan degradation, rn00531 Glycosaminoglycan degradation, rn01100 Metabolic pathways	3.2.1.76	,HSA: 3425(IDUA)	R07814_b	G13036 + H2O <=> G13037 + Sulfate	rn00531 Glycosaminoglycan degradation, rn00531 Glycosaminoglycan degradation, rn01100 Metabolic pathways	3.10.1.1	,HSA: 6448(SGSH)	Ex_G13037[e]_b	Ex_G13037[e]_b	Exchange reaction			G13037tr_f	G13037tr_f	Transport reaction
IDOAASE4ly	h2o + cs_b_deg3 -> cs_a_deg3 + idour	3425.1	Chondroitin sulfate degradation	R07820_b+R07821_b+R07822_b+R07823_b+Ex_G13043[e]_b+G13043tr_f+	R07820_b	Dermatan sulfate + H2O <=> Dermatan sulfate + G13041	rn00531 Glycosaminoglycan degradation, rn00531 Glycosaminoglycan degradation	3.2.-.-		R07821_b	G13041 + H2O <=> G13042 + Sulfate	rn00531 Glycosaminoglycan degradation, rn00531 Glycosaminoglycan degradation, rn01100 Metabolic pathways	3.1.6.13	,HSA: 3423(IDS)	R07822_b	G13042 + H2O <=> G12336 + L-Iduronic acid	rn00531 Glycosaminoglycan degradation, rn00531 Glycosaminoglycan degradation, rn01100 Metabolic pathways	3.2.1.76	,HSA: 3425(IDUA)	R07823_b	G12336 + H2O <=> G13043 + Sulfate	rn00531 Glycosaminoglycan degradation, rn00531 Glycosaminoglycan degradation, rn01100 Metabolic pathways	3.1.6.12	,HSA: 411(ARSB)	Ex_G13043[e]_b	Ex_G13043[e]_b	Exchange reaction			G13043tr_f	G13043tr_f	Transport reaction
IDOAASE4ly	h2o + cs_b_deg3 -> cs_a_deg3 + idour	3425.1	Chondroitin sulfate degradation	R07811_b+R07812_b+R07813_b+R07814_b+R07815_b+Ex_G13038[e]_b+G13038tr_f+	R07811_b	Heparan sulfate + H2O <=> Heparan sulfate + G13034	rn00531 Glycosaminoglycan degradation, rn00531 Glycosaminoglycan degradation, rn01100 Metabolic pathways	3.2.-.-		R07812_b	G13034 + H2O <=> G13035 + Sulfate	rn00531 Glycosaminoglycan degradation, rn00531 Glycosaminoglycan degradation, rn01100 Metabolic pathways	3.1.6.13	,HSA: 3423(IDS)	R07813_b	G13035 + H2O <=> G13036 + L-Iduronic acid	rn00531 Glycosaminoglycan degradation, rn00531 Glycosaminoglycan degradation, rn01100 Metabolic pathways	3.2.1.76	,HSA: 3425(IDUA)	R07814_b	G13036 + H2O <=> G13037 + Sulfate	rn00531 Glycosaminoglycan degradation, rn00531 Glycosaminoglycan degradation, rn01100 Metabolic pathways	3.10.1.1	,HSA: 6448(SGSH)	R07815_b	Acetyl-CoA + G13037 <=> CoA + G13038	rn00531 Glycosaminoglycan degradation, rn00531 Glycosaminoglycan degradation, rn01100 Metabolic pathways	2.3.1.78	,HSA: 138050(HGSNAT)	Ex_G13038[e]_b	Ex_G13038[e]_b	Exchange reaction			G13038tr_f	G13038tr_f	Transport reaction
IDOAASE4ly	h2o + cs_b_deg3 -> cs_a_deg3 + idour	3425.1	Chondroitin sulfate degradation	R07822_b+Ex_G12336[e]_b+G12336tr_f+Ex_G13042[e]_f+G13042tr_b+	R07822_b	G13042 + H2O <=> G12336 + L-Iduronic acid	rn00531 Glycosaminoglycan degradation, rn00531 Glycosaminoglycan degradation, rn01100 Metabolic pathways	3.2.1.76	,HSA: 3425(IDUA)	Ex_G12336[e]_b	Ex_G12336[e]_b	Exchange reaction			G12336tr_f	G12336tr_f	Transport reaction			Ex_G13042[e]_f	Ex_G13042[e]_f	Exchange reaction			G13042tr_b	G13042tr_b	Transport reaction
IDOAASE4ly	h2o + cs_b_deg3 -> cs_a_deg3 + idour	3425.1	Chondroitin sulfate degradation	R07813_b+Ex_G13035[e]_f+G13035tr_b+Ex_G13036[e]_b+G13036tr_f+	R07813_b	G13035 + H2O <=> G13036 + L-Iduronic acid	rn00531 Glycosaminoglycan degradation, rn00531 Glycosaminoglycan degradation, rn01100 Metabolic pathways	3.2.1.76	,HSA: 3425(IDUA)	Ex_G13035[e]_f	Ex_G13035[e]_f	Exchange reaction			G13035tr_b	G13035tr_b	Transport reaction			Ex_G13036[e]_b	Ex_G13036[e]_b	Exchange reaction			G13036tr_f	G13036tr_f	Transport reaction
IDOAASE4ly	h2o + cs_b_deg3 -> cs_a_deg3 + idour	3425.1	Chondroitin sulfate degradation	R07811_b+R07812_b+R07813_b+R07814_b+R07815_b+R07816_b+Ex_G13039[e]_b+G13039tr_f+	R07811_b	Heparan sulfate + H2O <=> Heparan sulfate + G13034	rn00531 Glycosaminoglycan degradation, rn00531 Glycosaminoglycan degradation, rn01100 Metabolic pathways	3.2.-.-		R07812_b	G13034 + H2O <=> G13035 + Sulfate	rn00531 Glycosaminoglycan degradation, rn00531 Glycosaminoglycan degradation, rn01100 Metabolic pathways	3.1.6.13	,HSA: 3423(IDS)	R07813_b	G13035 + H2O <=> G13036 + L-Iduronic acid	rn00531 Glycosaminoglycan degradation, rn00531 Glycosaminoglycan degradation, rn01100 Metabolic pathways	3.2.1.76	,HSA: 3425(IDUA)	R07814_b	G13036 + H2O <=> G13037 + Sulfate	rn00531 Glycosaminoglycan degradation, rn00531 Glycosaminoglycan degradation, rn01100 Metabolic pathways	3.10.1.1	,HSA: 6448(SGSH)	R07815_b	Acetyl-CoA + G13037 <=> CoA + G13038	rn00531 Glycosaminoglycan degradation, rn00531 Glycosaminoglycan degradation, rn01100 Metabolic pathways	2.3.1.78	,HSA: 138050(HGSNAT)	R07816_b	G13038 + H2O <=> G13039 + N-Acetyl-D-glucosamine	rn00531 Glycosaminoglycan degradation, rn00531 Glycosaminoglycan degradation, rn01100 Metabolic pathways	3.2.1.50	,HSA: 4669(NAGLU)	Ex_G13039[e]_b	Ex_G13039[e]_b	Exchange reaction			G13039tr_f	G13039tr_f	Transport reaction
IDOAASE4ly	h2o + cs_b_deg3 -> cs_a_deg3 + idour	3425.1	Chondroitin sulfate degradation	R07821_b+R07822_b+Ex_G12336[e]_b+G12336tr_f+Ex_G13041[e]_f+G13041tr_b+	R07821_b	G13041 + H2O <=> G13042 + Sulfate	rn00531 Glycosaminoglycan degradation, rn00531 Glycosaminoglycan degradation, rn01100 Metabolic pathways	3.1.6.13	,HSA: 3423(IDS)	R07822_b	G13042 + H2O <=> G12336 + L-Iduronic acid	rn00531 Glycosaminoglycan degradation, rn00531 Glycosaminoglycan degradation, rn01100 Metabolic pathways	3.2.1.76	,HSA: 3425(IDUA)	Ex_G12336[e]_b	Ex_G12336[e]_b	Exchange reaction			G12336tr_f	G12336tr_f	Transport reaction			Ex_G13041[e]_f	Ex_G13041[e]_f	Exchange reaction			G13041tr_b	G13041tr_b	Transport reaction
IDOAASE4ly	h2o + cs_b_deg3 -> cs_a_deg3 + idour	3425.1	Chondroitin sulfate degradation	R07822_b+R07823_b+Ex_G13042[e]_f+G13042tr_b+Ex_G13043[e]_b+G13043tr_f+	R07822_b	G13042 + H2O <=> G12336 + L-Iduronic acid	rn00531 Glycosaminoglycan degradation, rn00531 Glycosaminoglycan degradation, rn01100 Metabolic pathways	3.2.1.76	,HSA: 3425(IDUA)	R07823_b	G12336 + H2O <=> G13043 + Sulfate	rn00531 Glycosaminoglycan degradation, rn00531 Glycosaminoglycan degradation, rn01100 Metabolic pathways	3.1.6.12	,HSA: 411(ARSB)	Ex_G13042[e]_f	Ex_G13042[e]_f	Exchange reaction			G13042tr_b	G13042tr_b	Transport reaction			Ex_G13043[e]_b	Ex_G13043[e]_b	Exchange reaction			G13043tr_f	G13043tr_f	Transport reaction
IDOAASE4ly	h2o + cs_b_deg3 -> cs_a_deg3 + idour	3425.1	Chondroitin sulfate degradation	R07812_b+R07813_b+Ex_G13034[e]_f+G13034tr_b+Ex_G13036[e]_b+G13036tr_f+	R07812_b	G13034 + H2O <=> G13035 + Sulfate	rn00531 Glycosaminoglycan degradation, rn00531 Glycosaminoglycan degradation, rn01100 Metabolic pathways	3.1.6.13	,HSA: 3423(IDS)	R07813_b	G13035 + H2O <=> G13036 + L-Iduronic acid	rn00531 Glycosaminoglycan degradation, rn00531 Glycosaminoglycan degradation, rn01100 Metabolic pathways	3.2.1.76	,HSA: 3425(IDUA)	Ex_G13034[e]_f	Ex_G13034[e]_f	Exchange reaction			G13034tr_b	G13034tr_b	Transport reaction			Ex_G13036[e]_b	Ex_G13036[e]_b	Exchange reaction			G13036tr_f	G13036tr_f	Transport reaction
IDOAASE4ly	h2o + cs_b_deg3 -> cs_a_deg3 + idour	3425.1	Chondroitin sulfate degradation	R07813_b+R07814_b+Ex_G13035[e]_f+G13035tr_b+Ex_G13037[e]_b+G13037tr_f+	R07813_b	G13035 + H2O <=> G13036 + L-Iduronic acid	rn00531 Glycosaminoglycan degradation, rn00531 Glycosaminoglycan degradation, rn01100 Metabolic pathways	3.2.1.76	,HSA: 3425(IDUA)	R07814_b	G13036 + H2O <=> G13037 + Sulfate	rn00531 Glycosaminoglycan degradation, rn00531 Glycosaminoglycan degradation, rn01100 Metabolic pathways	3.10.1.1	,HSA: 6448(SGSH)	Ex_G13035[e]_f	Ex_G13035[e]_f	Exchange reaction			G13035tr_b	G13035tr_b	Transport reaction			Ex_G13037[e]_b	Ex_G13037[e]_b	Exchange reaction			G13037tr_f	G13037tr_f	Transport reaction
IDOAASE4ly	h2o + cs_b_deg3 -> cs_a_deg3 + idour	3425.1	Chondroitin sulfate degradation	R07811_b+R07812_b+R07813_b+R07814_b+R07815_b+R07816_b+R07817_b+Ex_G13040[e]_b+G13040tr_f+	R07811_b	Heparan sulfate + H2O <=> Heparan sulfate + G13034	rn00531 Glycosaminoglycan degradation, rn00531 Glycosaminoglycan degradation, rn01100 Metabolic pathways	3.2.-.-		R07812_b	G13034 + H2O <=> G13035 + Sulfate	rn00531 Glycosaminoglycan degradation, rn00531 Glycosaminoglycan degradation, rn01100 Metabolic pathways	3.1.6.13	,HSA: 3423(IDS)	R07813_b	G13035 + H2O <=> G13036 + L-Iduronic acid	rn00531 Glycosaminoglycan degradation, rn00531 Glycosaminoglycan degradation, rn01100 Metabolic pathways	3.2.1.76	,HSA: 3425(IDUA)	R07814_b	G13036 + H2O <=> G13037 + Sulfate	rn00531 Glycosaminoglycan degradation, rn00531 Glycosaminoglycan degradation, rn01100 Metabolic pathways	3.10.1.1	,HSA: 6448(SGSH)	R07815_b	Acetyl-CoA + G13037 <=> CoA + G13038	rn00531 Glycosaminoglycan degradation, rn00531 Glycosaminoglycan degradation, rn01100 Metabolic pathways	2.3.1.78	,HSA: 138050(HGSNAT)	R07816_b	G13038 + H2O <=> G13039 + N-Acetyl-D-glucosamine	rn00531 Glycosaminoglycan degradation, rn00531 Glycosaminoglycan degradation, rn01100 Metabolic pathways	3.2.1.50	,HSA: 4669(NAGLU)	R07817_b	G13039 + H2O <=> G13040 + Sulfate	rn00531 Glycosaminoglycan degradation, rn00531 Glycosaminoglycan degradation, rn01100 Metabolic pathways	3.1.6.18		Ex_G13040[e]_b	Ex_G13040[e]_b	Exchange reaction			G13040tr_f	G13040tr_f	Transport reaction
IDOAASE4ly	h2o + cs_b_deg3 -> cs_a_deg3 + idour	3425.1	Chondroitin sulfate degradation	R07812_b+R07813_b+R07814_b+Ex_G13034[e]_f+G13034tr_b+Ex_G13037[e]_b+G13037tr_f+	R07812_b	G13034 + H2O <=> G13035 + Sulfate	rn00531 Glycosaminoglycan degradation, rn00531 Glycosaminoglycan degradation, rn01100 Metabolic pathways	3.1.6.13	,HSA: 3423(IDS)	R07813_b	G13035 + H2O <=> G13036 + L-Iduronic acid	rn00531 Glycosaminoglycan degradation, rn00531 Glycosaminoglycan degradation, rn01100 Metabolic pathways	3.2.1.76	,HSA: 3425(IDUA)	R07814_b	G13036 + H2O <=> G13037 + Sulfate	rn00531 Glycosaminoglycan degradation, rn00531 Glycosaminoglycan degradation, rn01100 Metabolic pathways	3.10.1.1	,HSA: 6448(SGSH)	Ex_G13034[e]_f	Ex_G13034[e]_f	Exchange reaction			G13034tr_b	G13034tr_b	Transport reaction			Ex_G13037[e]_b	Ex_G13037[e]_b	Exchange reaction			G13037tr_f	G13037tr_f	Transport reaction
IDOAASE4ly	h2o + cs_b_deg3 -> cs_a_deg3 + idour	3425.1	Chondroitin sulfate degradation	R07821_b+R07822_b+R07823_b+Ex_G13041[e]_f+G13041tr_b+Ex_G13043[e]_b+G13043tr_f+	R07821_b	G13041 + H2O <=> G13042 + Sulfate	rn00531 Glycosaminoglycan degradation, rn00531 Glycosaminoglycan degradation, rn01100 Metabolic pathways	3.1.6.13	,HSA: 3423(IDS)	R07822_b	G13042 + H2O <=> G12336 + L-Iduronic acid	rn00531 Glycosaminoglycan degradation, rn00531 Glycosaminoglycan degradation, rn01100 Metabolic pathways	3.2.1.76	,HSA: 3425(IDUA)	R07823_b	G12336 + H2O <=> G13043 + Sulfate	rn00531 Glycosaminoglycan degradation, rn00531 Glycosaminoglycan degradation, rn01100 Metabolic pathways	3.1.6.12	,HSA: 411(ARSB)	Ex_G13041[e]_f	Ex_G13041[e]_f	Exchange reaction			G13041tr_b	G13041tr_b	Transport reaction			Ex_G13043[e]_b	Ex_G13043[e]_b	Exchange reaction			G13043tr_f	G13043tr_f	Transport reaction
IDOAASE4ly	h2o + cs_b_deg3 -> cs_a_deg3 + idour	3425.1	Chondroitin sulfate degradation	R07813_b+R07814_b+R07815_b+Ex_G13035[e]_f+G13035tr_b+Ex_G13038[e]_b+G13038tr_f+	R07813_b	G13035 + H2O <=> G13036 + L-Iduronic acid	rn00531 Glycosaminoglycan degradation, rn00531 Glycosaminoglycan degradation, rn01100 Metabolic pathways	3.2.1.76	,HSA: 3425(IDUA)	R07814_b	G13036 + H2O <=> G13037 + Sulfate	rn00531 Glycosaminoglycan degradation, rn00531 Glycosaminoglycan degradation, rn01100 Metabolic pathways	3.10.1.1	,HSA: 6448(SGSH)	R07815_b	Acetyl-CoA + G13037 <=> CoA + G13038	rn00531 Glycosaminoglycan degradation, rn00531 Glycosaminoglycan degradation, rn01100 Metabolic pathways	2.3.1.78	,HSA: 138050(HGSNAT)	Ex_G13035[e]_f	Ex_G13035[e]_f	Exchange reaction			G13035tr_b	G13035tr_b	Transport reaction			Ex_G13038[e]_b	Ex_G13038[e]_b	Exchange reaction			G13038tr_f	G13038tr_f	Transport reaction
IDOAASE4ly	h2o + cs_b_deg3 -> cs_a_deg3 + idour	3425.1	Chondroitin sulfate degradation	R07811_b+R07812_b+R07813_b+R07814_b+R07815_b+R07816_b+R07817_b+R07818_b+Ex_G09660[e]_b+G09660tr_f+	R07811_b	Heparan sulfate + H2O <=> Heparan sulfate + G13034	rn00531 Glycosaminoglycan degradation, rn00531 Glycosaminoglycan degradation, rn01100 Metabolic pathways	3.2.-.-		R07812_b	G13034 + H2O <=> G13035 + Sulfate	rn00531 Glycosaminoglycan degradation, rn00531 Glycosaminoglycan degradation, rn01100 Metabolic pathways	3.1.6.13	,HSA: 3423(IDS)	R07813_b	G13035 + H2O <=> G13036 + L-Iduronic acid	rn00531 Glycosaminoglycan degradation, rn00531 Glycosaminoglycan degradation, rn01100 Metabolic pathways	3.2.1.76	,HSA: 3425(IDUA)	R07814_b	G13036 + H2O <=> G13037 + Sulfate	rn00531 Glycosaminoglycan degradation, rn00531 Glycosaminoglycan degradation, rn01100 Metabolic pathways	3.10.1.1	,HSA: 6448(SGSH)	R07815_b	Acetyl-CoA + G13037 <=> CoA + G13038	rn00531 Glycosaminoglycan degradation, rn00531 Glycosaminoglycan degradation, rn01100 Metabolic pathways	2.3.1.78	,HSA: 138050(HGSNAT)	R07816_b	G13038 + H2O <=> G13039 + N-Acetyl-D-glucosamine	rn00531 Glycosaminoglycan degradation, rn00531 Glycosaminoglycan degradation, rn01100 Metabolic pathways	3.2.1.50	,HSA: 4669(NAGLU)	R07817_b	G13039 + H2O <=> G13040 + Sulfate	rn00531 Glycosaminoglycan degradation, rn00531 Glycosaminoglycan degradation, rn01100 Metabolic pathways	3.1.6.18		R07818_b	G13040 + H2O <=> G09660 + D-Glucuronate	rn00531 Glycosaminoglycan degradation, rn00531 Glycosaminoglycan degradation, rn01100 Metabolic pathways	3.2.1.31	,HSA: 2990(GUSB)	Ex_G09660[e]_b	Ex_G09660[e]_b	Exchange reaction
IDOAASE4ly	h2o + cs_b_deg3 -> cs_a_deg3 + idour	3425.1	Chondroitin sulfate degradation	R07820_b+R07821_b+R07822_b+R07825_b+Ex_C16265[e]_b+C16265tr_f+Ex_G00872[e]_b+G00872tr_f+	R07820_b	Dermatan sulfate + H2O <=> Dermatan sulfate + G13041	rn00531 Glycosaminoglycan degradation, rn00531 Glycosaminoglycan degradation	3.2.-.-		R07821_b	G13041 + H2O <=> G13042 + Sulfate	rn00531 Glycosaminoglycan degradation, rn00531 Glycosaminoglycan degradation, rn01100 Metabolic pathways	3.1.6.13	,HSA: 3423(IDS)	R07822_b	G13042 + H2O <=> G12336 + L-Iduronic acid	rn00531 Glycosaminoglycan degradation, rn00531 Glycosaminoglycan degradation, rn01100 Metabolic pathways	3.2.1.76	,HSA: 3425(IDUA)	R07825_b	G12336 + H2O <=> DWA-2 + N-Acetylgalactosamine 4-sulfate	rn00531 Glycosaminoglycan degradation, rn00531 Glycosaminoglycan degradation, rn01100 Metabolic pathways	3.2.1.35	,HSA: 23553(HYAL4) 3373(HYAL1) 6677(SPAM1) 8372(HYAL3) 8692(HYAL2)	Ex_C16265[e]_b	Ex_C16265[e]_b	Exchange reaction			C16265tr_f	C16265tr_f	Transport reaction			Ex_G00872[e]_b	Ex_G00872[e]_b	Exchange reaction			G00872tr_f	G00872tr_f	Transport reaction
IDOAASE4ly	h2o + cs_b_deg3 -> cs_a_deg3 + idour	3425.1	Chondroitin sulfate degradation	R07812_b+R07813_b+R07814_b+R07815_b+Ex_G13034[e]_f+G13034tr_b+Ex_G13038[e]_b+G13038tr_f+	R07812_b	G13034 + H2O <=> G13035 + Sulfate	rn00531 Glycosaminoglycan degradation, rn00531 Glycosaminoglycan degradation, rn01100 Metabolic pathways	3.1.6.13	,HSA: 3423(IDS)	R07813_b	G13035 + H2O <=> G13036 + L-Iduronic acid	rn00531 Glycosaminoglycan degradation, rn00531 Glycosaminoglycan degradation, rn01100 Metabolic pathways	3.2.1.76	,HSA: 3425(IDUA)	R07814_b	G13036 + H2O <=> G13037 + Sulfate	rn00531 Glycosaminoglycan degradation, rn00531 Glycosaminoglycan degradation, rn01100 Metabolic pathways	3.10.1.1	,HSA: 6448(SGSH)	R07815_b	Acetyl-CoA + G13037 <=> CoA + G13038	rn00531 Glycosaminoglycan degradation, rn00531 Glycosaminoglycan degradation, rn01100 Metabolic pathways	2.3.1.78	,HSA: 138050(HGSNAT)	Ex_G13034[e]_f	Ex_G13034[e]_f	Exchange reaction			G13034tr_b	G13034tr_b	Transport reaction			Ex_G13038[e]_b	Ex_G13038[e]_b	Exchange reaction			G13038tr_f	G13038tr_f	Transport reaction
NACHEX3ly	h2o + cs_b_deg1 -> acgal + cs_b_deg2	3073.1 or 3074.1 or 3074.1 and 3073.1	Chondroitin sulfate degradation	Ex_idour[e]_f+idourtr_b+	Ex_idour[e]_f	Ex_idour[e]_f	Exchange reaction			idourtr_b	idourtr_b	Transport reaction
NACHEXA2ly	2 h2o + cs_b -> h + acgal + so4 + cs_b_deg2	3073.1 or 3074.1 and 3073.1	Chondroitin sulfate degradation	Ex_idour[e]_f+idourtr_b+	Ex_idour[e]_f	Ex_idour[e]_f	Exchange reaction			idourtr_b	idourtr_b	Transport reaction
S2TASE3ly	h2o + cs_b_deg2 -> h + so4 + cs_b_deg3	3423.2 or 3423.1	Chondroitin sulfate degradation	Ex_idour[e]_f+idourtr_b+	Ex_idour[e]_f	Ex_idour[e]_f	Exchange reaction			idourtr_b	idourtr_b	Transport reaction
CYSLYSL	h2o + Lcystin -> nh4 + pyr + thcys		Cysteine Metabolism	R00084_f+R02408_b+	R00084_f	4 Porphobilinogen + H2O <=> Hydroxymethylbilane + 4 NH3	rn00860 Porphyrin and chlorophyll metabolism, rn00860 Porphyrin and chlorophyll metabolism, rn01100 Metabolic pathways	2.5.1.61	,HSA: 3145(HMBS)	R02408_b	L-Cystine + H2O <=> Pyruvate + NH3 + Thiocysteine	rn00270 Cysteine and methionine metabolism, rn00270 Cysteine and methionine metabolism	4.4.1.1 4.4.1.8
CYSLYSL	h2o + Lcystin -> nh4 + pyr + thcys		Cysteine Metabolism	R00253_b+R02408_b+	R00253_b	ATP + L-Glutamate + NH3 <=> ADP + Orthophosphate + L-Glutamine	rn00250 Alanine, aspartate and glutamate metabolism, rn00250 Alanine, aspartate and glutamate metabolism, rn00330 Arginine and proline metabolism, rn00910 Nitrogen metabolism, rn01100 Metabolic pathways	6.3.1.2	,HSA: 2752(GLUL)	R02408_b	L-Cystine + H2O <=> Pyruvate + NH3 + Thiocysteine	rn00270 Cysteine and methionine metabolism, rn00270 Cysteine and methionine metabolism	4.4.1.1 4.4.1.8
CYSLYSL	h2o + Lcystin -> nh4 + pyr + thcys		Cysteine Metabolism	R00256_f+R02408_b+	R00256_f	L-Glutamine + H2O <=> L-Glutamate + NH3	rn00250 Alanine, aspartate and glutamate metabolism, rn00250 Alanine, aspartate and glutamate metabolism, rn00330 Arginine and proline metabolism, rn00471 D-Glutamine and D-glutamate metabolism, rn00910 Nitrogen metabolism, rn01100 Metabolic pathways	3.5.1.2 3.5.1.38 6.3.5.4 6.3.5.5		R02408_b	L-Cystine + H2O <=> Pyruvate + NH3 + Thiocysteine	rn00270 Cysteine and methionine metabolism, rn00270 Cysteine and methionine metabolism	4.4.1.1 4.4.1.8
CYSLYSL	h2o + Lcystin -> nh4 + pyr + thcys		Cysteine Metabolism	R00131_f+R02408_b+	R00131_f	Urea + H2O <=> CO2 + 2 NH3	rn00230 Purine metabolism, rn00230 Purine metabolism, rn00330 Arginine and proline metabolism, rn00791 Atrazine degradation, rn01100 Metabolic pathways	3.5.1.5	,SPU: 583434	R02408_b	L-Cystine + H2O <=> Pyruvate + NH3 + Thiocysteine	rn00270 Cysteine and methionine metabolism, rn00270 Cysteine and methionine metabolism	4.4.1.1 4.4.1.8
CYSLYSL	h2o + Lcystin -> nh4 + pyr + thcys		Cysteine Metabolism	R00243_f+R02408_b+	R00243_f	L-Glutamate + NAD+ + H2O <=> 2-Oxoglutarate + NH3 + NADH + H+	rn00250 Alanine, aspartate and glutamate metabolism, rn00250 Alanine, aspartate and glutamate metabolism, rn00330 Arginine and proline metabolism, rn00471 D-Glutamine and D-glutamate metabolism, rn00910 Nitrogen metabolism, rn01100 Metabolic pathways	1.4.1.2 1.4.1.3		R02408_b	L-Cystine + H2O <=> Pyruvate + NH3 + Thiocysteine	rn00270 Cysteine and methionine metabolism, rn00270 Cysteine and methionine metabolism	4.4.1.1 4.4.1.8
CYSLYSL	h2o + Lcystin -> nh4 + pyr + thcys		Cysteine Metabolism	R00248_f+R02408_b+	R00248_f	L-Glutamate + NADP+ + H2O <=> 2-Oxoglutarate + NH3 + NADPH + H+	rn00250 Alanine, aspartate and glutamate metabolism, rn00250 Alanine, aspartate and glutamate metabolism, rn00330 Arginine and proline metabolism, rn00471 D-Glutamine and D-glutamate metabolism, rn00910 Nitrogen metabolism, rn01100 Metabolic pathways	1.4.1.3 1.4.1.4		R02408_b	L-Cystine + H2O <=> Pyruvate + NH3 + Thiocysteine	rn00270 Cysteine and methionine metabolism, rn00270 Cysteine and methionine metabolism	4.4.1.1 4.4.1.8
CYSLYSL	h2o + Lcystin -> nh4 + pyr + thcys		Cysteine Metabolism	R00250_f+R02408_b+	R00250_f	L-Glutamate + Oxygen + H2O <=> 2-Oxoglutarate + NH3 + H2O2		1.4.3.11		R02408_b	L-Cystine + H2O <=> Pyruvate + NH3 + Thiocysteine	rn00270 Cysteine and methionine metabolism, rn00270 Cysteine and methionine metabolism	4.4.1.1 4.4.1.8
CYSLYSL	h2o + Lcystin -> nh4 + pyr + thcys		Cysteine Metabolism	R00365_f+R02408_b+	R00365_f	Glycine + H2O + NAD+ <=> Glyoxylate + NH3 + NADH + H+		1.4.1.1 1.4.1.10		R02408_b	L-Cystine + H2O <=> Pyruvate + NH3 + Thiocysteine	rn00270 Cysteine and methionine metabolism, rn00270 Cysteine and methionine metabolism	4.4.1.1 4.4.1.8
CYSLYSL	h2o + Lcystin -> nh4 + pyr + thcys		Cysteine Metabolism	R00366_f+R02408_b+	R00366_f	Glycine + H2O + Oxygen <=> Glyoxylate + NH3 + H2O2	rn00260 Glycine, serine and threonine metabolism, rn00260 Glycine, serine and threonine metabolism, rn01100 Metabolic pathways	1.4.3.3 1.4.3.19		R02408_b	L-Cystine + H2O <=> Pyruvate + NH3 + Thiocysteine	rn00270 Cysteine and methionine metabolism, rn00270 Cysteine and methionine metabolism	4.4.1.1 4.4.1.8
CYSLYSL	h2o + Lcystin -> nh4 + pyr + thcys		Cysteine Metabolism	R00552_f+R02408_b+	R00552_f	L-Arginine + H2O <=> L-Citrulline + NH3	rn00330 Arginine and proline metabolism, rn00330 Arginine and proline metabolism, rn01100 Metabolic pathways	3.5.3.6		R02408_b	L-Cystine + H2O <=> Pyruvate + NH3 + Thiocysteine	rn00270 Cysteine and methionine metabolism, rn00270 Cysteine and methionine metabolism	4.4.1.1 4.4.1.8
CYSLYSL	h2o + Lcystin -> nh4 + pyr + thcys		Cysteine Metabolism	R00729_f+R02408_b+	R00729_f	L-Tyrosine + H2O + Oxygen <=> 3-(4-Hydroxyphenyl)pyruvate + NH3 + H2O2	rn00350 Tyrosine metabolism, rn00350 Tyrosine metabolism, rn00400 Phenylalanine, tyrosine and tryptophan biosynthesis, rn00950 Isoquinoline alkaloid biosynthesis, rn01100 Metabolic pathways	1.4.3.2	,HSA: 259307(IL4I1)	R02408_b	L-Cystine + H2O <=> Pyruvate + NH3 + Thiocysteine	rn00270 Cysteine and methionine metabolism, rn00270 Cysteine and methionine metabolism	4.4.1.1 4.4.1.8
CYSLYSL	h2o + Lcystin -> nh4 + pyr + thcys		Cysteine Metabolism	R02408_b+R05861_f+	R02408_b	L-Cystine + H2O <=> Pyruvate + NH3 + Thiocysteine	rn00270 Cysteine and methionine metabolism, rn00270 Cysteine and methionine metabolism	4.4.1.1 4.4.1.8		R05861_f	D-Alanine + H2O + Oxygen <=> Pyruvate + NH3 + H2O2		1.4.3.3 1.4.3.19
CYSLYSL	h2o + Lcystin -> nh4 + pyr + thcys		Cysteine Metabolism	R01151_f+R02408_b+	R01151_f	Putrescine + Oxygen + H2O <=> 4-Aminobutanal + NH3 + H2O2	rn00330 Arginine and proline metabolism, rn00330 Arginine and proline metabolism	1.4.3.10 1.4.3.22		R02408_b	L-Cystine + H2O <=> Pyruvate + NH3 + Thiocysteine	rn00270 Cysteine and methionine metabolism, rn00270 Cysteine and methionine metabolism	4.4.1.1 4.4.1.8
CYSLYSL	h2o + Lcystin -> nh4 + pyr + thcys		Cysteine Metabolism	R00905_f+R02408_b+	R00905_f	3-Ureidopropionate + H2O <=> beta-Alanine + CO2 + NH3	rn00240 Pyrimidine metabolism, rn00240 Pyrimidine metabolism, rn00410 beta-Alanine metabolism, rn00770 Pantothenate and CoA biosynthesis, rn01100 Metabolic pathways	3.5.1.6	,HSA: 51733(UPB1)	R02408_b	L-Cystine + H2O <=> Pyruvate + NH3 + Thiocysteine	rn00270 Cysteine and methionine metabolism, rn00270 Cysteine and methionine metabolism	4.4.1.1 4.4.1.8
CYSLYSL	h2o + Lcystin -> nh4 + pyr + thcys		Cysteine Metabolism	R00088_f+R02408_b+	R00088_f	ATP + H2O <=> ITP + NH3		3.5.4.18		R02408_b	L-Cystine + H2O <=> Pyruvate + NH3 + Thiocysteine	rn00270 Cysteine and methionine metabolism, rn00270 Cysteine and methionine metabolism	4.4.1.1 4.4.1.8
CYSLYSL	h2o + Lcystin -> nh4 + pyr + thcys		Cysteine Metabolism	R00123_f+R02408_b+	R00123_f	ADP + H2O <=> IDP + NH3		3.5.4.7		R02408_b	L-Cystine + H2O <=> Pyruvate + NH3 + Thiocysteine	rn00270 Cysteine and methionine metabolism, rn00270 Cysteine and methionine metabolism	4.4.1.1 4.4.1.8
CYSLYSL	h2o + Lcystin -> nh4 + pyr + thcys		Cysteine Metabolism	R00149_b+R02408_b+	R00149_b	2 ATP + NH3 + CO2 + H2O <=> 2 ADP + Orthophosphate + Carbamoyl phosphate	rn00250 Alanine, aspartate and glutamate metabolism, rn00250 Alanine, aspartate and glutamate metabolism, rn00330 Arginine and proline metabolism, rn00910 Nitrogen metabolism, rn01100 Metabolic pathways	6.3.4.16	,HSA: 1373(CPS1)	R02408_b	L-Cystine + H2O <=> Pyruvate + NH3 + Thiocysteine	rn00270 Cysteine and methionine metabolism, rn00270 Cysteine and methionine metabolism	4.4.1.1 4.4.1.8
CYSLYSL	h2o + Lcystin -> nh4 + pyr + thcys		Cysteine Metabolism	R02408_b+R08698_f+	R02408_b	L-Cystine + H2O <=> Pyruvate + NH3 + Thiocysteine	rn00270 Cysteine and methionine metabolism, rn00270 Cysteine and methionine metabolism	4.4.1.1 4.4.1.8		R08698_f	2-Aminoacrylate + H2O <=> Pyruvate + NH3		4.3.1.17	,HSA: 10993(SDS)
CYSLYSL	h2o + Lcystin -> nh4 + pyr + thcys		Cysteine Metabolism	R00150_b+R02408_b+	R00150_b	ATP + NH3 + CO2 <=> ADP + Carbamoyl phosphate	rn00230 Purine metabolism, rn00230 Purine metabolism, rn00330 Arginine and proline metabolism, rn00910 Nitrogen metabolism	2.7.2.2		R02408_b	L-Cystine + H2O <=> Pyruvate + NH3 + Thiocysteine	rn00270 Cysteine and methionine metabolism, rn00270 Cysteine and methionine metabolism	4.4.1.1 4.4.1.8
CYSLYSL	h2o + Lcystin -> nh4 + pyr + thcys		Cysteine Metabolism	R00181_f+R02408_b+	R00181_f	AMP + H2O <=> IMP + NH3	rn00230 Purine metabolism, rn00230 Purine metabolism, rn01100 Metabolic pathways	3.5.4.6 3.5.4.17		R02408_b	L-Cystine + H2O <=> Pyruvate + NH3 + Thiocysteine	rn00270 Cysteine and methionine metabolism, rn00270 Cysteine and methionine metabolism	4.4.1.1 4.4.1.8
DARGOp	h2o + o2 + arg-D -> h2o2 + nh4 + 5g2oxpt	1610.1	D-arg and D-orn metabolism	R00084_f+R02923_b+	R00084_f	4 Porphobilinogen + H2O <=> Hydroxymethylbilane + 4 NH3	rn00860 Porphyrin and chlorophyll metabolism, rn00860 Porphyrin and chlorophyll metabolism, rn01100 Metabolic pathways	2.5.1.61	,HSA: 3145(HMBS)	R02923_b	D-Arginine + H2O + Oxygen <=> 5-Guanidino-2-oxopentanoate + NH3 + H2O2	rn00472 D-Arginine and D-ornithine metabolism, rn00472 D-Arginine and D-ornithine metabolism	1.4.3.3	,HSA: 1610(DAO)
DARGOp	h2o + o2 + arg-D -> h2o2 + nh4 + 5g2oxpt	1610.1	D-arg and D-orn metabolism	R01344_b+R02924_b+	R01344_b	D-Amino acid + Pyruvate <=> 2-Oxo acid + D-Alanine	rn00473 D-Alanine metabolism, rn00473 D-Alanine metabolism	2.6.1.21		R02924_b	D-Arginine + 2-Oxo acid <=> 5-Guanidino-2-oxopentanoate + D-Amino acid	rn00472 D-Arginine and D-ornithine metabolism, rn00472 D-Arginine and D-ornithine metabolism	2.6.1.21
DARGOp	h2o + o2 + arg-D -> h2o2 + nh4 + 5g2oxpt	1610.1	D-arg and D-orn metabolism	R00256_f+R02923_b+	R00256_f	L-Glutamine + H2O <=> L-Glutamate + NH3	rn00250 Alanine, aspartate and glutamate metabolism, rn00250 Alanine, aspartate and glutamate metabolism, rn00330 Arginine and proline metabolism, rn00471 D-Glutamine and D-glutamate metabolism, rn00910 Nitrogen metabolism, rn01100 Metabolic pathways	3.5.1.2 3.5.1.38 6.3.5.4 6.3.5.5		R02923_b	D-Arginine + H2O + Oxygen <=> 5-Guanidino-2-oxopentanoate + NH3 + H2O2	rn00472 D-Arginine and D-ornithine metabolism, rn00472 D-Arginine and D-ornithine metabolism	1.4.3.3	,HSA: 1610(DAO)
DARGOp	h2o + o2 + arg-D -> h2o2 + nh4 + 5g2oxpt	1610.1	D-arg and D-orn metabolism	R00253_b+R02923_b+	R00253_b	ATP + L-Glutamate + NH3 <=> ADP + Orthophosphate + L-Glutamine	rn00250 Alanine, aspartate and glutamate metabolism, rn00250 Alanine, aspartate and glutamate metabolism, rn00330 Arginine and proline metabolism, rn00910 Nitrogen metabolism, rn01100 Metabolic pathways	6.3.1.2	,HSA: 2752(GLUL)	R02923_b	D-Arginine + H2O + Oxygen <=> 5-Guanidino-2-oxopentanoate + NH3 + H2O2	rn00472 D-Arginine and D-ornithine metabolism, rn00472 D-Arginine and D-ornithine metabolism	1.4.3.3	,HSA: 1610(DAO)
DARGOp	h2o + o2 + arg-D -> h2o2 + nh4 + 5g2oxpt	1610.1	D-arg and D-orn metabolism	R00277_f+R02923_b+	R00277_f	Pyridoxamine phosphate + H2O + Oxygen <=> Pyridoxal phosphate + NH3 + H2O2	rn00750 Vitamin B6 metabolism, rn00750 Vitamin B6 metabolism, rn01100 Metabolic pathways	1.4.3.5	,HSA: 55163(PNPO)	R02923_b	D-Arginine + H2O + Oxygen <=> 5-Guanidino-2-oxopentanoate + NH3 + H2O2	rn00472 D-Arginine and D-ornithine metabolism, rn00472 D-Arginine and D-ornithine metabolism	1.4.3.3	,HSA: 1610(DAO)
DARGOp	h2o + o2 + arg-D -> h2o2 + nh4 + 5g2oxpt	1610.1	D-arg and D-orn metabolism	R00131_f+R02923_b+	R00131_f	Urea + H2O <=> CO2 + 2 NH3	rn00230 Purine metabolism, rn00230 Purine metabolism, rn00330 Arginine and proline metabolism, rn00791 Atrazine degradation, rn01100 Metabolic pathways	3.5.1.5	,SPU: 583434	R02923_b	D-Arginine + H2O + Oxygen <=> 5-Guanidino-2-oxopentanoate + NH3 + H2O2	rn00472 D-Arginine and D-ornithine metabolism, rn00472 D-Arginine and D-ornithine metabolism	1.4.3.3	,HSA: 1610(DAO)
DARGOp	h2o + o2 + arg-D -> h2o2 + nh4 + 5g2oxpt	1610.1	D-arg and D-orn metabolism	R00243_f+R02923_b+	R00243_f	L-Glutamate + NAD+ + H2O <=> 2-Oxoglutarate + NH3 + NADH + H+	rn00250 Alanine, aspartate and glutamate metabolism, rn00250 Alanine, aspartate and glutamate metabolism, rn00330 Arginine and proline metabolism, rn00471 D-Glutamine and D-glutamate metabolism, rn00910 Nitrogen metabolism, rn01100 Metabolic pathways	1.4.1.2 1.4.1.3		R02923_b	D-Arginine + H2O + Oxygen <=> 5-Guanidino-2-oxopentanoate + NH3 + H2O2	rn00472 D-Arginine and D-ornithine metabolism, rn00472 D-Arginine and D-ornithine metabolism	1.4.3.3	,HSA: 1610(DAO)
DARGOp	h2o + o2 + arg-D -> h2o2 + nh4 + 5g2oxpt	1610.1	D-arg and D-orn metabolism	R00248_f+R02923_b+	R00248_f	L-Glutamate + NADP+ + H2O <=> 2-Oxoglutarate + NH3 + NADPH + H+	rn00250 Alanine, aspartate and glutamate metabolism, rn00250 Alanine, aspartate and glutamate metabolism, rn00330 Arginine and proline metabolism, rn00471 D-Glutamine and D-glutamate metabolism, rn00910 Nitrogen metabolism, rn01100 Metabolic pathways	1.4.1.3 1.4.1.4		R02923_b	D-Arginine + H2O + Oxygen <=> 5-Guanidino-2-oxopentanoate + NH3 + H2O2	rn00472 D-Arginine and D-ornithine metabolism, rn00472 D-Arginine and D-ornithine metabolism	1.4.3.3	,HSA: 1610(DAO)
DARGOp	h2o + o2 + arg-D -> h2o2 + nh4 + 5g2oxpt	1610.1	D-arg and D-orn metabolism	R00250_f+R02923_b+	R00250_f	L-Glutamate + Oxygen + H2O <=> 2-Oxoglutarate + NH3 + H2O2		1.4.3.11		R02923_b	D-Arginine + H2O + Oxygen <=> 5-Guanidino-2-oxopentanoate + NH3 + H2O2	rn00472 D-Arginine and D-ornithine metabolism, rn00472 D-Arginine and D-ornithine metabolism	1.4.3.3	,HSA: 1610(DAO)
DARGOp	h2o + o2 + arg-D -> h2o2 + nh4 + 5g2oxpt	1610.1	D-arg and D-orn metabolism	R00729_f+R02923_b+	R00729_f	L-Tyrosine + H2O + Oxygen <=> 3-(4-Hydroxyphenyl)pyruvate + NH3 + H2O2	rn00350 Tyrosine metabolism, rn00350 Tyrosine metabolism, rn00400 Phenylalanine, tyrosine and tryptophan biosynthesis, rn00950 Isoquinoline alkaloid biosynthesis, rn01100 Metabolic pathways	1.4.3.2	,HSA: 259307(IL4I1)	R02923_b	D-Arginine + H2O + Oxygen <=> 5-Guanidino-2-oxopentanoate + NH3 + H2O2	rn00472 D-Arginine and D-ornithine metabolism, rn00472 D-Arginine and D-ornithine metabolism	1.4.3.3	,HSA: 1610(DAO)
DARGOp	h2o + o2 + arg-D -> h2o2 + nh4 + 5g2oxpt	1610.1	D-arg and D-orn metabolism	R00567_f+R08197_b+	R00567_f	L-Arginine <=> D-Arginine	rn00472 D-Arginine and D-ornithine metabolism, rn00472 D-Arginine and D-ornithine metabolism, rn01100 Metabolic pathways	5.1.1.9		R08197_b	L-Arginine + Pyruvate <=> 5-Guanidino-2-oxopentanoate + L-Alanine	rn00330 Arginine and proline metabolism, rn00330 Arginine and proline metabolism, rn01100 Metabolic pathways	2.6.1.84
DARGOp	h2o + o2 + arg-D -> h2o2 + nh4 + 5g2oxpt	1610.1	D-arg and D-orn metabolism	R00189_b+R02923_b+	R00189_b	ATP + Deamino-NAD+ + NH3 <=> AMP + Diphosphate + NAD+	rn00760 Nicotinate and nicotinamide metabolism, rn00760 Nicotinate and nicotinamide metabolism, rn00910 Nitrogen metabolism, rn01100 Metabolic pathways	6.3.1.5 6.3.5.1		R02923_b	D-Arginine + H2O + Oxygen <=> 5-Guanidino-2-oxopentanoate + NH3 + H2O2	rn00472 D-Arginine and D-ornithine metabolism, rn00472 D-Arginine and D-ornithine metabolism	1.4.3.3	,HSA: 1610(DAO)
DARGOp	h2o + o2 + arg-D -> h2o2 + nh4 + 5g2oxpt	1610.1	D-arg and D-orn metabolism	R00490_f+R02923_b+	R00490_f	L-Aspartate <=> Fumarate + NH3	rn00250 Alanine, aspartate and glutamate metabolism, rn00250 Alanine, aspartate and glutamate metabolism, rn00910 Nitrogen metabolism, rn01100 Metabolic pathways	3.5.1.38 4.3.1.1		R02923_b	D-Arginine + H2O + Oxygen <=> 5-Guanidino-2-oxopentanoate + NH3 + H2O2	rn00472 D-Arginine and D-ornithine metabolism, rn00472 D-Arginine and D-ornithine metabolism	1.4.3.3	,HSA: 1610(DAO)
DARGOp	h2o + o2 + arg-D -> h2o2 + nh4 + 5g2oxpt	1610.1	D-arg and D-orn metabolism	R00365_f+R02923_b+	R00365_f	Glycine + H2O + NAD+ <=> Glyoxylate + NH3 + NADH + H+		1.4.1.1 1.4.1.10		R02923_b	D-Arginine + H2O + Oxygen <=> 5-Guanidino-2-oxopentanoate + NH3 + H2O2	rn00472 D-Arginine and D-ornithine metabolism, rn00472 D-Arginine and D-ornithine metabolism	1.4.3.3	,HSA: 1610(DAO)
DARGOp	h2o + o2 + arg-D -> h2o2 + nh4 + 5g2oxpt	1610.1	D-arg and D-orn metabolism	R02923_b+R05861_f+	R02923_b	D-Arginine + H2O + Oxygen <=> 5-Guanidino-2-oxopentanoate + NH3 + H2O2	rn00472 D-Arginine and D-ornithine metabolism, rn00472 D-Arginine and D-ornithine metabolism	1.4.3.3	,HSA: 1610(DAO)	R05861_f	D-Alanine + H2O + Oxygen <=> Pyruvate + NH3 + H2O2		1.4.3.3 1.4.3.19
DARGOp	h2o + o2 + arg-D -> h2o2 + nh4 + 5g2oxpt	1610.1	D-arg and D-orn metabolism	R01469_f+R02923_b+	R01469_f	Ethanolamine + H2O + Oxygen <=> Glycolaldehyde + NH3 + H2O2		1.4.3.8		R02923_b	D-Arginine + H2O + Oxygen <=> 5-Guanidino-2-oxopentanoate + NH3 + H2O2	rn00472 D-Arginine and D-ornithine metabolism, rn00472 D-Arginine and D-ornithine metabolism	1.4.3.3	,HSA: 1610(DAO)
DARGOp	h2o + o2 + arg-D -> h2o2 + nh4 + 5g2oxpt	1610.1	D-arg and D-orn metabolism	R00568_f+R02923_b+	R00568_f	CTP + H2O <=> UTP + NH3	rn00240 Pyrimidine metabolism, rn00240 Pyrimidine metabolism	3.5.4.13		R02923_b	D-Arginine + H2O + Oxygen <=> 5-Guanidino-2-oxopentanoate + NH3 + H2O2	rn00472 D-Arginine and D-ornithine metabolism, rn00472 D-Arginine and D-ornithine metabolism	1.4.3.3	,HSA: 1610(DAO)
DARGOp	h2o + o2 + arg-D -> h2o2 + nh4 + 5g2oxpt	1610.1	D-arg and D-orn metabolism	R00088_f+R02923_b+	R00088_f	ATP + H2O <=> ITP + NH3		3.5.4.18		R02923_b	D-Arginine + H2O + Oxygen <=> 5-Guanidino-2-oxopentanoate + NH3 + H2O2	rn00472 D-Arginine and D-ornithine metabolism, rn00472 D-Arginine and D-ornithine metabolism	1.4.3.3	,HSA: 1610(DAO)
DARGOp	h2o + o2 + arg-D -> h2o2 + nh4 + 5g2oxpt	1610.1	D-arg and D-orn metabolism	R00552_f+R02923_b+	R00552_f	L-Arginine + H2O <=> L-Citrulline + NH3	rn00330 Arginine and proline metabolism, rn00330 Arginine and proline metabolism, rn01100 Metabolic pathways	3.5.3.6		R02923_b	D-Arginine + H2O + Oxygen <=> 5-Guanidino-2-oxopentanoate + NH3 + H2O2	rn00472 D-Arginine and D-ornithine metabolism, rn00472 D-Arginine and D-ornithine metabolism	1.4.3.3	,HSA: 1610(DAO)
DARGOp	h2o + o2 + arg-D -> h2o2 + nh4 + 5g2oxpt	1610.1	D-arg and D-orn metabolism	R00123_f+R02923_b+	R00123_f	ADP + H2O <=> IDP + NH3		3.5.4.7		R02923_b	D-Arginine + H2O + Oxygen <=> 5-Guanidino-2-oxopentanoate + NH3 + H2O2	rn00472 D-Arginine and D-ornithine metabolism, rn00472 D-Arginine and D-ornithine metabolism	1.4.3.3	,HSA: 1610(DAO)
DORNOp	h2o + o2 + orn-D -> h2o2 + nh4 + 5a2opntn	1610.1	D-arg and D-orn metabolism	R03248_b+Ex_orn-D[e]_b+orn-Dtr_f+	R03248_b	Ornithine + 2-Oxoglutarate <=> 5-Amino-2-oxopentanoic acid + L-Glutamate		2.6.1.8		Ex_orn-D[e]_b	Ex_orn-D[e]_b	Exchange reaction			orn-Dtr_f	orn-Dtr_f	Transport reaction
DORNOp	h2o + o2 + orn-D -> h2o2 + nh4 + 5a2opntn	1610.1	D-arg and D-orn metabolism	R01246_b+R03249_f+Ex_orn-D[e]_b+orn-Dtr_f+	R01246_b	L-Proline + NAD+ <=> 1-Pyrroline-2-carboxylate + NADH + H+	rn00330 Arginine and proline metabolism, rn00330 Arginine and proline metabolism	1.5.1.1		R03249_f	5-Amino-2-oxopentanoic acid <=> 1-Pyrroline-2-carboxylate + H2O	rn00330 Arginine and proline metabolism, rn00330 Arginine and proline metabolism			Ex_orn-D[e]_b	Ex_orn-D[e]_b	Exchange reaction			orn-Dtr_f	orn-Dtr_f	Transport reaction
DORNOp	h2o + o2 + orn-D -> h2o2 + nh4 + 5a2opntn	1610.1	D-arg and D-orn metabolism	R03250_f+R08197_b+Ex_orn-D[e]_b+orn-Dtr_f+	R03250_f	5-Amino-2-oxopentanoic acid + Urea <=> 5-Guanidino-2-oxopentanoate + H2O				R08197_b	L-Arginine + Pyruvate <=> 5-Guanidino-2-oxopentanoate + L-Alanine	rn00330 Arginine and proline metabolism, rn00330 Arginine and proline metabolism, rn01100 Metabolic pathways	2.6.1.84		Ex_orn-D[e]_b	Ex_orn-D[e]_b	Exchange reaction			orn-Dtr_f	orn-Dtr_f	Transport reaction
DORNOp	h2o + o2 + orn-D -> h2o2 + nh4 + 5a2opntn	1610.1	D-arg and D-orn metabolism	R01249_b+R03249_f+Ex_orn-D[e]_b+orn-Dtr_f+	R01249_b	L-Proline + NADP+ <=> 1-Pyrroline-2-carboxylate + NADPH + H+	rn00330 Arginine and proline metabolism, rn00330 Arginine and proline metabolism	1.5.1.1		R03249_f	5-Amino-2-oxopentanoic acid <=> 1-Pyrroline-2-carboxylate + H2O	rn00330 Arginine and proline metabolism, rn00330 Arginine and proline metabolism			Ex_orn-D[e]_b	Ex_orn-D[e]_b	Exchange reaction			orn-Dtr_f	orn-Dtr_f	Transport reaction
DORNOp	h2o + o2 + orn-D -> h2o2 + nh4 + 5a2opntn	1610.1	D-arg and D-orn metabolism	R02894_b+R03249_f+Ex_orn-D[e]_b+orn-Dtr_f+	R02894_b	D-Proline + Oxygen <=> 1-Pyrroline-2-carboxylate + H2O2	rn00330 Arginine and proline metabolism, rn00330 Arginine and proline metabolism	1.4.3.3	,HSA: 1610(DAO)	R03249_f	5-Amino-2-oxopentanoic acid <=> 1-Pyrroline-2-carboxylate + H2O	rn00330 Arginine and proline metabolism, rn00330 Arginine and proline metabolism			Ex_orn-D[e]_b	Ex_orn-D[e]_b	Exchange reaction			orn-Dtr_f	orn-Dtr_f	Transport reaction
DORNOp	h2o + o2 + orn-D -> h2o2 + nh4 + 5a2opntn	1610.1	D-arg and D-orn metabolism	R00671_f+R00672_b+R02457_b+Ex_orn-D[e]_b+orn-Dtr_f+	R00671_f	L-Ornithine <=> L-Proline + NH3	rn00330 Arginine and proline metabolism, rn00330 Arginine and proline metabolism	4.3.1.12		R00672_b	L-Ornithine <=> D-Ornithine	rn00472 D-Arginine and D-ornithine metabolism, rn00472 D-Arginine and D-ornithine metabolism, rn01100 Metabolic pathways	5.1.1.9 5.1.1.10 5.1.1.12		R02457_b	D-Ornithine + H2O + Oxygen <=> 5-Amino-2-oxopentanoic acid + NH3 + H2O2	rn00472 D-Arginine and D-ornithine metabolism, rn00472 D-Arginine and D-ornithine metabolism	1.4.3.3	,HSA: 1610(DAO)	Ex_orn-D[e]_b	Ex_orn-D[e]_b	Exchange reaction			orn-Dtr_f	orn-Dtr_f	Transport reaction
DORNOp	h2o + o2 + orn-D -> h2o2 + nh4 + 5a2opntn	1610.1	D-arg and D-orn metabolism	R00567_b+R00688_f+R02457_b+R02458_b+Ex_orn-D[e]_b+orn-Dtr_f+	R00567_b	L-Arginine <=> D-Arginine	rn00472 D-Arginine and D-ornithine metabolism, rn00472 D-Arginine and D-ornithine metabolism, rn01100 Metabolic pathways	5.1.1.9		R00688_f	L-Phenylalanine + H2O + NAD+ <=> Phenylpyruvate + NH3 + NADH + H+	rn00360 Phenylalanine metabolism, rn00360 Phenylalanine metabolism, rn00400 Phenylalanine, tyrosine and tryptophan biosynthesis, rn01100 Metabolic pathways	1.4.1.20		R02457_b	D-Ornithine + H2O + Oxygen <=> 5-Amino-2-oxopentanoic acid + NH3 + H2O2	rn00472 D-Arginine and D-ornithine metabolism, rn00472 D-Arginine and D-ornithine metabolism	1.4.3.3	,HSA: 1610(DAO)	R02458_b	D-Arginine + H2O <=> D-Ornithine + Urea	rn00472 D-Arginine and D-ornithine metabolism, rn00472 D-Arginine and D-ornithine metabolism, rn01100 Metabolic pathways	3.5.3.10		Ex_orn-D[e]_b	Ex_orn-D[e]_b	Exchange reaction			orn-Dtr_f	orn-Dtr_f	Transport reaction
DORNOp	h2o + o2 + orn-D -> h2o2 + nh4 + 5a2opntn	1610.1	D-arg and D-orn metabolism	R00084_f+R00567_b+R02923_b+R03250_f+Ex_orn-D[e]_b+orn-Dtr_f+	R00084_f	4 Porphobilinogen + H2O <=> Hydroxymethylbilane + 4 NH3	rn00860 Porphyrin and chlorophyll metabolism, rn00860 Porphyrin and chlorophyll metabolism, rn01100 Metabolic pathways	2.5.1.61	,HSA: 3145(HMBS)	R00567_b	L-Arginine <=> D-Arginine	rn00472 D-Arginine and D-ornithine metabolism, rn00472 D-Arginine and D-ornithine metabolism, rn01100 Metabolic pathways	5.1.1.9		R02923_b	D-Arginine + H2O + Oxygen <=> 5-Guanidino-2-oxopentanoate + NH3 + H2O2	rn00472 D-Arginine and D-ornithine metabolism, rn00472 D-Arginine and D-ornithine metabolism	1.4.3.3	,HSA: 1610(DAO)	R03250_f	5-Amino-2-oxopentanoic acid + Urea <=> 5-Guanidino-2-oxopentanoate + H2O				Ex_orn-D[e]_b	Ex_orn-D[e]_b	Exchange reaction			orn-Dtr_f	orn-Dtr_f	Transport reaction
DORNOp	h2o + o2 + orn-D -> h2o2 + nh4 + 5a2opntn	1610.1	D-arg and D-orn metabolism	R00551_b+R00672_b+R01344_b+R02459_b+Ex_orn-D[e]_b+orn-Dtr_f+	R00551_b	L-Arginine + H2O <=> L-Ornithine + Urea	rn00330 Arginine and proline metabolism, rn00330 Arginine and proline metabolism, rn01100 Metabolic pathways	3.5.3.1	,HSA: 383(ARG1) 384(ARG2)	R00672_b	L-Ornithine <=> D-Ornithine	rn00472 D-Arginine and D-ornithine metabolism, rn00472 D-Arginine and D-ornithine metabolism, rn01100 Metabolic pathways	5.1.1.9 5.1.1.10 5.1.1.12		R01344_b	D-Amino acid + Pyruvate <=> 2-Oxo acid + D-Alanine	rn00473 D-Alanine metabolism, rn00473 D-Alanine metabolism	2.6.1.21		R02459_b	D-Ornithine + 2-Oxo acid <=> 5-Amino-2-oxopentanoic acid + D-Amino acid	rn00472 D-Arginine and D-ornithine metabolism, rn00472 D-Arginine and D-ornithine metabolism	2.6.1.21		Ex_orn-D[e]_b	Ex_orn-D[e]_b	Exchange reaction			orn-Dtr_f	orn-Dtr_f	Transport reaction
DORNOp	h2o + o2 + orn-D -> h2o2 + nh4 + 5a2opntn	1610.1	D-arg and D-orn metabolism	R01990_f+R03177_f+R03178_f+R03250_f+Ex_orn-D[e]_b+orn-Dtr_f+	R01990_f	4-Guanidinobutanoate + H2O <=> 4-Aminobutanoate + Urea	rn00330 Arginine and proline metabolism, rn00330 Arginine and proline metabolism, rn01100 Metabolic pathways	3.5.3.7		R03177_f	4-Guanidinobutanal + NAD+ + H2O <=> 4-Guanidinobutanoate + NADH + H+	rn00330 Arginine and proline metabolism, rn00330 Arginine and proline metabolism, rn01100 Metabolic pathways	1.2.1.54		R03178_f	5-Guanidino-2-oxopentanoate <=> 4-Guanidinobutanal + CO2	rn00330 Arginine and proline metabolism, rn00330 Arginine and proline metabolism, rn01100 Metabolic pathways	4.1.1.75		R03250_f	5-Amino-2-oxopentanoic acid + Urea <=> 5-Guanidino-2-oxopentanoate + H2O				Ex_orn-D[e]_b	Ex_orn-D[e]_b	Exchange reaction			orn-Dtr_f	orn-Dtr_f	Transport reaction
DORNOp	h2o + o2 + orn-D -> h2o2 + nh4 + 5a2opntn	1610.1	D-arg and D-orn metabolism	R00253_b+R02457_b+R02458_b+R08197_b+Ex_orn-D[e]_b+orn-Dtr_f+	R00253_b	ATP + L-Glutamate + NH3 <=> ADP + Orthophosphate + L-Glutamine	rn00250 Alanine, aspartate and glutamate metabolism, rn00250 Alanine, aspartate and glutamate metabolism, rn00330 Arginine and proline metabolism, rn00910 Nitrogen metabolism, rn01100 Metabolic pathways	6.3.1.2	,HSA: 2752(GLUL)	R02457_b	D-Ornithine + H2O + Oxygen <=> 5-Amino-2-oxopentanoic acid + NH3 + H2O2	rn00472 D-Arginine and D-ornithine metabolism, rn00472 D-Arginine and D-ornithine metabolism	1.4.3.3	,HSA: 1610(DAO)	R02458_b	D-Arginine + H2O <=> D-Ornithine + Urea	rn00472 D-Arginine and D-ornithine metabolism, rn00472 D-Arginine and D-ornithine metabolism, rn01100 Metabolic pathways	3.5.3.10		R08197_b	L-Arginine + Pyruvate <=> 5-Guanidino-2-oxopentanoate + L-Alanine	rn00330 Arginine and proline metabolism, rn00330 Arginine and proline metabolism, rn01100 Metabolic pathways	2.6.1.84		Ex_orn-D[e]_b	Ex_orn-D[e]_b	Exchange reaction			orn-Dtr_f	orn-Dtr_f	Transport reaction
DORNOp	h2o + o2 + orn-D -> h2o2 + nh4 + 5a2opntn	1610.1	D-arg and D-orn metabolism	R00551_b+R00672_b+R00729_f+R02457_b+Ex_orn-D[e]_b+orn-Dtr_f+	R00551_b	L-Arginine + H2O <=> L-Ornithine + Urea	rn00330 Arginine and proline metabolism, rn00330 Arginine and proline metabolism, rn01100 Metabolic pathways	3.5.3.1	,HSA: 383(ARG1) 384(ARG2)	R00672_b	L-Ornithine <=> D-Ornithine	rn00472 D-Arginine and D-ornithine metabolism, rn00472 D-Arginine and D-ornithine metabolism, rn01100 Metabolic pathways	5.1.1.9 5.1.1.10 5.1.1.12		R00729_f	L-Tyrosine + H2O + Oxygen <=> 3-(4-Hydroxyphenyl)pyruvate + NH3 + H2O2	rn00350 Tyrosine metabolism, rn00350 Tyrosine metabolism, rn00400 Phenylalanine, tyrosine and tryptophan biosynthesis, rn00950 Isoquinoline alkaloid biosynthesis, rn01100 Metabolic pathways	1.4.3.2	,HSA: 259307(IL4I1)	R02457_b	D-Ornithine + H2O + Oxygen <=> 5-Amino-2-oxopentanoic acid + NH3 + H2O2	rn00472 D-Arginine and D-ornithine metabolism, rn00472 D-Arginine and D-ornithine metabolism	1.4.3.3	,HSA: 1610(DAO)	Ex_orn-D[e]_b	Ex_orn-D[e]_b	Exchange reaction			orn-Dtr_f	orn-Dtr_f	Transport reaction
DORNOp	h2o + o2 + orn-D -> h2o2 + nh4 + 5a2opntn	1610.1	D-arg and D-orn metabolism	R00253_b+R00567_b+R02923_b+R03250_f+Ex_orn-D[e]_b+orn-Dtr_f+	R00253_b	ATP + L-Glutamate + NH3 <=> ADP + Orthophosphate + L-Glutamine	rn00250 Alanine, aspartate and glutamate metabolism, rn00250 Alanine, aspartate and glutamate metabolism, rn00330 Arginine and proline metabolism, rn00910 Nitrogen metabolism, rn01100 Metabolic pathways	6.3.1.2	,HSA: 2752(GLUL)	R00567_b	L-Arginine <=> D-Arginine	rn00472 D-Arginine and D-ornithine metabolism, rn00472 D-Arginine and D-ornithine metabolism, rn01100 Metabolic pathways	5.1.1.9		R02923_b	D-Arginine + H2O + Oxygen <=> 5-Guanidino-2-oxopentanoate + NH3 + H2O2	rn00472 D-Arginine and D-ornithine metabolism, rn00472 D-Arginine and D-ornithine metabolism	1.4.3.3	,HSA: 1610(DAO)	R03250_f	5-Amino-2-oxopentanoic acid + Urea <=> 5-Guanidino-2-oxopentanoate + H2O				Ex_orn-D[e]_b	Ex_orn-D[e]_b	Exchange reaction			orn-Dtr_f	orn-Dtr_f	Transport reaction
DORNOp	h2o + o2 + orn-D -> h2o2 + nh4 + 5a2opntn	1610.1	D-arg and D-orn metabolism	R00399_b+R02457_b+R02461_f+R04200_f+Ex_orn-D[e]_b+orn-Dtr_f+	R00399_b	D-Alanine + Acetyl-CoA <=> 2-Amino-4-oxopentanoic acid + CoA		2.3.1.-		R02457_b	D-Ornithine + H2O + Oxygen <=> 5-Amino-2-oxopentanoic acid + NH3 + H2O2	rn00472 D-Arginine and D-ornithine metabolism, rn00472 D-Arginine and D-ornithine metabolism	1.4.3.3	,HSA: 1610(DAO)	R02461_f	D-Ornithine <=> (2R,4S)-2,4-Diaminopentanoate	rn00472 D-Arginine and D-ornithine metabolism, rn00472 D-Arginine and D-ornithine metabolism	5.4.3.5		R04200_f	(2R,4S)-2,4-Diaminopentanoate + H2O + NAD+ <=> 2-Amino-4-oxopentanoic acid + NH3 + NADH + H+	rn00472 D-Arginine and D-ornithine metabolism, rn00472 D-Arginine and D-ornithine metabolism	1.4.1.12		Ex_orn-D[e]_b	Ex_orn-D[e]_b	Exchange reaction			orn-Dtr_f	orn-Dtr_f	Transport reaction
DORNOp	h2o + o2 + orn-D -> h2o2 + nh4 + 5a2opntn	1610.1	D-arg and D-orn metabolism	R00084_f+R02457_b+R02458_b+R08197_b+Ex_orn-D[e]_b+orn-Dtr_f+	R00084_f	4 Porphobilinogen + H2O <=> Hydroxymethylbilane + 4 NH3	rn00860 Porphyrin and chlorophyll metabolism, rn00860 Porphyrin and chlorophyll metabolism, rn01100 Metabolic pathways	2.5.1.61	,HSA: 3145(HMBS)	R02457_b	D-Ornithine + H2O + Oxygen <=> 5-Amino-2-oxopentanoic acid + NH3 + H2O2	rn00472 D-Arginine and D-ornithine metabolism, rn00472 D-Arginine and D-ornithine metabolism	1.4.3.3	,HSA: 1610(DAO)	R02458_b	D-Arginine + H2O <=> D-Ornithine + Urea	rn00472 D-Arginine and D-ornithine metabolism, rn00472 D-Arginine and D-ornithine metabolism, rn01100 Metabolic pathways	3.5.3.10		R08197_b	L-Arginine + Pyruvate <=> 5-Guanidino-2-oxopentanoate + L-Alanine	rn00330 Arginine and proline metabolism, rn00330 Arginine and proline metabolism, rn01100 Metabolic pathways	2.6.1.84		Ex_orn-D[e]_b	Ex_orn-D[e]_b	Exchange reaction			orn-Dtr_f	orn-Dtr_f	Transport reaction
DORNOp	h2o + o2 + orn-D -> h2o2 + nh4 + 5a2opntn	1610.1	D-arg and D-orn metabolism	R00248_f+R00567_b+R02923_b+R03250_f+Ex_orn-D[e]_b+orn-Dtr_f+	R00248_f	L-Glutamate + NADP+ + H2O <=> 2-Oxoglutarate + NH3 + NADPH + H+	rn00250 Alanine, aspartate and glutamate metabolism, rn00250 Alanine, aspartate and glutamate metabolism, rn00330 Arginine and proline metabolism, rn00471 D-Glutamine and D-glutamate metabolism, rn00910 Nitrogen metabolism, rn01100 Metabolic pathways	1.4.1.3 1.4.1.4		R00567_b	L-Arginine <=> D-Arginine	rn00472 D-Arginine and D-ornithine metabolism, rn00472 D-Arginine and D-ornithine metabolism, rn01100 Metabolic pathways	5.1.1.9		R02923_b	D-Arginine + H2O + Oxygen <=> 5-Guanidino-2-oxopentanoate + NH3 + H2O2	rn00472 D-Arginine and D-ornithine metabolism, rn00472 D-Arginine and D-ornithine metabolism	1.4.3.3	,HSA: 1610(DAO)	R03250_f	5-Amino-2-oxopentanoic acid + Urea <=> 5-Guanidino-2-oxopentanoate + H2O				Ex_orn-D[e]_b	Ex_orn-D[e]_b	Exchange reaction			orn-Dtr_f	orn-Dtr_f	Transport reaction
DORNOp	h2o + o2 + orn-D -> h2o2 + nh4 + 5a2opntn	1610.1	D-arg and D-orn metabolism	R00671_f+R00672_b+R01340_b+R02459_b+Ex_orn-D[e]_b+orn-Dtr_f+	R00671_f	L-Ornithine <=> L-Proline + NH3	rn00330 Arginine and proline metabolism, rn00330 Arginine and proline metabolism	4.3.1.12		R00672_b	L-Ornithine <=> D-Ornithine	rn00472 D-Arginine and D-ornithine metabolism, rn00472 D-Arginine and D-ornithine metabolism, rn01100 Metabolic pathways	5.1.1.9 5.1.1.10 5.1.1.12		R01340_b	D-Amino acid + H2O + Oxygen <=> 2-Oxo acid + NH3 + H2O2		1.4.3.3	,HSA: 1610(DAO)	R02459_b	D-Ornithine + 2-Oxo acid <=> 5-Amino-2-oxopentanoic acid + D-Amino acid	rn00472 D-Arginine and D-ornithine metabolism, rn00472 D-Arginine and D-ornithine metabolism	2.6.1.21		Ex_orn-D[e]_b	Ex_orn-D[e]_b	Exchange reaction			orn-Dtr_f	orn-Dtr_f	Transport reaction
DORNOp	h2o + o2 + orn-D -> h2o2 + nh4 + 5a2opntn	1610.1	D-arg and D-orn metabolism	R00253_b+R00565_b+R00672_b+R02457_b+Ex_orn-D[e]_b+orn-Dtr_f+	R00253_b	ATP + L-Glutamate + NH3 <=> ADP + Orthophosphate + L-Glutamine	rn00250 Alanine, aspartate and glutamate metabolism, rn00250 Alanine, aspartate and glutamate metabolism, rn00330 Arginine and proline metabolism, rn00910 Nitrogen metabolism, rn01100 Metabolic pathways	6.3.1.2	,HSA: 2752(GLUL)	R00565_b	L-Arginine + Glycine <=> L-Ornithine + Guanidinoacetate	rn00260 Glycine, serine and threonine metabolism, rn00260 Glycine, serine and threonine metabolism, rn00330 Arginine and proline metabolism, rn01100 Metabolic pathways	2.1.4.1	,HSA: 2628(GATM)	R00672_b	L-Ornithine <=> D-Ornithine	rn00472 D-Arginine and D-ornithine metabolism, rn00472 D-Arginine and D-ornithine metabolism, rn01100 Metabolic pathways	5.1.1.9 5.1.1.10 5.1.1.12		R02457_b	D-Ornithine + H2O + Oxygen <=> 5-Amino-2-oxopentanoic acid + NH3 + H2O2	rn00472 D-Arginine and D-ornithine metabolism, rn00472 D-Arginine and D-ornithine metabolism	1.4.3.3	,HSA: 1610(DAO)	Ex_orn-D[e]_b	Ex_orn-D[e]_b	Exchange reaction			orn-Dtr_f	orn-Dtr_f	Transport reaction
DORNOp	h2o + o2 + orn-D -> h2o2 + nh4 + 5a2opntn	1610.1	D-arg and D-orn metabolism	R00131_f+R02457_b+R02458_b+R08197_b+Ex_orn-D[e]_b+orn-Dtr_f+	R00131_f	Urea + H2O <=> CO2 + 2 NH3	rn00230 Purine metabolism, rn00230 Purine metabolism, rn00330 Arginine and proline metabolism, rn00791 Atrazine degradation, rn01100 Metabolic pathways	3.5.1.5	,SPU: 583434	R02457_b	D-Ornithine + H2O + Oxygen <=> 5-Amino-2-oxopentanoic acid + NH3 + H2O2	rn00472 D-Arginine and D-ornithine metabolism, rn00472 D-Arginine and D-ornithine metabolism	1.4.3.3	,HSA: 1610(DAO)	R02458_b	D-Arginine + H2O <=> D-Ornithine + Urea	rn00472 D-Arginine and D-ornithine metabolism, rn00472 D-Arginine and D-ornithine metabolism, rn01100 Metabolic pathways	3.5.3.10		R08197_b	L-Arginine + Pyruvate <=> 5-Guanidino-2-oxopentanoate + L-Alanine	rn00330 Arginine and proline metabolism, rn00330 Arginine and proline metabolism, rn01100 Metabolic pathways	2.6.1.84		Ex_orn-D[e]_b	Ex_orn-D[e]_b	Exchange reaction			orn-Dtr_f	orn-Dtr_f	Transport reaction
DORNOp	h2o + o2 + orn-D -> h2o2 + nh4 + 5a2opntn	1610.1	D-arg and D-orn metabolism	R00672_b+R00729_f+R01398_f+R02457_b+Ex_orn-D[e]_b+orn-Dtr_f+	R00672_b	L-Ornithine <=> D-Ornithine	rn00472 D-Arginine and D-ornithine metabolism, rn00472 D-Arginine and D-ornithine metabolism, rn01100 Metabolic pathways	5.1.1.9 5.1.1.10 5.1.1.12		R00729_f	L-Tyrosine + H2O + Oxygen <=> 3-(4-Hydroxyphenyl)pyruvate + NH3 + H2O2	rn00350 Tyrosine metabolism, rn00350 Tyrosine metabolism, rn00400 Phenylalanine, tyrosine and tryptophan biosynthesis, rn00950 Isoquinoline alkaloid biosynthesis, rn01100 Metabolic pathways	1.4.3.2	,HSA: 259307(IL4I1)	R01398_f	Carbamoyl phosphate + L-Ornithine <=> Orthophosphate + L-Citrulline	rn00330 Arginine and proline metabolism, rn00330 Arginine and proline metabolism, rn01100 Metabolic pathways	2.1.3.3	,HSA: 5009(OTC)	R02457_b	D-Ornithine + H2O + Oxygen <=> 5-Amino-2-oxopentanoic acid + NH3 + H2O2	rn00472 D-Arginine and D-ornithine metabolism, rn00472 D-Arginine and D-ornithine metabolism	1.4.3.3	,HSA: 1610(DAO)	Ex_orn-D[e]_b	Ex_orn-D[e]_b	Exchange reaction			orn-Dtr_f	orn-Dtr_f	Transport reaction
ALOX12	o2 + arachd -> 12HPET	239.1	Eicosanoid Metabolism	Ex_12HPET[e]_f+12HPETtr_b+	Ex_12HPET[e]_f	Ex_12HPET[e]_f	Exchange reaction			12HPETtr_b	12HPETtr_b	Transport reaction
ALOX12R	o2 + arachd -> 12RHPET	242.1	Eicosanoid Metabolism	R01593_b+R07043_b+	R01593_b	(5Z,8Z,11Z,14Z)-Icosatetraenoic acid + Oxygen <=> 15(S)-HPETE	rn00590 Arachidonic acid metabolism, rn00590 Arachidonic acid metabolism, rn01100 Metabolic pathways	1.13.11.33	,HSA: 246(ALOX15) 247(ALOX15B)	R07043_b	15(S)-HPETE <=> 11H-14,15-EETA	rn00590 Arachidonic acid metabolism, rn00590 Arachidonic acid metabolism, rn01100 Metabolic pathways	1.14.14.1	,HSA: 1543(CYP1A1) 1544(CYP1A2) 1545(CYP1B1) 1548(CYP2A6)
ALOX12R	o2 + arachd -> 12RHPET	242.1	Eicosanoid Metabolism	Ex_12RHPET[e]_f+12RHPETtr_b+	Ex_12RHPET[e]_f	Ex_12RHPET[e]_f	Exchange reaction			12RHPETtr_b	12RHPETtr_b	Transport reaction
ALOX12R	o2 + arachd -> 12RHPET	242.1	Eicosanoid Metabolism	R07045_f+Ex_C14814[e]_f+C14814tr_b+	R07045_f	11H-14,15-EETA + H2O <=> 11,14,15-THETA	rn00590 Arachidonic acid metabolism, rn00590 Arachidonic acid metabolism, rn01100 Metabolic pathways	1.14.14.1	,HSA: 1543(CYP1A1) 1544(CYP1A2) 1545(CYP1B1) 1548(CYP2A6)	Ex_C14814[e]_f	Ex_C14814[e]_f	Exchange reaction			C14814tr_b	C14814tr_b	Transport reaction
ALOX12R	o2 + arachd -> 12RHPET	242.1	Eicosanoid Metabolism	R07043_b+Ex_15HPET[e]_f+15HPETtr_b+	R07043_b	15(S)-HPETE <=> 11H-14,15-EETA	rn00590 Arachidonic acid metabolism, rn00590 Arachidonic acid metabolism, rn01100 Metabolic pathways	1.14.14.1	,HSA: 1543(CYP1A1) 1544(CYP1A2) 1545(CYP1B1) 1548(CYP2A6)	Ex_15HPET[e]_f	Ex_15HPET[e]_f	Exchange reaction			15HPETtr_b	15HPETtr_b	Transport reaction
ALOX12R	o2 + arachd -> 12RHPET	242.1	Eicosanoid Metabolism	R07035_f+R07043_b+Ex_C04742[e]_f+C04742tr_b+	R07035_f	2 Glutathione + 15(S)-HPETE <=> Glutathione disulfide + (15S)-15-Hydroxy-5,8,11-cis-13-trans-eicosatetraenoate + H2O	rn00590 Arachidonic acid metabolism, rn00590 Arachidonic acid metabolism	1.11.1.9	,HSA: 257202(GPX6) 2876(GPX1) 2877(GPX2) 2878(GPX3) 2879(GPX4)	R07043_b	15(S)-HPETE <=> 11H-14,15-EETA	rn00590 Arachidonic acid metabolism, rn00590 Arachidonic acid metabolism, rn01100 Metabolic pathways	1.14.14.1	,HSA: 1543(CYP1A1) 1544(CYP1A2) 1545(CYP1B1) 1548(CYP2A6)	Ex_C04742[e]_f	Ex_C04742[e]_f	Exchange reaction			C04742tr_b	C04742tr_b	Transport reaction
ALOX12R	o2 + arachd -> 12RHPET	242.1	Eicosanoid Metabolism	R07042_f+R07043_b+Ex_C14781[e]_f+C14781tr_b+	R07042_f	15(S)-HPETE <=> 15H-11,12-EETA	rn00590 Arachidonic acid metabolism, rn00590 Arachidonic acid metabolism, rn01100 Metabolic pathways	1.14.14.1	,HSA: 1543(CYP1A1) 1544(CYP1A2) 1545(CYP1B1) 1548(CYP2A6)	R07043_b	15(S)-HPETE <=> 11H-14,15-EETA	rn00590 Arachidonic acid metabolism, rn00590 Arachidonic acid metabolism, rn01100 Metabolic pathways	1.14.14.1	,HSA: 1543(CYP1A1) 1544(CYP1A2) 1545(CYP1B1) 1548(CYP2A6)	Ex_C14781[e]_f	Ex_C14781[e]_f	Exchange reaction			C14781tr_b	C14781tr_b	Transport reaction
ALOX12R	o2 + arachd -> 12RHPET	242.1	Eicosanoid Metabolism	R04517_f+R07035_f+R07043_b+Ex_C04577[e]_f+C04577tr_b+	R04517_f	(15S)-15-Hydroxy-5,8,11-cis-13-trans-eicosatetraenoate + NAD+ <=> 15-OxoETE + NADH + H+	rn00590 Arachidonic acid metabolism, rn00590 Arachidonic acid metabolism	1.1.1.232		R07035_f	2 Glutathione + 15(S)-HPETE <=> Glutathione disulfide + (15S)-15-Hydroxy-5,8,11-cis-13-trans-eicosatetraenoate + H2O	rn00590 Arachidonic acid metabolism, rn00590 Arachidonic acid metabolism	1.11.1.9	,HSA: 257202(GPX6) 2876(GPX1) 2877(GPX2) 2878(GPX3) 2879(GPX4)	R07043_b	15(S)-HPETE <=> 11H-14,15-EETA	rn00590 Arachidonic acid metabolism, rn00590 Arachidonic acid metabolism, rn01100 Metabolic pathways	1.14.14.1	,HSA: 1543(CYP1A1) 1544(CYP1A2) 1545(CYP1B1) 1548(CYP2A6)	Ex_C04577[e]_f	Ex_C04577[e]_f	Exchange reaction			C04577tr_b	C04577tr_b	Transport reaction
ALOX12R	o2 + arachd -> 12RHPET	242.1	Eicosanoid Metabolism	R07042_f+R07043_b+R07044_f+Ex_C14782[e]_f+C14782tr_b+	R07042_f	15(S)-HPETE <=> 15H-11,12-EETA	rn00590 Arachidonic acid metabolism, rn00590 Arachidonic acid metabolism, rn01100 Metabolic pathways	1.14.14.1	,HSA: 1543(CYP1A1) 1544(CYP1A2) 1545(CYP1B1) 1548(CYP2A6)	R07043_b	15(S)-HPETE <=> 11H-14,15-EETA	rn00590 Arachidonic acid metabolism, rn00590 Arachidonic acid metabolism, rn01100 Metabolic pathways	1.14.14.1	,HSA: 1543(CYP1A1) 1544(CYP1A2) 1545(CYP1B1) 1548(CYP2A6)	R07044_f	15H-11,12-EETA + H2O <=> 11,12,15-THETA	rn00590 Arachidonic acid metabolism, rn00590 Arachidonic acid metabolism, rn01100 Metabolic pathways	1.14.14.1	,HSA: 1543(CYP1A1) 1544(CYP1A2) 1545(CYP1B1) 1548(CYP2A6)	Ex_C14782[e]_f	Ex_C14782[e]_f	Exchange reaction			C14782tr_b	C14782tr_b	Transport reaction
ALOX12R	o2 + arachd -> 12RHPET	242.1	Eicosanoid Metabolism	R04518_f+R07035_f+R07043_b+Ex_C04577[e]_f+C04577tr_b+	R04518_f	(15S)-15-Hydroxy-5,8,11-cis-13-trans-eicosatetraenoate + NADP+ <=> 15-OxoETE + NADPH + H+	rn00590 Arachidonic acid metabolism, rn00590 Arachidonic acid metabolism	1.1.1.232		R07035_f	2 Glutathione + 15(S)-HPETE <=> Glutathione disulfide + (15S)-15-Hydroxy-5,8,11-cis-13-trans-eicosatetraenoate + H2O	rn00590 Arachidonic acid metabolism, rn00590 Arachidonic acid metabolism	1.11.1.9	,HSA: 257202(GPX6) 2876(GPX1) 2877(GPX2) 2878(GPX3) 2879(GPX4)	R07043_b	15(S)-HPETE <=> 11H-14,15-EETA	rn00590 Arachidonic acid metabolism, rn00590 Arachidonic acid metabolism, rn01100 Metabolic pathways	1.14.14.1	,HSA: 1543(CYP1A1) 1544(CYP1A2) 1545(CYP1B1) 1548(CYP2A6)	Ex_C04577[e]_f	Ex_C04577[e]_f	Exchange reaction			C04577tr_b	C04577tr_b	Transport reaction
ALOX15	o2 + arachd -> 15HPET	246.1 or 247.1	Eicosanoid Metabolism	R01593_b+	R01593_b	(5Z,8Z,11Z,14Z)-Icosatetraenoic acid + Oxygen <=> 15(S)-HPETE	rn00590 Arachidonic acid metabolism, rn00590 Arachidonic acid metabolism, rn01100 Metabolic pathways	1.13.11.33	,HSA: 246(ALOX15) 247(ALOX15B)
ALOX15	o2 + arachd -> 15HPET	246.1 or 247.1	Eicosanoid Metabolism	Ex_15HPET[e]_f+15HPETtr_b+	Ex_15HPET[e]_f	Ex_15HPET[e]_f	Exchange reaction			15HPETtr_b	15HPETtr_b	Transport reaction
ALOX15	o2 + arachd -> 15HPET	246.1 or 247.1	Eicosanoid Metabolism	R07043_f+Ex_12RHPET[e]_f+12RHPETtr_b+	R07043_f	15(S)-HPETE <=> 11H-14,15-EETA	rn00590 Arachidonic acid metabolism, rn00590 Arachidonic acid metabolism, rn01100 Metabolic pathways	1.14.14.1	,HSA: 1543(CYP1A1) 1544(CYP1A2) 1545(CYP1B1) 1548(CYP2A6)	Ex_12RHPET[e]_f	Ex_12RHPET[e]_f	Exchange reaction			12RHPETtr_b	12RHPETtr_b	Transport reaction
ALOX15	o2 + arachd -> 15HPET	246.1 or 247.1	Eicosanoid Metabolism	R07042_f+Ex_C14781[e]_f+C14781tr_b+	R07042_f	15(S)-HPETE <=> 15H-11,12-EETA	rn00590 Arachidonic acid metabolism, rn00590 Arachidonic acid metabolism, rn01100 Metabolic pathways	1.14.14.1	,HSA: 1543(CYP1A1) 1544(CYP1A2) 1545(CYP1B1) 1548(CYP2A6)	Ex_C14781[e]_f	Ex_C14781[e]_f	Exchange reaction			C14781tr_b	C14781tr_b	Transport reaction
ALOX15	o2 + arachd -> 15HPET	246.1 or 247.1	Eicosanoid Metabolism	R07035_f+Ex_C04742[e]_f+C04742tr_b+	R07035_f	2 Glutathione + 15(S)-HPETE <=> Glutathione disulfide + (15S)-15-Hydroxy-5,8,11-cis-13-trans-eicosatetraenoate + H2O	rn00590 Arachidonic acid metabolism, rn00590 Arachidonic acid metabolism	1.11.1.9	,HSA: 257202(GPX6) 2876(GPX1) 2877(GPX2) 2878(GPX3) 2879(GPX4)	Ex_C04742[e]_f	Ex_C04742[e]_f	Exchange reaction			C04742tr_b	C04742tr_b	Transport reaction
ALOX15	o2 + arachd -> 15HPET	246.1 or 247.1	Eicosanoid Metabolism	R07043_f+R07045_f+Ex_C14814[e]_f+C14814tr_b+	R07043_f	15(S)-HPETE <=> 11H-14,15-EETA	rn00590 Arachidonic acid metabolism, rn00590 Arachidonic acid metabolism, rn01100 Metabolic pathways	1.14.14.1	,HSA: 1543(CYP1A1) 1544(CYP1A2) 1545(CYP1B1) 1548(CYP2A6)	R07045_f	11H-14,15-EETA + H2O <=> 11,14,15-THETA	rn00590 Arachidonic acid metabolism, rn00590 Arachidonic acid metabolism, rn01100 Metabolic pathways	1.14.14.1	,HSA: 1543(CYP1A1) 1544(CYP1A2) 1545(CYP1B1) 1548(CYP2A6)	Ex_C14814[e]_f	Ex_C14814[e]_f	Exchange reaction			C14814tr_b	C14814tr_b	Transport reaction
ALOX15	o2 + arachd -> 15HPET	246.1 or 247.1	Eicosanoid Metabolism	R07042_f+R07044_f+Ex_C14782[e]_f+C14782tr_b+	R07042_f	15(S)-HPETE <=> 15H-11,12-EETA	rn00590 Arachidonic acid metabolism, rn00590 Arachidonic acid metabolism, rn01100 Metabolic pathways	1.14.14.1	,HSA: 1543(CYP1A1) 1544(CYP1A2) 1545(CYP1B1) 1548(CYP2A6)	R07044_f	15H-11,12-EETA + H2O <=> 11,12,15-THETA	rn00590 Arachidonic acid metabolism, rn00590 Arachidonic acid metabolism, rn01100 Metabolic pathways	1.14.14.1	,HSA: 1543(CYP1A1) 1544(CYP1A2) 1545(CYP1B1) 1548(CYP2A6)	Ex_C14782[e]_f	Ex_C14782[e]_f	Exchange reaction			C14782tr_b	C14782tr_b	Transport reaction
ALOX15	o2 + arachd -> 15HPET	246.1 or 247.1	Eicosanoid Metabolism	R04518_f+R07035_f+Ex_C04577[e]_f+C04577tr_b+	R04518_f	(15S)-15-Hydroxy-5,8,11-cis-13-trans-eicosatetraenoate + NADP+ <=> 15-OxoETE + NADPH + H+	rn00590 Arachidonic acid metabolism, rn00590 Arachidonic acid metabolism	1.1.1.232		R07035_f	2 Glutathione + 15(S)-HPETE <=> Glutathione disulfide + (15S)-15-Hydroxy-5,8,11-cis-13-trans-eicosatetraenoate + H2O	rn00590 Arachidonic acid metabolism, rn00590 Arachidonic acid metabolism	1.11.1.9	,HSA: 257202(GPX6) 2876(GPX1) 2877(GPX2) 2878(GPX3) 2879(GPX4)	Ex_C04577[e]_f	Ex_C04577[e]_f	Exchange reaction			C04577tr_b	C04577tr_b	Transport reaction
ALOX15	o2 + arachd -> 15HPET	246.1 or 247.1	Eicosanoid Metabolism	R04517_f+R07035_f+Ex_C04577[e]_f+C04577tr_b+	R04517_f	(15S)-15-Hydroxy-5,8,11-cis-13-trans-eicosatetraenoate + NAD+ <=> 15-OxoETE + NADH + H+	rn00590 Arachidonic acid metabolism, rn00590 Arachidonic acid metabolism	1.1.1.232		R07035_f	2 Glutathione + 15(S)-HPETE <=> Glutathione disulfide + (15S)-15-Hydroxy-5,8,11-cis-13-trans-eicosatetraenoate + H2O	rn00590 Arachidonic acid metabolism, rn00590 Arachidonic acid metabolism	1.11.1.9	,HSA: 257202(GPX6) 2876(GPX1) 2877(GPX2) 2878(GPX3) 2879(GPX4)	Ex_C04577[e]_f	Ex_C04577[e]_f	Exchange reaction			C04577tr_b	C04577tr_b	Transport reaction
CBR1	h + nadph + prostg1 -> nadp + prostge1	873.1	Eicosanoid Metabolism	R04552_f+	R04552_f	Alprostadil + NADP+ <=> (13E)-11alpha-Hydroxy-9,15-dioxoprost-13-enoate + NADPH + H+		1.1.1.197	,HSA: 873(CBR1)
CBR1	h + nadph + prostg1 -> nadp + prostge1	873.1	Eicosanoid Metabolism	Ex_prostg1[e]_b+prostg1tr_f+	Ex_prostg1[e]_b	Ex_prostg1[e]_b	Exchange reaction			prostg1tr_f	prostg1tr_f	Transport reaction
ACACT4p	coa + 3odcoa -> accoa + occoa	30.1	Fatty Acid Metabolism	R03778_f+	R03778_f	Octanoyl-CoA + Acetyl-CoA <=> CoA + 3-Oxodecanoyl-CoA	rn00062 Fatty acid elongation in mitochondria, rn00062 Fatty acid elongation in mitochondria, rn00071 Fatty acid metabolism, rn01100 Metabolic pathways	2.3.1.16	,HSA: 10449(ACAA2) 30(ACAA1) 3032(HADHB)
ACACT4p	coa + 3odcoa -> accoa + occoa	30.1	Fatty Acid Metabolism	R04743_f+R04744_b+R04753_f+	R04743_f	(S)-Hydroxydecanoyl-CoA + NAD+ <=> 3-Oxodecanoyl-CoA + NADH + H+	rn00062 Fatty acid elongation in mitochondria, rn00062 Fatty acid elongation in mitochondria, rn00071 Fatty acid metabolism, rn01100 Metabolic pathways	1.1.1.35 1.1.1.211		R04744_b	(S)-Hydroxydecanoyl-CoA <=> trans-Dec-2-enoyl-CoA + H2O	rn00062 Fatty acid elongation in mitochondria, rn00062 Fatty acid elongation in mitochondria, rn00071 Fatty acid metabolism, rn01100 Metabolic pathways	4.2.1.17 4.2.1.74		R04753_f	Decanoyl-CoA + NADP+ <=> trans-Dec-2-enoyl-CoA + NADPH + H+	rn00062 Fatty acid elongation in mitochondria, rn00062 Fatty acid elongation in mitochondria, rn01100 Metabolic pathways	1.3.1.8 1.3.1.38
ACACT4p	coa + 3odcoa -> accoa + occoa	30.1	Fatty Acid Metabolism	R04743_f+R04744_b+R04754_f+	R04743_f	(S)-Hydroxydecanoyl-CoA + NAD+ <=> 3-Oxodecanoyl-CoA + NADH + H+	rn00062 Fatty acid elongation in mitochondria, rn00062 Fatty acid elongation in mitochondria, rn00071 Fatty acid metabolism, rn01100 Metabolic pathways	1.1.1.35 1.1.1.211		R04744_b	(S)-Hydroxydecanoyl-CoA <=> trans-Dec-2-enoyl-CoA + H2O	rn00062 Fatty acid elongation in mitochondria, rn00062 Fatty acid elongation in mitochondria, rn00071 Fatty acid metabolism, rn01100 Metabolic pathways	4.2.1.17 4.2.1.74		R04754_f	Decanoyl-CoA + FAD <=> trans-Dec-2-enoyl-CoA + FADH2	rn00071 Fatty acid metabolism, rn00071 Fatty acid metabolism, rn01100 Metabolic pathways	1.3.3.6 1.3.99.3 1.3.99.13 1.3.99.-
ACACT4p	coa + 3odcoa -> accoa + occoa	30.1	Fatty Acid Metabolism	Ex_3odcoa[e]_b+3odcoatr_f+	Ex_3odcoa[e]_b	Ex_3odcoa[e]_b	Exchange reaction			3odcoatr_f	3odcoatr_f	Transport reaction
ACACT4p	coa + 3odcoa -> accoa + occoa	30.1	Fatty Acid Metabolism	R04743_f+Ex_C05264[e]_b+C05264tr_f+	R04743_f	(S)-Hydroxydecanoyl-CoA + NAD+ <=> 3-Oxodecanoyl-CoA + NADH + H+	rn00062 Fatty acid elongation in mitochondria, rn00062 Fatty acid elongation in mitochondria, rn00071 Fatty acid metabolism, rn01100 Metabolic pathways	1.1.1.35 1.1.1.211		Ex_C05264[e]_b	Ex_C05264[e]_b	Exchange reaction			C05264tr_f	C05264tr_f	Transport reaction
ACACT4p	coa + 3odcoa -> accoa + occoa	30.1	Fatty Acid Metabolism	R04743_f+R04744_b+Ex_C05275[e]_b+C05275tr_f+	R04743_f	(S)-Hydroxydecanoyl-CoA + NAD+ <=> 3-Oxodecanoyl-CoA + NADH + H+	rn00062 Fatty acid elongation in mitochondria, rn00062 Fatty acid elongation in mitochondria, rn00071 Fatty acid metabolism, rn01100 Metabolic pathways	1.1.1.35 1.1.1.211		R04744_b	(S)-Hydroxydecanoyl-CoA <=> trans-Dec-2-enoyl-CoA + H2O	rn00062 Fatty acid elongation in mitochondria, rn00062 Fatty acid elongation in mitochondria, rn00071 Fatty acid metabolism, rn01100 Metabolic pathways	4.2.1.17 4.2.1.74		Ex_C05275[e]_b	Ex_C05275[e]_b	Exchange reaction			C05275tr_f	C05275tr_f	Transport reaction
ACACT5p	coa + 3oddcoa -> accoa + dcacoa	30.1	Fatty Acid Metabolism	R04742_f+	R04742_f	Decanoyl-CoA + Acetyl-CoA <=> CoA + 3-Oxododecanoyl-CoA	rn00062 Fatty acid elongation in mitochondria, rn00062 Fatty acid elongation in mitochondria, rn00071 Fatty acid metabolism, rn01100 Metabolic pathways	2.3.1.16	,HSA: 10449(ACAA2) 30(ACAA1) 3032(HADHB)
ACACT5p	coa + 3oddcoa -> accoa + dcacoa	30.1	Fatty Acid Metabolism	R03856_f+R04170_b+R04741_f+	R03856_f	Lauroyl-CoA + NADP+ <=> 2-trans-Dodecenoyl-CoA + NADPH + H+	rn00062 Fatty acid elongation in mitochondria, rn00062 Fatty acid elongation in mitochondria, rn01100 Metabolic pathways	1.3.1.8 1.3.1.38		R04170_b	(S)-3-Hydroxydodecanoyl-CoA <=> 2-trans-Dodecenoyl-CoA + H2O	rn00062 Fatty acid elongation in mitochondria, rn00062 Fatty acid elongation in mitochondria, rn00071 Fatty acid metabolism, rn01100 Metabolic pathways	4.2.1.17 4.2.1.74		R04741_f	(S)-3-Hydroxydodecanoyl-CoA + NAD+ <=> 3-Oxododecanoyl-CoA + NADH + H+	rn00062 Fatty acid elongation in mitochondria, rn00062 Fatty acid elongation in mitochondria, rn00071 Fatty acid metabolism, rn01100 Metabolic pathways	1.1.1.35 1.1.1.211
ACACT5p	coa + 3oddcoa -> accoa + dcacoa	30.1	Fatty Acid Metabolism	R03857_f+R04170_b+R04741_f+	R03857_f	Lauroyl-CoA + FAD <=> 2-trans-Dodecenoyl-CoA + FADH2	rn00071 Fatty acid metabolism, rn00071 Fatty acid metabolism, rn01100 Metabolic pathways	1.3.3.6 1.3.99.3 1.3.99.13 1.3.99.-		R04170_b	(S)-3-Hydroxydodecanoyl-CoA <=> 2-trans-Dodecenoyl-CoA + H2O	rn00062 Fatty acid elongation in mitochondria, rn00062 Fatty acid elongation in mitochondria, rn00071 Fatty acid metabolism, rn01100 Metabolic pathways	4.2.1.17 4.2.1.74		R04741_f	(S)-3-Hydroxydodecanoyl-CoA + NAD+ <=> 3-Oxododecanoyl-CoA + NADH + H+	rn00062 Fatty acid elongation in mitochondria, rn00062 Fatty acid elongation in mitochondria, rn00071 Fatty acid metabolism, rn01100 Metabolic pathways	1.1.1.35 1.1.1.211
ACACT5p	coa + 3oddcoa -> accoa + dcacoa	30.1	Fatty Acid Metabolism	R00084_f+R03093_b+R04170_b+R04741_f+	R00084_f	4 Porphobilinogen + H2O <=> Hydroxymethylbilane + 4 NH3	rn00860 Porphyrin and chlorophyll metabolism, rn00860 Porphyrin and chlorophyll metabolism, rn01100 Metabolic pathways	2.5.1.61	,HSA: 3145(HMBS)	R03093_b	3-Indoleacetonitrile + 2 H2O <=> Indole-3-acetate + NH3	rn00380 Tryptophan metabolism, rn00380 Tryptophan metabolism	3.5.5.1	,DME: Dmel_CG7067(NitFhit) Dmel_CG8132	R04170_b	(S)-3-Hydroxydodecanoyl-CoA <=> 2-trans-Dodecenoyl-CoA + H2O	rn00062 Fatty acid elongation in mitochondria, rn00062 Fatty acid elongation in mitochondria, rn00071 Fatty acid metabolism, rn01100 Metabolic pathways	4.2.1.17 4.2.1.74		R04741_f	(S)-3-Hydroxydodecanoyl-CoA + NAD+ <=> 3-Oxododecanoyl-CoA + NADH + H+	rn00062 Fatty acid elongation in mitochondria, rn00062 Fatty acid elongation in mitochondria, rn00071 Fatty acid metabolism, rn01100 Metabolic pathways	1.1.1.35 1.1.1.211
ACACT5p	coa + 3oddcoa -> accoa + dcacoa	30.1	Fatty Acid Metabolism	R00679_f+R04020_f+R04170_b+R04741_f+	R00679_f	L-Tryptophan + Oxygen <=> (Indol-3-yl)acetamide + CO2 + H2O	rn00380 Tryptophan metabolism, rn00380 Tryptophan metabolism	1.13.12.3		R04020_f	(Indol-3-yl)acetamide <=> 3-Indoleacetonitrile + H2O	rn00380 Tryptophan metabolism, rn00380 Tryptophan metabolism	4.2.1.84		R04170_b	(S)-3-Hydroxydodecanoyl-CoA <=> 2-trans-Dodecenoyl-CoA + H2O	rn00062 Fatty acid elongation in mitochondria, rn00062 Fatty acid elongation in mitochondria, rn00071 Fatty acid metabolism, rn01100 Metabolic pathways	4.2.1.17 4.2.1.74		R04741_f	(S)-3-Hydroxydodecanoyl-CoA + NAD+ <=> 3-Oxododecanoyl-CoA + NADH + H+	rn00062 Fatty acid elongation in mitochondria, rn00062 Fatty acid elongation in mitochondria, rn00071 Fatty acid metabolism, rn01100 Metabolic pathways	1.1.1.35 1.1.1.211
ACACT5p	coa + 3oddcoa -> accoa + dcacoa	30.1	Fatty Acid Metabolism	R04093_f+R04170_b+R04741_f+R08160_f+	R04093_f	Indole-3-acetaldehyde oxime <=> 3-Indoleacetonitrile + H2O	rn00380 Tryptophan metabolism, rn00380 Tryptophan metabolism	4.99.1.6		R04170_b	(S)-3-Hydroxydodecanoyl-CoA <=> 2-trans-Dodecenoyl-CoA + H2O	rn00062 Fatty acid elongation in mitochondria, rn00062 Fatty acid elongation in mitochondria, rn00071 Fatty acid metabolism, rn01100 Metabolic pathways	4.2.1.17 4.2.1.74		R04741_f	(S)-3-Hydroxydodecanoyl-CoA + NAD+ <=> 3-Oxododecanoyl-CoA + NADH + H+	rn00062 Fatty acid elongation in mitochondria, rn00062 Fatty acid elongation in mitochondria, rn00071 Fatty acid metabolism, rn01100 Metabolic pathways	1.1.1.35 1.1.1.211		R08160_f	L-Tryptophan + 2 Oxygen + 2 NADPH + 2 H+ <=> Indole-3-acetaldehyde oxime + 3 H2O + 2 NADP+ + CO2	rn00380 Tryptophan metabolism, rn00380 Tryptophan metabolism, rn00966 Glucosinolate biosynthesis	1.14.13.-
ACACT5p	coa + 3oddcoa -> accoa + dcacoa	30.1	Fatty Acid Metabolism	R04093_f+R04170_b+R04741_f+R08606_b+	R04093_f	Indole-3-acetaldehyde oxime <=> 3-Indoleacetonitrile + H2O	rn00380 Tryptophan metabolism, rn00380 Tryptophan metabolism	4.99.1.6		R04170_b	(S)-3-Hydroxydodecanoyl-CoA <=> 2-trans-Dodecenoyl-CoA + H2O	rn00062 Fatty acid elongation in mitochondria, rn00062 Fatty acid elongation in mitochondria, rn00071 Fatty acid metabolism, rn01100 Metabolic pathways	4.2.1.17 4.2.1.74		R04741_f	(S)-3-Hydroxydodecanoyl-CoA + NAD+ <=> 3-Oxododecanoyl-CoA + NADH + H+	rn00062 Fatty acid elongation in mitochondria, rn00062 Fatty acid elongation in mitochondria, rn00071 Fatty acid metabolism, rn01100 Metabolic pathways	1.1.1.35 1.1.1.211		R08606_b	Indole-3-acetaldehyde oxime <=> Indole-3-acetaldehyde	rn00380 Tryptophan metabolism, rn00380 Tryptophan metabolism	1.7.3.-
ACACT5p	coa + 3oddcoa -> accoa + dcacoa	30.1	Fatty Acid Metabolism	R00571_b+R03093_b+R04170_b+R04741_f+	R00571_b	ATP + UTP + NH3 <=> ADP + Orthophosphate + CTP	rn00240 Pyrimidine metabolism, rn00240 Pyrimidine metabolism, rn01100 Metabolic pathways	6.3.4.2	,HSA: 1503(CTPS) 56474(CTPS2)	R03093_b	3-Indoleacetonitrile + 2 H2O <=> Indole-3-acetate + NH3	rn00380 Tryptophan metabolism, rn00380 Tryptophan metabolism	3.5.5.1	,DME: Dmel_CG7067(NitFhit) Dmel_CG8132	R04170_b	(S)-3-Hydroxydodecanoyl-CoA <=> 2-trans-Dodecenoyl-CoA + H2O	rn00062 Fatty acid elongation in mitochondria, rn00062 Fatty acid elongation in mitochondria, rn00071 Fatty acid metabolism, rn01100 Metabolic pathways	4.2.1.17 4.2.1.74		R04741_f	(S)-3-Hydroxydodecanoyl-CoA + NAD+ <=> 3-Oxododecanoyl-CoA + NADH + H+	rn00062 Fatty acid elongation in mitochondria, rn00062 Fatty acid elongation in mitochondria, rn00071 Fatty acid metabolism, rn01100 Metabolic pathways	1.1.1.35 1.1.1.211
ACACT5p	coa + 3oddcoa -> accoa + dcacoa	30.1	Fatty Acid Metabolism	R00253_b+R03093_b+R04170_b+R04741_f+	R00253_b	ATP + L-Glutamate + NH3 <=> ADP + Orthophosphate + L-Glutamine	rn00250 Alanine, aspartate and glutamate metabolism, rn00250 Alanine, aspartate and glutamate metabolism, rn00330 Arginine and proline metabolism, rn00910 Nitrogen metabolism, rn01100 Metabolic pathways	6.3.1.2	,HSA: 2752(GLUL)	R03093_b	3-Indoleacetonitrile + 2 H2O <=> Indole-3-acetate + NH3	rn00380 Tryptophan metabolism, rn00380 Tryptophan metabolism	3.5.5.1	,DME: Dmel_CG7067(NitFhit) Dmel_CG8132	R04170_b	(S)-3-Hydroxydodecanoyl-CoA <=> 2-trans-Dodecenoyl-CoA + H2O	rn00062 Fatty acid elongation in mitochondria, rn00062 Fatty acid elongation in mitochondria, rn00071 Fatty acid metabolism, rn01100 Metabolic pathways	4.2.1.17 4.2.1.74		R04741_f	(S)-3-Hydroxydodecanoyl-CoA + NAD+ <=> 3-Oxododecanoyl-CoA + NADH + H+	rn00062 Fatty acid elongation in mitochondria, rn00062 Fatty acid elongation in mitochondria, rn00071 Fatty acid metabolism, rn01100 Metabolic pathways	1.1.1.35 1.1.1.211
ACACT5p	coa + 3oddcoa -> accoa + dcacoa	30.1	Fatty Acid Metabolism	R02196_f+R03093_b+R04170_b+R04741_f+	R02196_f	L-Isoleucine + NAD+ + H2O <=> (S)-3-Methyl-2-oxopentanoic acid + NH3 + NADH + H+	rn00290 Valine, leucine and isoleucine biosynthesis, rn00290 Valine, leucine and isoleucine biosynthesis	1.4.1.9		R03093_b	3-Indoleacetonitrile + 2 H2O <=> Indole-3-acetate + NH3	rn00380 Tryptophan metabolism, rn00380 Tryptophan metabolism	3.5.5.1	,DME: Dmel_CG7067(NitFhit) Dmel_CG8132	R04170_b	(S)-3-Hydroxydodecanoyl-CoA <=> 2-trans-Dodecenoyl-CoA + H2O	rn00062 Fatty acid elongation in mitochondria, rn00062 Fatty acid elongation in mitochondria, rn00071 Fatty acid metabolism, rn01100 Metabolic pathways	4.2.1.17 4.2.1.74		R04741_f	(S)-3-Hydroxydodecanoyl-CoA + NAD+ <=> 3-Oxododecanoyl-CoA + NADH + H+	rn00062 Fatty acid elongation in mitochondria, rn00062 Fatty acid elongation in mitochondria, rn00071 Fatty acid metabolism, rn01100 Metabolic pathways	1.1.1.35 1.1.1.211
ACACT5p	coa + 3oddcoa -> accoa + dcacoa	30.1	Fatty Acid Metabolism	R00131_f+R03093_b+R04170_b+R04741_f+	R00131_f	Urea + H2O <=> CO2 + 2 NH3	rn00230 Purine metabolism, rn00230 Purine metabolism, rn00330 Arginine and proline metabolism, rn00791 Atrazine degradation, rn01100 Metabolic pathways	3.5.1.5	,SPU: 583434	R03093_b	3-Indoleacetonitrile + 2 H2O <=> Indole-3-acetate + NH3	rn00380 Tryptophan metabolism, rn00380 Tryptophan metabolism	3.5.5.1	,DME: Dmel_CG7067(NitFhit) Dmel_CG8132	R04170_b	(S)-3-Hydroxydodecanoyl-CoA <=> 2-trans-Dodecenoyl-CoA + H2O	rn00062 Fatty acid elongation in mitochondria, rn00062 Fatty acid elongation in mitochondria, rn00071 Fatty acid metabolism, rn01100 Metabolic pathways	4.2.1.17 4.2.1.74		R04741_f	(S)-3-Hydroxydodecanoyl-CoA + NAD+ <=> 3-Oxododecanoyl-CoA + NADH + H+	rn00062 Fatty acid elongation in mitochondria, rn00062 Fatty acid elongation in mitochondria, rn00071 Fatty acid metabolism, rn01100 Metabolic pathways	1.1.1.35 1.1.1.211
ACACT5p	coa + 3oddcoa -> accoa + dcacoa	30.1	Fatty Acid Metabolism	R00365_f+R03093_b+R04170_b+R04741_f+	R00365_f	Glycine + H2O + NAD+ <=> Glyoxylate + NH3 + NADH + H+		1.4.1.1 1.4.1.10		R03093_b	3-Indoleacetonitrile + 2 H2O <=> Indole-3-acetate + NH3	rn00380 Tryptophan metabolism, rn00380 Tryptophan metabolism	3.5.5.1	,DME: Dmel_CG7067(NitFhit) Dmel_CG8132	R04170_b	(S)-3-Hydroxydodecanoyl-CoA <=> 2-trans-Dodecenoyl-CoA + H2O	rn00062 Fatty acid elongation in mitochondria, rn00062 Fatty acid elongation in mitochondria, rn00071 Fatty acid metabolism, rn01100 Metabolic pathways	4.2.1.17 4.2.1.74		R04741_f	(S)-3-Hydroxydodecanoyl-CoA + NAD+ <=> 3-Oxododecanoyl-CoA + NADH + H+	rn00062 Fatty acid elongation in mitochondria, rn00062 Fatty acid elongation in mitochondria, rn00071 Fatty acid metabolism, rn01100 Metabolic pathways	1.1.1.35 1.1.1.211
ACACT5p	coa + 3oddcoa -> accoa + dcacoa	30.1	Fatty Acid Metabolism	R00366_f+R03093_b+R04170_b+R04741_f+	R00366_f	Glycine + H2O + Oxygen <=> Glyoxylate + NH3 + H2O2	rn00260 Glycine, serine and threonine metabolism, rn00260 Glycine, serine and threonine metabolism, rn01100 Metabolic pathways	1.4.3.3 1.4.3.19		R03093_b	3-Indoleacetonitrile + 2 H2O <=> Indole-3-acetate + NH3	rn00380 Tryptophan metabolism, rn00380 Tryptophan metabolism	3.5.5.1	,DME: Dmel_CG7067(NitFhit) Dmel_CG8132	R04170_b	(S)-3-Hydroxydodecanoyl-CoA <=> 2-trans-Dodecenoyl-CoA + H2O	rn00062 Fatty acid elongation in mitochondria, rn00062 Fatty acid elongation in mitochondria, rn00071 Fatty acid metabolism, rn01100 Metabolic pathways	4.2.1.17 4.2.1.74		R04741_f	(S)-3-Hydroxydodecanoyl-CoA + NAD+ <=> 3-Oxododecanoyl-CoA + NADH + H+	rn00062 Fatty acid elongation in mitochondria, rn00062 Fatty acid elongation in mitochondria, rn00071 Fatty acid metabolism, rn01100 Metabolic pathways	1.1.1.35 1.1.1.211
ACACT5p	coa + 3oddcoa -> accoa + dcacoa	30.1	Fatty Acid Metabolism	R00181_f+R03093_b+R04170_b+R04741_f+	R00181_f	AMP + H2O <=> IMP + NH3	rn00230 Purine metabolism, rn00230 Purine metabolism, rn01100 Metabolic pathways	3.5.4.6 3.5.4.17		R03093_b	3-Indoleacetonitrile + 2 H2O <=> Indole-3-acetate + NH3	rn00380 Tryptophan metabolism, rn00380 Tryptophan metabolism	3.5.5.1	,DME: Dmel_CG7067(NitFhit) Dmel_CG8132	R04170_b	(S)-3-Hydroxydodecanoyl-CoA <=> 2-trans-Dodecenoyl-CoA + H2O	rn00062 Fatty acid elongation in mitochondria, rn00062 Fatty acid elongation in mitochondria, rn00071 Fatty acid metabolism, rn01100 Metabolic pathways	4.2.1.17 4.2.1.74		R04741_f	(S)-3-Hydroxydodecanoyl-CoA + NAD+ <=> 3-Oxododecanoyl-CoA + NADH + H+	rn00062 Fatty acid elongation in mitochondria, rn00062 Fatty acid elongation in mitochondria, rn00071 Fatty acid metabolism, rn01100 Metabolic pathways	1.1.1.35 1.1.1.211
ACACT5p	coa + 3oddcoa -> accoa + dcacoa	30.1	Fatty Acid Metabolism	R00357_f+R03093_b+R04170_b+R04741_f+	R00357_f	L-Aspartate + H2O + Oxygen <=> Oxaloacetate + NH3 + H2O2	rn00250 Alanine, aspartate and glutamate metabolism, rn00250 Alanine, aspartate and glutamate metabolism, rn01100 Metabolic pathways	1.4.3.2 1.4.3.16		R03093_b	3-Indoleacetonitrile + 2 H2O <=> Indole-3-acetate + NH3	rn00380 Tryptophan metabolism, rn00380 Tryptophan metabolism	3.5.5.1	,DME: Dmel_CG7067(NitFhit) Dmel_CG8132	R04170_b	(S)-3-Hydroxydodecanoyl-CoA <=> 2-trans-Dodecenoyl-CoA + H2O	rn00062 Fatty acid elongation in mitochondria, rn00062 Fatty acid elongation in mitochondria, rn00071 Fatty acid metabolism, rn01100 Metabolic pathways	4.2.1.17 4.2.1.74		R04741_f	(S)-3-Hydroxydodecanoyl-CoA + NAD+ <=> 3-Oxododecanoyl-CoA + NADH + H+	rn00062 Fatty acid elongation in mitochondria, rn00062 Fatty acid elongation in mitochondria, rn00071 Fatty acid metabolism, rn01100 Metabolic pathways	1.1.1.35 1.1.1.211
ACACT5p	coa + 3oddcoa -> accoa + dcacoa	30.1	Fatty Acid Metabolism	R00552_f+R03093_b+R04170_b+R04741_f+	R00552_f	L-Arginine + H2O <=> L-Citrulline + NH3	rn00330 Arginine and proline metabolism, rn00330 Arginine and proline metabolism, rn01100 Metabolic pathways	3.5.3.6		R03093_b	3-Indoleacetonitrile + 2 H2O <=> Indole-3-acetate + NH3	rn00380 Tryptophan metabolism, rn00380 Tryptophan metabolism	3.5.5.1	,DME: Dmel_CG7067(NitFhit) Dmel_CG8132	R04170_b	(S)-3-Hydroxydodecanoyl-CoA <=> 2-trans-Dodecenoyl-CoA + H2O	rn00062 Fatty acid elongation in mitochondria, rn00062 Fatty acid elongation in mitochondria, rn00071 Fatty acid metabolism, rn01100 Metabolic pathways	4.2.1.17 4.2.1.74		R04741_f	(S)-3-Hydroxydodecanoyl-CoA + NAD+ <=> 3-Oxododecanoyl-CoA + NADH + H+	rn00062 Fatty acid elongation in mitochondria, rn00062 Fatty acid elongation in mitochondria, rn00071 Fatty acid metabolism, rn01100 Metabolic pathways	1.1.1.35 1.1.1.211
ACACT5p	coa + 3oddcoa -> accoa + dcacoa	30.1	Fatty Acid Metabolism	R00256_f+R03093_b+R04170_b+R04331_f+R04741_f+	R00256_f	L-Glutamine + H2O <=> L-Glutamate + NH3	rn00250 Alanine, aspartate and glutamate metabolism, rn00250 Alanine, aspartate and glutamate metabolism, rn00330 Arginine and proline metabolism, rn00471 D-Glutamine and D-glutamate metabolism, rn00910 Nitrogen metabolism, rn01100 Metabolic pathways	3.5.1.2 3.5.1.38 6.3.5.4 6.3.5.5		R03093_b	3-Indoleacetonitrile + 2 H2O <=> Indole-3-acetate + NH3	rn00380 Tryptophan metabolism, rn00380 Tryptophan metabolism	3.5.5.1	,DME: Dmel_CG7067(NitFhit) Dmel_CG8132	R04170_b	(S)-3-Hydroxydodecanoyl-CoA <=> 2-trans-Dodecenoyl-CoA + H2O	rn00062 Fatty acid elongation in mitochondria, rn00062 Fatty acid elongation in mitochondria, rn00071 Fatty acid metabolism, rn01100 Metabolic pathways	4.2.1.17 4.2.1.74		R04331_f	GDP-mannose + N,N'-Diacetylchitobiosyldiphosphodolichol <=> GDP + alpha-D-Mannosylchitobiosyldiphosphodolichol		2.4.1.-		R04741_f	(S)-3-Hydroxydodecanoyl-CoA + NAD+ <=> 3-Oxododecanoyl-CoA + NADH + H+	rn00062 Fatty acid elongation in mitochondria, rn00062 Fatty acid elongation in mitochondria, rn00071 Fatty acid metabolism, rn01100 Metabolic pathways	1.1.1.35 1.1.1.211
ACACT5p	coa + 3oddcoa -> accoa + dcacoa	30.1	Fatty Acid Metabolism	R00123_f+R03093_b+R04170_b+R04741_f+	R00123_f	ADP + H2O <=> IDP + NH3		3.5.4.7		R03093_b	3-Indoleacetonitrile + 2 H2O <=> Indole-3-acetate + NH3	rn00380 Tryptophan metabolism, rn00380 Tryptophan metabolism	3.5.5.1	,DME: Dmel_CG7067(NitFhit) Dmel_CG8132	R04170_b	(S)-3-Hydroxydodecanoyl-CoA <=> 2-trans-Dodecenoyl-CoA + H2O	rn00062 Fatty acid elongation in mitochondria, rn00062 Fatty acid elongation in mitochondria, rn00071 Fatty acid metabolism, rn01100 Metabolic pathways	4.2.1.17 4.2.1.74		R04741_f	(S)-3-Hydroxydodecanoyl-CoA + NAD+ <=> 3-Oxododecanoyl-CoA + NADH + H+	rn00062 Fatty acid elongation in mitochondria, rn00062 Fatty acid elongation in mitochondria, rn00071 Fatty acid metabolism, rn01100 Metabolic pathways	1.1.1.35 1.1.1.211
ACACT5p	coa + 3oddcoa -> accoa + dcacoa	30.1	Fatty Acid Metabolism	R00277_f+R03093_b+R04170_b+R04741_f+	R00277_f	Pyridoxamine phosphate + H2O + Oxygen <=> Pyridoxal phosphate + NH3 + H2O2	rn00750 Vitamin B6 metabolism, rn00750 Vitamin B6 metabolism, rn01100 Metabolic pathways	1.4.3.5	,HSA: 55163(PNPO)	R03093_b	3-Indoleacetonitrile + 2 H2O <=> Indole-3-acetate + NH3	rn00380 Tryptophan metabolism, rn00380 Tryptophan metabolism	3.5.5.1	,DME: Dmel_CG7067(NitFhit) Dmel_CG8132	R04170_b	(S)-3-Hydroxydodecanoyl-CoA <=> 2-trans-Dodecenoyl-CoA + H2O	rn00062 Fatty acid elongation in mitochondria, rn00062 Fatty acid elongation in mitochondria, rn00071 Fatty acid metabolism, rn01100 Metabolic pathways	4.2.1.17 4.2.1.74		R04741_f	(S)-3-Hydroxydodecanoyl-CoA + NAD+ <=> 3-Oxododecanoyl-CoA + NADH + H+	rn00062 Fatty acid elongation in mitochondria, rn00062 Fatty acid elongation in mitochondria, rn00071 Fatty acid metabolism, rn01100 Metabolic pathways	1.1.1.35 1.1.1.211
ACACT5p	coa + 3oddcoa -> accoa + dcacoa	30.1	Fatty Acid Metabolism	R00483_b+R03093_b+R04170_b+R04741_f+	R00483_b	ATP + L-Aspartate + NH3 <=> AMP + Diphosphate + L-Asparagine	rn00250 Alanine, aspartate and glutamate metabolism, rn00250 Alanine, aspartate and glutamate metabolism, rn00460 Cyanoamino acid metabolism, rn00910 Nitrogen metabolism, rn01100 Metabolic pathways	6.3.1.1 6.3.5.4		R03093_b	3-Indoleacetonitrile + 2 H2O <=> Indole-3-acetate + NH3	rn00380 Tryptophan metabolism, rn00380 Tryptophan metabolism	3.5.5.1	,DME: Dmel_CG7067(NitFhit) Dmel_CG8132	R04170_b	(S)-3-Hydroxydodecanoyl-CoA <=> 2-trans-Dodecenoyl-CoA + H2O	rn00062 Fatty acid elongation in mitochondria, rn00062 Fatty acid elongation in mitochondria, rn00071 Fatty acid metabolism, rn01100 Metabolic pathways	4.2.1.17 4.2.1.74		R04741_f	(S)-3-Hydroxydodecanoyl-CoA + NAD+ <=> 3-Oxododecanoyl-CoA + NADH + H+	rn00062 Fatty acid elongation in mitochondria, rn00062 Fatty acid elongation in mitochondria, rn00071 Fatty acid metabolism, rn01100 Metabolic pathways	1.1.1.35 1.1.1.211
ACACT6p	coa + 3otdcoa -> accoa + ddcacoa	30.1	Fatty Acid Metabolism	R03858_f+	R03858_f	Lauroyl-CoA + Acetyl-CoA <=> CoA + 3-Oxotetradecanoyl-CoA	rn00062 Fatty acid elongation in mitochondria, rn00062 Fatty acid elongation in mitochondria, rn00071 Fatty acid metabolism, rn01100 Metabolic pathways	2.3.1.16	,HSA: 10449(ACAA2) 30(ACAA1) 3032(HADHB)
ACACT6p	coa + 3otdcoa -> accoa + ddcacoa	30.1	Fatty Acid Metabolism	R03989_f+R04739_f+R04740_b+	R03989_f	Tetradecanoyl-CoA + NADP+ <=> trans-Tetradec-2-enoyl-CoA + NADPH + H+	rn00062 Fatty acid elongation in mitochondria, rn00062 Fatty acid elongation in mitochondria, rn01100 Metabolic pathways	1.3.1.8 1.3.1.38		R04739_f	(S)-3-Hydroxytetradecanoyl-CoA + NAD+ <=> 3-Oxotetradecanoyl-CoA + NADH	rn00062 Fatty acid elongation in mitochondria, rn00062 Fatty acid elongation in mitochondria, rn00071 Fatty acid metabolism, rn01100 Metabolic pathways	1.1.1.35 1.1.1.211		R04740_b	(S)-3-Hydroxytetradecanoyl-CoA <=> trans-Tetradec-2-enoyl-CoA + H2O	rn00062 Fatty acid elongation in mitochondria, rn00062 Fatty acid elongation in mitochondria, rn00071 Fatty acid metabolism, rn01100 Metabolic pathways	4.2.1.17 4.2.1.74
ACACT6p	coa + 3otdcoa -> accoa + ddcacoa	30.1	Fatty Acid Metabolism	R03990_f+R04739_f+R04740_b+	R03990_f	Tetradecanoyl-CoA + FAD <=> trans-Tetradec-2-enoyl-CoA + FADH2	rn00071 Fatty acid metabolism, rn00071 Fatty acid metabolism, rn01100 Metabolic pathways	1.3.3.6 1.3.99.3 1.3.99.13 1.3.99.-		R04739_f	(S)-3-Hydroxytetradecanoyl-CoA + NAD+ <=> 3-Oxotetradecanoyl-CoA + NADH	rn00062 Fatty acid elongation in mitochondria, rn00062 Fatty acid elongation in mitochondria, rn00071 Fatty acid metabolism, rn01100 Metabolic pathways	1.1.1.35 1.1.1.211		R04740_b	(S)-3-Hydroxytetradecanoyl-CoA <=> trans-Tetradec-2-enoyl-CoA + H2O	rn00062 Fatty acid elongation in mitochondria, rn00062 Fatty acid elongation in mitochondria, rn00071 Fatty acid metabolism, rn01100 Metabolic pathways	4.2.1.17 4.2.1.74
ACACT6p	coa + 3otdcoa -> accoa + ddcacoa	30.1	Fatty Acid Metabolism	Ex_3otdcoa[e]_b+3otdcoatr_f+	Ex_3otdcoa[e]_b	Ex_3otdcoa[e]_b	Exchange reaction			3otdcoatr_f	3otdcoatr_f	Transport reaction
ACACT6p	coa + 3otdcoa -> accoa + ddcacoa	30.1	Fatty Acid Metabolism	R04739_f+Ex_C05260[e]_b+C05260tr_f+	R04739_f	(S)-3-Hydroxytetradecanoyl-CoA + NAD+ <=> 3-Oxotetradecanoyl-CoA + NADH	rn00062 Fatty acid elongation in mitochondria, rn00062 Fatty acid elongation in mitochondria, rn00071 Fatty acid metabolism, rn01100 Metabolic pathways	1.1.1.35 1.1.1.211		Ex_C05260[e]_b	Ex_C05260[e]_b	Exchange reaction			C05260tr_f	C05260tr_f	Transport reaction
ACACT6p	coa + 3otdcoa -> accoa + ddcacoa	30.1	Fatty Acid Metabolism	R04739_f+R04740_b+Ex_C05273[e]_b+C05273tr_f+	R04739_f	(S)-3-Hydroxytetradecanoyl-CoA + NAD+ <=> 3-Oxotetradecanoyl-CoA + NADH	rn00062 Fatty acid elongation in mitochondria, rn00062 Fatty acid elongation in mitochondria, rn00071 Fatty acid metabolism, rn01100 Metabolic pathways	1.1.1.35 1.1.1.211		R04740_b	(S)-3-Hydroxytetradecanoyl-CoA <=> trans-Tetradec-2-enoyl-CoA + H2O	rn00062 Fatty acid elongation in mitochondria, rn00062 Fatty acid elongation in mitochondria, rn00071 Fatty acid metabolism, rn01100 Metabolic pathways	4.2.1.17 4.2.1.74		Ex_C05273[e]_b	Ex_C05273[e]_b	Exchange reaction			C05273tr_f	C05273tr_f	Transport reaction
ACACT7p	coa + 3ohdcoa -> accoa + tdcoa	30.1	Fatty Acid Metabolism	R03991_f+	R03991_f	Tetradecanoyl-CoA + Acetyl-CoA <=> CoA + 3-Oxopalmitoyl-CoA	rn00062 Fatty acid elongation in mitochondria, rn00062 Fatty acid elongation in mitochondria, rn00071 Fatty acid metabolism, rn01100 Metabolic pathways	2.3.1.16 2.3.1.155
ACACT7p	coa + 3ohdcoa -> accoa + tdcoa	30.1	Fatty Acid Metabolism	R04737_f+R04738_b+	R04737_f	(S)-3-Hydroxyhexadecanoyl-CoA + NAD+ <=> 3-Oxopalmitoyl-CoA + NADH + H+	rn00062 Fatty acid elongation in mitochondria, rn00062 Fatty acid elongation in mitochondria, rn00071 Fatty acid metabolism, rn01100 Metabolic pathways	1.1.1.35 1.1.1.211		R04738_b	(S)-3-Hydroxyhexadecanoyl-CoA <=> trans-Hexadec-2-enoyl-CoA + H2O	rn00062 Fatty acid elongation in mitochondria, rn00062 Fatty acid elongation in mitochondria, rn00071 Fatty acid metabolism, rn01100 Metabolic pathways	4.2.1.17 4.2.1.74
ACACT7p	coa + 3ohdcoa -> accoa + tdcoa	30.1	Fatty Acid Metabolism	Ex_3ohdcoa[e]_b+3ohdcoatr_f+	Ex_3ohdcoa[e]_b	Ex_3ohdcoa[e]_b	Exchange reaction			3ohdcoatr_f	3ohdcoatr_f	Transport reaction
ACACT7p	coa + 3ohdcoa -> accoa + tdcoa	30.1	Fatty Acid Metabolism	R04737_f+Ex_C05258[e]_b+C05258tr_f+	R04737_f	(S)-3-Hydroxyhexadecanoyl-CoA + NAD+ <=> 3-Oxopalmitoyl-CoA + NADH + H+	rn00062 Fatty acid elongation in mitochondria, rn00062 Fatty acid elongation in mitochondria, rn00071 Fatty acid metabolism, rn01100 Metabolic pathways	1.1.1.35 1.1.1.211		Ex_C05258[e]_b	Ex_C05258[e]_b	Exchange reaction			C05258tr_f	C05258tr_f	Transport reaction
ACACT8p	coa + 3ohodcoa -> accoa + pmtcoa	30.1	Fatty Acid Metabolism	R07758_f+	R07758_f	Malonyl-CoA + Palmitoyl-CoA <=> 3-Oxostearoyl-CoA + CoA + CO2	rn01040 Biosynthesis of unsaturated fatty acids, rn01040 Biosynthesis of unsaturated fatty acids	2.3.1.-
ACACT8p	coa + 3ohodcoa -> accoa + pmtcoa	30.1	Fatty Acid Metabolism	R07759_b+R07760_b+R07761_b+	R07759_b	3-Oxostearoyl-CoA + NADPH + H+ <=> 3-Hydroxyoctadecanoyl-CoA + NADP+	rn01040 Biosynthesis of unsaturated fatty acids, rn01040 Biosynthesis of unsaturated fatty acids	1.1.1.-		R07760_b	3-Hydroxyoctadecanoyl-CoA <=> (2E)-Octadecenoyl-CoA + H2O	rn01040 Biosynthesis of unsaturated fatty acids, rn01040 Biosynthesis of unsaturated fatty acids	4.2.1.-		R07761_b	(2E)-Octadecenoyl-CoA + NADPH + H+ <=> Stearoyl-CoA + NADP+	rn01040 Biosynthesis of unsaturated fatty acids, rn01040 Biosynthesis of unsaturated fatty acids	1.3.1.38	,HSA: 51102(MECR) 55825(PECR)
ACACT8p	coa + 3ohodcoa -> accoa + pmtcoa	30.1	Fatty Acid Metabolism	Ex_3ohodcoa[e]_b+3ohodcoatr_f+	Ex_3ohodcoa[e]_b	Ex_3ohodcoa[e]_b	Exchange reaction			3ohodcoatr_f	3ohodcoatr_f	Transport reaction
ACACT8p	coa + 3ohodcoa -> accoa + pmtcoa	30.1	Fatty Acid Metabolism	R07759_b+Ex_C16217[e]_b+C16217tr_f+	R07759_b	3-Oxostearoyl-CoA + NADPH + H+ <=> 3-Hydroxyoctadecanoyl-CoA + NADP+	rn01040 Biosynthesis of unsaturated fatty acids, rn01040 Biosynthesis of unsaturated fatty acids	1.1.1.-		Ex_C16217[e]_b	Ex_C16217[e]_b	Exchange reaction			C16217tr_f	C16217tr_f	Transport reaction
ACACT8p	coa + 3ohodcoa -> accoa + pmtcoa	30.1	Fatty Acid Metabolism	R07759_b+R07760_b+Ex_C16218[e]_b+C16218tr_f+	R07759_b	3-Oxostearoyl-CoA + NADPH + H+ <=> 3-Hydroxyoctadecanoyl-CoA + NADP+	rn01040 Biosynthesis of unsaturated fatty acids, rn01040 Biosynthesis of unsaturated fatty acids	1.1.1.-		R07760_b	3-Hydroxyoctadecanoyl-CoA <=> (2E)-Octadecenoyl-CoA + H2O	rn01040 Biosynthesis of unsaturated fatty acids, rn01040 Biosynthesis of unsaturated fatty acids	4.2.1.-		Ex_C16218[e]_b	Ex_C16218[e]_b	Exchange reaction			C16218tr_f	C16218tr_f	Transport reaction
ACACT9p	coa + 3ohxccoa -> accoa + ttccoa	30.1	Fatty Acid Metabolism	R08185_f+Ex_3ohxccoa[e]_b+3ohxccoatr_f+	R08185_f	Tetracosanoyl-CoA + H2O <=> CoA + Tetracosanoic acid	rn01040 Biosynthesis of unsaturated fatty acids, rn01040 Biosynthesis of unsaturated fatty acids	3.1.2.-		Ex_3ohxccoa[e]_b	Ex_3ohxccoa[e]_b	Exchange reaction			3ohxccoatr_f	3ohxccoatr_f	Transport reaction
ACACT9p	coa + 3ohxccoa -> accoa + ttccoa	30.1	Fatty Acid Metabolism	Ex_3ohxccoa[e]_b+3ohxccoatr_f+Ex_ttccoa[e]_f+ttccoatr_b+	Ex_3ohxccoa[e]_b	Ex_3ohxccoa[e]_b	Exchange reaction			3ohxccoatr_f	3ohxccoatr_f	Transport reaction			Ex_ttccoa[e]_f	Ex_ttccoa[e]_f	Exchange reaction			ttccoatr_b	ttccoatr_b	Transport reaction
AGLPC	ak2g_hs + cdpchol -> h + h2o + ak2gchol_hs + cmp		Glycerophospholipid Metabolism	Ex_ak2gp_hs[e]_b+ak2gp_hstr_f+	Ex_ak2gp_hs[e]_b	Ex_ak2gp_hs[e]_b	Exchange reaction			ak2gp_hstr_f	ak2gp_hstr_f	Transport reaction
AGLPC	ak2g_hs + cdpchol -> h + h2o + ak2gchol_hs + cmp		Glycerophospholipid Metabolism	Ex_ak2g_hs[e]_b+ak2g_hstr_f+	Ex_ak2g_hs[e]_b	Ex_ak2g_hs[e]_b	Exchange reaction			ak2g_hstr_f	ak2g_hstr_f	Transport reaction
AGLPC	ak2g_hs + cdpchol -> h + h2o + ak2gchol_hs + cmp		Glycerophospholipid Metabolism	Ex_akdhap_hs[e]_b+akdhap_hstr_f+	Ex_akdhap_hs[e]_b	Ex_akdhap_hs[e]_b	Exchange reaction			akdhap_hstr_f	akdhap_hstr_f	Transport reaction
AGLPC	ak2g_hs + cdpchol -> h + h2o + ak2gchol_hs + cmp		Glycerophospholipid Metabolism	Ex_alkylR1oh[e]_b+alkylR1ohtr_f+	Ex_alkylR1oh[e]_b	Ex_alkylR1oh[e]_b	Exchange reaction			alkylR1ohtr_f	alkylR1ohtr_f	Transport reaction
AGLPC	ak2g_hs + cdpchol -> h + h2o + ak2gchol_hs + cmp		Glycerophospholipid Metabolism	Ex_akgp_hs[e]_b+akgp_hstr_f+	Ex_akgp_hs[e]_b	Ex_akgp_hs[e]_b	Exchange reaction			akgp_hstr_f	akgp_hstr_f	Transport reaction
AGLPED	h + o2 + nadph + ak2gpe_hs -> 2 h2o + nadp + dak2gpe_hs		Glycerophospholipid Metabolism	Ex_ak2gpe_hs[e]_b+ak2gpe_hstr_f+Ex_dak2gpe_hs[e]_f+dak2gpe_hstr_b+	Ex_ak2gpe_hs[e]_b	Ex_ak2gpe_hs[e]_b	Exchange reaction			ak2gpe_hstr_f	ak2gpe_hstr_f	Transport reaction			Ex_dak2gpe_hs[e]_f	Ex_dak2gpe_hs[e]_f	Exchange reaction			dak2gpe_hstr_b	dak2gpe_hstr_b	Transport reaction
AGLPED	h + o2 + nadph + ak2gpe_hs -> 2 h2o + nadp + dak2gpe_hs		Glycerophospholipid Metabolism	Ex_ak2g_hs[e]_b+ak2g_hstr_f+Ex_dak2gpe_hs[e]_f+dak2gpe_hstr_b+	Ex_ak2g_hs[e]_b	Ex_ak2g_hs[e]_b	Exchange reaction			ak2g_hstr_f	ak2g_hstr_f	Transport reaction			Ex_dak2gpe_hs[e]_f	Ex_dak2gpe_hs[e]_f	Exchange reaction			dak2gpe_hstr_b	dak2gpe_hstr_b	Transport reaction
AGLPED	h + o2 + nadph + ak2gpe_hs -> 2 h2o + nadp + dak2gpe_hs		Glycerophospholipid Metabolism	Ex_ak2gp_hs[e]_b+ak2gp_hstr_f+Ex_dak2gpe_hs[e]_f+dak2gpe_hstr_b+	Ex_ak2gp_hs[e]_b	Ex_ak2gp_hs[e]_b	Exchange reaction			ak2gp_hstr_f	ak2gp_hstr_f	Transport reaction			Ex_dak2gpe_hs[e]_f	Ex_dak2gpe_hs[e]_f	Exchange reaction			dak2gpe_hstr_b	dak2gpe_hstr_b	Transport reaction
AGLPED	h + o2 + nadph + ak2gpe_hs -> 2 h2o + nadp + dak2gpe_hs		Glycerophospholipid Metabolism	Ex_alkylR1oh[e]_b+alkylR1ohtr_f+Ex_dak2gpe_hs[e]_f+dak2gpe_hstr_b+	Ex_alkylR1oh[e]_b	Ex_alkylR1oh[e]_b	Exchange reaction			alkylR1ohtr_f	alkylR1ohtr_f	Transport reaction			Ex_dak2gpe_hs[e]_f	Ex_dak2gpe_hs[e]_f	Exchange reaction			dak2gpe_hstr_b	dak2gpe_hstr_b	Transport reaction
AGLPED	h + o2 + nadph + ak2gpe_hs -> 2 h2o + nadp + dak2gpe_hs		Glycerophospholipid Metabolism	Ex_akgp_hs[e]_b+akgp_hstr_f+Ex_dak2gpe_hs[e]_f+dak2gpe_hstr_b+	Ex_akgp_hs[e]_b	Ex_akgp_hs[e]_b	Exchange reaction			akgp_hstr_f	akgp_hstr_f	Transport reaction			Ex_dak2gpe_hs[e]_f	Ex_dak2gpe_hs[e]_f	Exchange reaction			dak2gpe_hstr_b	dak2gpe_hstr_b	Transport reaction
AGLPED	h + o2 + nadph + ak2gpe_hs -> 2 h2o + nadp + dak2gpe_hs		Glycerophospholipid Metabolism	Ex_akdhap_hs[e]_b+akdhap_hstr_f+Ex_dak2gpe_hs[e]_f+dak2gpe_hstr_b+	Ex_akdhap_hs[e]_b	Ex_akdhap_hs[e]_b	Exchange reaction			akdhap_hstr_f	akdhap_hstr_f	Transport reaction			Ex_dak2gpe_hs[e]_f	Ex_dak2gpe_hs[e]_f	Exchange reaction			dak2gpe_hstr_b	dak2gpe_hstr_b	Transport reaction
AGLPET	h + ak2g_hs + cdpea -> h2o + cmp + ak2gpe_hs		Glycerophospholipid Metabolism	Ex_akgp_hs[e]_b+akgp_hstr_f+Ex_dak2gpe_hs[e]_f+dak2gpe_hstr_b+	Ex_akgp_hs[e]_b	Ex_akgp_hs[e]_b	Exchange reaction			akgp_hstr_f	akgp_hstr_f	Transport reaction			Ex_dak2gpe_hs[e]_f	Ex_dak2gpe_hs[e]_f	Exchange reaction			dak2gpe_hstr_b	dak2gpe_hstr_b	Transport reaction
AGLPET	h + ak2g_hs + cdpea -> h2o + cmp + ak2gpe_hs		Glycerophospholipid Metabolism	Ex_ak2gp_hs[e]_b+ak2gp_hstr_f+Ex_ak2gpe_hs[e]_f+ak2gpe_hstr_b+	Ex_ak2gp_hs[e]_b	Ex_ak2gp_hs[e]_b	Exchange reaction			ak2gp_hstr_f	ak2gp_hstr_f	Transport reaction			Ex_ak2gpe_hs[e]_f	Ex_ak2gpe_hs[e]_f	Exchange reaction			ak2gpe_hstr_b	ak2gpe_hstr_b	Transport reaction
AGLPET	h + ak2g_hs + cdpea -> h2o + cmp + ak2gpe_hs		Glycerophospholipid Metabolism	Ex_ak2g_hs[e]_b+ak2g_hstr_f+Ex_dak2gpe_hs[e]_f+dak2gpe_hstr_b+	Ex_ak2g_hs[e]_b	Ex_ak2g_hs[e]_b	Exchange reaction			ak2g_hstr_f	ak2g_hstr_f	Transport reaction			Ex_dak2gpe_hs[e]_f	Ex_dak2gpe_hs[e]_f	Exchange reaction			dak2gpe_hstr_b	dak2gpe_hstr_b	Transport reaction
AGLPET	h + ak2g_hs + cdpea -> h2o + cmp + ak2gpe_hs		Glycerophospholipid Metabolism	Ex_ak2g_hs[e]_b+ak2g_hstr_f+Ex_ak2gpe_hs[e]_f+ak2gpe_hstr_b+	Ex_ak2g_hs[e]_b	Ex_ak2g_hs[e]_b	Exchange reaction			ak2g_hstr_f	ak2g_hstr_f	Transport reaction			Ex_ak2gpe_hs[e]_f	Ex_ak2gpe_hs[e]_f	Exchange reaction			ak2gpe_hstr_b	ak2gpe_hstr_b	Transport reaction
AGLPET	h + ak2g_hs + cdpea -> h2o + cmp + ak2gpe_hs		Glycerophospholipid Metabolism	Ex_ak2gpe_hs[e]_f+ak2gpe_hstr_b+Ex_alkylR1oh[e]_b+alkylR1ohtr_f+	Ex_ak2gpe_hs[e]_f	Ex_ak2gpe_hs[e]_f	Exchange reaction			ak2gpe_hstr_b	ak2gpe_hstr_b	Transport reaction			Ex_alkylR1oh[e]_b	Ex_alkylR1oh[e]_b	Exchange reaction			alkylR1ohtr_f	alkylR1ohtr_f	Transport reaction
AGLPET	h + ak2g_hs + cdpea -> h2o + cmp + ak2gpe_hs		Glycerophospholipid Metabolism	Ex_akdhap_hs[e]_b+akdhap_hstr_f+Ex_dak2gpe_hs[e]_f+dak2gpe_hstr_b+	Ex_akdhap_hs[e]_b	Ex_akdhap_hs[e]_b	Exchange reaction			akdhap_hstr_f	akdhap_hstr_f	Transport reaction			Ex_dak2gpe_hs[e]_f	Ex_dak2gpe_hs[e]_f	Exchange reaction			dak2gpe_hstr_b	dak2gpe_hstr_b	Transport reaction
AGLPET	h + ak2g_hs + cdpea -> h2o + cmp + ak2gpe_hs		Glycerophospholipid Metabolism	Ex_ak2gpe_hs[e]_f+ak2gpe_hstr_b+Ex_akdhap_hs[e]_b+akdhap_hstr_f+	Ex_ak2gpe_hs[e]_f	Ex_ak2gpe_hs[e]_f	Exchange reaction			ak2gpe_hstr_b	ak2gpe_hstr_b	Transport reaction			Ex_akdhap_hs[e]_b	Ex_akdhap_hs[e]_b	Exchange reaction			akdhap_hstr_f	akdhap_hstr_f	Transport reaction
AGLPET	h + ak2g_hs + cdpea -> h2o + cmp + ak2gpe_hs		Glycerophospholipid Metabolism	Ex_ak2gpe_hs[e]_f+ak2gpe_hstr_b+Ex_akgp_hs[e]_b+akgp_hstr_f+	Ex_ak2gpe_hs[e]_f	Ex_ak2gpe_hs[e]_f	Exchange reaction			ak2gpe_hstr_b	ak2gpe_hstr_b	Transport reaction			Ex_akgp_hs[e]_b	Ex_akgp_hs[e]_b	Exchange reaction			akgp_hstr_f	akgp_hstr_f	Transport reaction
AGLPET	h + ak2g_hs + cdpea -> h2o + cmp + ak2gpe_hs		Glycerophospholipid Metabolism	Ex_ak2gp_hs[e]_b+ak2gp_hstr_f+Ex_dak2gpe_hs[e]_f+dak2gpe_hstr_b+	Ex_ak2gp_hs[e]_b	Ex_ak2gp_hs[e]_b	Exchange reaction			ak2gp_hstr_f	ak2gp_hstr_f	Transport reaction			Ex_dak2gpe_hs[e]_f	Ex_dak2gpe_hs[e]_f	Exchange reaction			dak2gpe_hstr_b	dak2gpe_hstr_b	Transport reaction
AGLPET	h + ak2g_hs + cdpea -> h2o + cmp + ak2gpe_hs		Glycerophospholipid Metabolism	Ex_alkylR1oh[e]_b+alkylR1ohtr_f+Ex_dak2gpe_hs[e]_f+dak2gpe_hstr_b+	Ex_alkylR1oh[e]_b	Ex_alkylR1oh[e]_b	Exchange reaction			alkylR1ohtr_f	alkylR1ohtr_f	Transport reaction			Ex_dak2gpe_hs[e]_f	Ex_dak2gpe_hs[e]_f	Exchange reaction			dak2gpe_hstr_b	dak2gpe_hstr_b	Transport reaction
AGLPH	h2o + ak2gp_hs -> pi + ak2g_hs		Glycerophospholipid Metabolism	Ex_ak2gp_hs[e]_b+ak2gp_hstr_f+	Ex_ak2gp_hs[e]_b	Ex_ak2gp_hs[e]_b	Exchange reaction			ak2gp_hstr_f	ak2gp_hstr_f	Transport reaction
AGLPH	h2o + ak2gp_hs -> pi + ak2g_hs		Glycerophospholipid Metabolism	Ex_akgp_hs[e]_b+akgp_hstr_f+	Ex_akgp_hs[e]_b	Ex_akgp_hs[e]_b	Exchange reaction			akgp_hstr_f	akgp_hstr_f	Transport reaction
AGLPH	h2o + ak2gp_hs -> pi + ak2g_hs		Glycerophospholipid Metabolism	Ex_alkylR1oh[e]_b+alkylR1ohtr_f+	Ex_alkylR1oh[e]_b	Ex_alkylR1oh[e]_b	Exchange reaction			alkylR1ohtr_f	alkylR1ohtr_f	Transport reaction
AGLPH	h2o + ak2gp_hs -> pi + ak2g_hs		Glycerophospholipid Metabolism	Ex_akdhap_hs[e]_b+akdhap_hstr_f+	Ex_akdhap_hs[e]_b	Ex_akdhap_hs[e]_b	Exchange reaction			akdhap_hstr_f	akdhap_hstr_f	Transport reaction
AGLPR	h + nadph + akdhap_hs -> nadp + akgp_hs		Glycerophospholipid Metabolism	Ex_akdhap_hs[e]_b+akdhap_hstr_f+	Ex_akdhap_hs[e]_b	Ex_akdhap_hs[e]_b	Exchange reaction			akdhap_hstr_f	akdhap_hstr_f	Transport reaction
AGLPR	h + nadph + akdhap_hs -> nadp + akgp_hs		Glycerophospholipid Metabolism	Ex_alkylR1oh[e]_b+alkylR1ohtr_f+	Ex_alkylR1oh[e]_b	Ex_alkylR1oh[e]_b	Exchange reaction			alkylR1ohtr_f	alkylR1ohtr_f	Transport reaction
AGLPT	h + akgp_hs + Rtotal2 -> h2o + ak2gp_hs		Glycerophospholipid Metabolism	Ex_akgp_hs[e]_b+akgp_hstr_f+	Ex_akgp_hs[e]_b	Ex_akgp_hs[e]_b	Exchange reaction			akgp_hstr_f	akgp_hstr_f	Transport reaction
AGLPT	h + akgp_hs + Rtotal2 -> h2o + ak2gp_hs		Glycerophospholipid Metabolism	Ex_alkylR1oh[e]_b+alkylR1ohtr_f+	Ex_alkylR1oh[e]_b	Ex_alkylR1oh[e]_b	Exchange reaction			alkylR1ohtr_f	alkylR1ohtr_f	Transport reaction
AGLPT	h + akgp_hs + Rtotal2 -> h2o + ak2gp_hs		Glycerophospholipid Metabolism	Ex_akdhap_hs[e]_b+akdhap_hstr_f+	Ex_akdhap_hs[e]_b	Ex_akdhap_hs[e]_b	Exchange reaction			akdhap_hstr_f	akdhap_hstr_f	Transport reaction
AGPSx	adhap_hs + alkylR1oh -> h + akdhap_hs + Rtotal	8540.1	Glycerophospholipid Metabolism	Ex_alkylR1oh[e]_b+alkylR1ohtr_f+	Ex_alkylR1oh[e]_b	Ex_alkylR1oh[e]_b	Exchange reaction			alkylR1ohtr_f	alkylR1ohtr_f	Transport reaction
ALKP	h2o + dhap -> pi + dha	249.1 or 250.1 or 248.1 or 251.1	Glycerophospholipid Metabolism	R01010_b+	R01010_b	Glycerone phosphate + H2O <=> Glycerone + Orthophosphate		3.1.3.1 3.1.3.2
ALKP	h2o + dhap -> pi + dha	249.1 or 250.1 or 248.1 or 251.1	Glycerophospholipid Metabolism	R01012_f+	R01012_f	Phosphoenolpyruvate + Glycerone <=> Pyruvate + Glycerone phosphate		2.7.1.121
ALKP	h2o + dhap -> pi + dha	249.1 or 250.1 or 248.1 or 251.1	Glycerophospholipid Metabolism	R01011_f+	R01011_f	ATP + Glycerone <=> ADP + Glycerone phosphate	rn00561 Glycerolipid metabolism, rn00561 Glycerolipid metabolism, rn01100 Metabolic pathways	2.7.1.29	,HSA: 26007(DAK)
ALKP	h2o + dhap -> pi + dha	249.1 or 250.1 or 248.1 or 251.1	Glycerophospholipid Metabolism	R01039_b+	R01039_b	Glycerol + NADP+ <=> Glycerone + NADPH + H+	rn00561 Glycerolipid metabolism, rn00561 Glycerolipid metabolism, rn01100 Metabolic pathways	1.1.1.156
ALKP	h2o + dhap -> pi + dha	249.1 or 250.1 or 248.1 or 251.1	Glycerophospholipid Metabolism	R01034_b+	R01034_b	Glycerol + NAD+ <=> Glycerone + NADH + H+	rn00561 Glycerolipid metabolism, rn00561 Glycerolipid metabolism, rn01100 Metabolic pathways	1.1.1.6	,SPO: SPAC13F5.03c
ALKP	h2o + dhap -> pi + dha	249.1 or 250.1 or 248.1 or 251.1	Glycerophospholipid Metabolism	R01045_b+R05704_f+	R01045_b	Glycerol + Acceptor <=> Glycerone + Reduced acceptor		1.1.99.22		R05704_f	Glycine + 2 Acceptor <=> Hydrogen cyanide + CO2 + 2 Reduced acceptor		1.4.99.5
ALKP	h2o + dhap -> pi + dha	249.1 or 250.1 or 248.1 or 251.1	Glycerophospholipid Metabolism	R00845_f+R01440_b+	R00845_f	sn-Glycerol 3-phosphate + NADP+ <=> D-Glyceraldehyde 3-phosphate + NADPH + H+		1.1.1.177		R01440_b	D-Xylulose 5-phosphate + Formaldehyde <=> D-Glyceraldehyde 3-phosphate + Glycerone	rn00680 Methane metabolism, rn00680 Methane metabolism	2.2.1.3
ALKP	h2o + dhap -> pi + dha	249.1 or 250.1 or 248.1 or 251.1	Glycerophospholipid Metabolism	R00281_f+R01045_b+	R00281_f	Acceptor + NADH + H+ <=> Reduced acceptor + NAD+		1.6.99.3 1.6.99.5		R01045_b	Glycerol + Acceptor <=> Glycerone + Reduced acceptor		1.1.99.22
ALKP	h2o + dhap -> pi + dha	249.1 or 250.1 or 248.1 or 251.1	Glycerophospholipid Metabolism	R00282_f+R01045_b+	R00282_f	Acceptor + NADPH + H+ <=> Reduced acceptor + NADP+		1.6.99.1 1.6.99.6		R01045_b	Glycerol + Acceptor <=> Glycerone + Reduced acceptor		1.1.99.22
ALKP	h2o + dhap -> pi + dha	249.1 or 250.1 or 248.1 or 251.1	Glycerophospholipid Metabolism	R01045_b+R03532_b+	R01045_b	Glycerol + Acceptor <=> Glycerone + Reduced acceptor		1.1.99.22		R03532_b	Reduced acceptor + H2O2 <=> Acceptor + 2 H2O		1.11.1.7 1.11.1.16
ALKP	h2o + dhap -> pi + dha	249.1 or 250.1 or 248.1 or 251.1	Glycerophospholipid Metabolism	R00326_f+R01045_b+	R00326_f	Acetaldehyde + Acceptor + H2O <=> Acetate + Reduced acceptor	rn00620 Pyruvate metabolism, rn00620 Pyruvate metabolism	1.2.99.6		R01045_b	Glycerol + Acceptor <=> Glycerone + Reduced acceptor		1.1.99.22
ALKP	h2o + dhap -> pi + dha	249.1 or 250.1 or 248.1 or 251.1	Glycerophospholipid Metabolism	R01015_b+R01440_b+	R01015_b	D-Glyceraldehyde 3-phosphate <=> Glycerone phosphate	rn00010 Glycolysis / Gluconeogenesis, rn00010 Glycolysis / Gluconeogenesis, rn00051 Fructose and mannose metabolism, rn00562 Inositol phosphate metabolism, rn00710 Carbon fixation in photosynthetic organisms, rn01100 Metabolic pathways	5.3.1.1	,HSA: 7167(TPI1)	R01440_b	D-Xylulose 5-phosphate + Formaldehyde <=> D-Glyceraldehyde 3-phosphate + Glycerone	rn00680 Methane metabolism, rn00680 Methane metabolism	2.2.1.3
ALKP	h2o + dhap -> pi + dha	249.1 or 250.1 or 248.1 or 251.1	Glycerophospholipid Metabolism	R00297_f+R01045_b+	R00297_f	(R)-Lactate + Acceptor <=> Pyruvate + Reduced acceptor		1.1.99.6		R01045_b	Glycerol + Acceptor <=> Glycerone + Reduced acceptor		1.1.99.22
ALKP	h2o + dhap -> pi + dha	249.1 or 250.1 or 248.1 or 251.1	Glycerophospholipid Metabolism	R01058_b+R01440_b+	R01058_b	D-Glyceraldehyde 3-phosphate + NADP+ + H2O <=> 3-Phospho-D-glycerate + NADPH + H+	rn00010 Glycolysis / Gluconeogenesis, rn00010 Glycolysis / Gluconeogenesis, rn01100 Metabolic pathways	1.2.1.9		R01440_b	D-Xylulose 5-phosphate + Formaldehyde <=> D-Glyceraldehyde 3-phosphate + Glycerone	rn00680 Methane metabolism, rn00680 Methane metabolism	2.2.1.3
ALKP	h2o + dhap -> pi + dha	249.1 or 250.1 or 248.1 or 251.1	Glycerophospholipid Metabolism	R01440_b+R07456_b+	R01440_b	D-Xylulose 5-phosphate + Formaldehyde <=> D-Glyceraldehyde 3-phosphate + Glycerone	rn00680 Methane metabolism, rn00680 Methane metabolism	2.2.1.3		R07456_b	D-Glyceraldehyde 3-phosphate + D-Ribulose 5-phosphate + L-Glutamine <=> Pyridoxal phosphate + L-Glutamate	rn00750 Vitamin B6 metabolism, rn00750 Vitamin B6 metabolism
ALKP	h2o + dhap -> pi + dha	249.1 or 250.1 or 248.1 or 251.1	Glycerophospholipid Metabolism	R00296_f+R01045_b+	R00296_f	CO + H2O + Acceptor <=> CO2 + Reduced acceptor	rn00680 Methane metabolism, rn00680 Methane metabolism	1.2.99.2		R01045_b	Glycerol + Acceptor <=> Glycerone + Reduced acceptor		1.1.99.22
ALKP	h2o + dhap -> pi + dha	249.1 or 250.1 or 248.1 or 251.1	Glycerophospholipid Metabolism	R00361_f+R01045_b+	R00361_f	(S)-Malate + Acceptor <=> Oxaloacetate + Reduced acceptor		1.1.99.16		R01045_b	Glycerol + Acceptor <=> Glycerone + Reduced acceptor		1.1.99.22
ALKP	h2o + dhap -> pi + dha	249.1 or 250.1 or 248.1 or 251.1	Glycerophospholipid Metabolism	R01059_f+R01440_b+	R01059_f	ATP + D-Glyceraldehyde <=> ADP + D-Glyceraldehyde 3-phosphate	rn00051 Fructose and mannose metabolism, rn00051 Fructose and mannose metabolism	2.7.1.28		R01440_b	D-Xylulose 5-phosphate + Formaldehyde <=> D-Glyceraldehyde 3-phosphate + Glycerone	rn00680 Methane metabolism, rn00680 Methane metabolism	2.2.1.3
ALKP	h2o + dhap -> pi + dha	249.1 or 250.1 or 248.1 or 251.1	Glycerophospholipid Metabolism	R01061_b+R01440_b+	R01061_b	D-Glyceraldehyde 3-phosphate + Orthophosphate + NAD+ <=> 3-Phospho-D-glyceroyl phosphate + NADH + H+	rn00010 Glycolysis / Gluconeogenesis, rn00010 Glycolysis / Gluconeogenesis, rn00710 Carbon fixation in photosynthetic organisms, rn01100 Metabolic pathways	1.2.1.12 1.2.1.59		R01440_b	D-Xylulose 5-phosphate + Formaldehyde <=> D-Glyceraldehyde 3-phosphate + Glycerone	rn00680 Methane metabolism, rn00680 Methane metabolism	2.2.1.3
ALKP	h2o + dhap -> pi + dha	249.1 or 250.1 or 248.1 or 251.1	Glycerophospholipid Metabolism	R00412_f+R01045_b+	R00412_f	Succinate + Acceptor <=> Fumarate + Reduced acceptor	rn00020 Citrate cycle (TCA cycle), rn00020 Citrate cycle (TCA cycle), rn00632 Benzoate degradation via CoA ligation, rn01100 Metabolic pathways	1.3.99.1	,ECO: b0721(sdhC) b0722(sdhD) b0723(sdhA) b0724(sdhB) b4151(frdD)	R01045_b	Glycerol + Acceptor <=> Glycerone + Reduced acceptor		1.1.99.22
CPCTDTX	h + ctp + ntm2amep -> ppi + cmpntm2amep	5130.1 or 9468.1	Glycerophospholipid Metabolism	R02590_b+	R02590_b	CTP + N-Trimethyl-2-aminoethylphosphonate <=> Diphosphate + CMP-N-trimethyl-2-aminoethylphosphonate	rn00440 Phosphonate and phosphinate metabolism, rn00440 Phosphonate and phosphinate metabolism	2.7.7.15	,HSA: 5130(PCYT1A) 9468(PCYT1B)
CPCTDTX	h + ctp + ntm2amep -> ppi + cmpntm2amep	5130.1 or 9468.1	Glycerophospholipid Metabolism	Ex_cmpntm2amep[e]_f+cmpntm2ameptr_b+Ex_ntm2amep[e]_b+ntm2ameptr_f+	Ex_cmpntm2amep[e]_f	Ex_cmpntm2amep[e]_f	Exchange reaction			cmpntm2ameptr_b	cmpntm2ameptr_b	Transport reaction			Ex_ntm2amep[e]_b	Ex_ntm2amep[e]_b	Exchange reaction			ntm2ameptr_f	ntm2ameptr_f	Transport reaction
CPCTDTX	h + ctp + ntm2amep -> ppi + cmpntm2amep	5130.1 or 9468.1	Glycerophospholipid Metabolism	R04247_b+R04248_f+R04920_b+R04922_f+R04923_b+Ex_ntm2amep[e]_b+ntm2ameptr_f+	R04247_b	CTP + 2-Aminoethylphosphonate <=> Diphosphate + CMP-2-aminoethylphosphonate	rn00440 Phosphonate and phosphinate metabolism, rn00440 Phosphonate and phosphinate metabolism, rn01100 Metabolic pathways	2.7.7.14	,HSA: 5833(PCYT2)	R04248_f	2-Aminoethylphosphonate + H2O2 <=> Ethanolamine + Orthophosphate	rn00440 Phosphonate and phosphinate metabolism, rn00440 Phosphonate and phosphinate metabolism	4.99.1.-		R04920_b	CMP-2-aminoethylphosphonate + Diacylglycerol <=> CMP + Diacylglyceryl-2-aminoethylphosphonate	rn00440 Phosphonate and phosphinate metabolism, rn00440 Phosphonate and phosphinate metabolism, rn01100 Metabolic pathways	2.7.8.1	,MDO: 100030357	R04922_f	CMP-N-trimethyl-2-aminoethylphosphonate + Diacylglycerol <=> CMP + Diacylglyceryl-N-trimethyl-2-aminoethylphosphonate	rn00440 Phosphonate and phosphinate metabolism, rn00440 Phosphonate and phosphinate metabolism	2.7.8.2	,HSA: 56994(CHPT1)	R04923_b	Diacylglyceryl-2-aminoethylphosphonate <=> Diacylglyceryl-N-trimethyl-2-aminoethylphosphonate	rn00440 Phosphonate and phosphinate metabolism, rn00440 Phosphonate and phosphinate metabolism, rn01100 Metabolic pathways			Ex_ntm2amep[e]_b	Ex_ntm2amep[e]_b	Exchange reaction			ntm2ameptr_f	ntm2ameptr_f	Transport reaction
CPCTDTX	h + ctp + ntm2amep -> ppi + cmpntm2amep	5130.1 or 9468.1	Glycerophospholipid Metabolism	R04922_f+Ex_C05676[e]_f+C05676tr_b+Ex_ntm2amep[e]_b+ntm2ameptr_f+	R04922_f	CMP-N-trimethyl-2-aminoethylphosphonate + Diacylglycerol <=> CMP + Diacylglyceryl-N-trimethyl-2-aminoethylphosphonate	rn00440 Phosphonate and phosphinate metabolism, rn00440 Phosphonate and phosphinate metabolism	2.7.8.2	,HSA: 56994(CHPT1)	Ex_C05676[e]_f	Ex_C05676[e]_f	Exchange reaction			C05676tr_b	C05676tr_b	Transport reaction			Ex_ntm2amep[e]_b	Ex_ntm2amep[e]_b	Exchange reaction			ntm2ameptr_f	ntm2ameptr_f	Transport reaction
CPCTDTX	h + ctp + ntm2amep -> ppi + cmpntm2amep	5130.1 or 9468.1	Glycerophospholipid Metabolism	R00747_f+R04152_f+R04247_b+R04920_b+R04922_f+R04923_b+Ex_ntm2amep[e]_b+ntm2ameptr_f+	R00747_f	Phosphonoacetaldehyde + H2O <=> Acetaldehyde + Orthophosphate	rn00440 Phosphonate and phosphinate metabolism, rn00440 Phosphonate and phosphinate metabolism, rn01100 Metabolic pathways	3.11.1.1		R04152_f	2-Aminoethylphosphonate + Pyruvate <=> Phosphonoacetaldehyde + L-Alanine	rn00440 Phosphonate and phosphinate metabolism, rn00440 Phosphonate and phosphinate metabolism, rn01100 Metabolic pathways	2.6.1.37		R04247_b	CTP + 2-Aminoethylphosphonate <=> Diphosphate + CMP-2-aminoethylphosphonate	rn00440 Phosphonate and phosphinate metabolism, rn00440 Phosphonate and phosphinate metabolism, rn01100 Metabolic pathways	2.7.7.14	,HSA: 5833(PCYT2)	R04920_b	CMP-2-aminoethylphosphonate + Diacylglycerol <=> CMP + Diacylglyceryl-2-aminoethylphosphonate	rn00440 Phosphonate and phosphinate metabolism, rn00440 Phosphonate and phosphinate metabolism, rn01100 Metabolic pathways	2.7.8.1	,MDO: 100030357	R04922_f	CMP-N-trimethyl-2-aminoethylphosphonate + Diacylglycerol <=> CMP + Diacylglyceryl-N-trimethyl-2-aminoethylphosphonate	rn00440 Phosphonate and phosphinate metabolism, rn00440 Phosphonate and phosphinate metabolism	2.7.8.2	,HSA: 56994(CHPT1)	R04923_b	Diacylglyceryl-2-aminoethylphosphonate <=> Diacylglyceryl-N-trimethyl-2-aminoethylphosphonate	rn00440 Phosphonate and phosphinate metabolism, rn00440 Phosphonate and phosphinate metabolism, rn01100 Metabolic pathways			Ex_ntm2amep[e]_b	Ex_ntm2amep[e]_b	Exchange reaction			ntm2ameptr_f	ntm2ameptr_f	Transport reaction
CPCTDTX	h + ctp + ntm2amep -> ppi + cmpntm2amep	5130.1 or 9468.1	Glycerophospholipid Metabolism	R04922_f+R04923_b+Ex_C05675[e]_f+C05675tr_b+Ex_ntm2amep[e]_b+ntm2ameptr_f+	R04922_f	CMP-N-trimethyl-2-aminoethylphosphonate + Diacylglycerol <=> CMP + Diacylglyceryl-N-trimethyl-2-aminoethylphosphonate	rn00440 Phosphonate and phosphinate metabolism, rn00440 Phosphonate and phosphinate metabolism	2.7.8.2	,HSA: 56994(CHPT1)	R04923_b	Diacylglyceryl-2-aminoethylphosphonate <=> Diacylglyceryl-N-trimethyl-2-aminoethylphosphonate	rn00440 Phosphonate and phosphinate metabolism, rn00440 Phosphonate and phosphinate metabolism, rn01100 Metabolic pathways			Ex_C05675[e]_f	Ex_C05675[e]_f	Exchange reaction			C05675tr_b	C05675tr_b	Transport reaction			Ex_ntm2amep[e]_b	Ex_ntm2amep[e]_b	Exchange reaction			ntm2ameptr_f	ntm2ameptr_f	Transport reaction
CPCTDTX	h + ctp + ntm2amep -> ppi + cmpntm2amep	5130.1 or 9468.1	Glycerophospholipid Metabolism	R04051_b+R04246_f+R04247_b+R04920_b+R04922_f+R04923_b+R08200_f+Ex_ntm2amep[e]_b+ntm2ameptr_f+	R04051_b	3-Phosphonopyruvate + L-Glutamate <=> 2-Amino-3-phosphonopropanoate + 2-Oxoglutarate	rn00440 Phosphonate and phosphinate metabolism, rn00440 Phosphonate and phosphinate metabolism	2.6.1.-		R04246_f	2-Aminoethylphosphonate + CO2 <=> 2-Amino-3-phosphonopropanoate				R04247_b	CTP + 2-Aminoethylphosphonate <=> Diphosphate + CMP-2-aminoethylphosphonate	rn00440 Phosphonate and phosphinate metabolism, rn00440 Phosphonate and phosphinate metabolism, rn01100 Metabolic pathways	2.7.7.14	,HSA: 5833(PCYT2)	R04920_b	CMP-2-aminoethylphosphonate + Diacylglycerol <=> CMP + Diacylglyceryl-2-aminoethylphosphonate	rn00440 Phosphonate and phosphinate metabolism, rn00440 Phosphonate and phosphinate metabolism, rn01100 Metabolic pathways	2.7.8.1	,MDO: 100030357	R04922_f	CMP-N-trimethyl-2-aminoethylphosphonate + Diacylglycerol <=> CMP + Diacylglyceryl-N-trimethyl-2-aminoethylphosphonate	rn00440 Phosphonate and phosphinate metabolism, rn00440 Phosphonate and phosphinate metabolism	2.7.8.2	,HSA: 56994(CHPT1)	R04923_b	Diacylglyceryl-2-aminoethylphosphonate <=> Diacylglyceryl-N-trimethyl-2-aminoethylphosphonate	rn00440 Phosphonate and phosphinate metabolism, rn00440 Phosphonate and phosphinate metabolism, rn01100 Metabolic pathways			R08200_f	3-Phosphonopyruvate + H2O <=> Pyruvate + Orthophosphate		3.11.1.3		Ex_ntm2amep[e]_b	Ex_ntm2amep[e]_b	Exchange reaction			ntm2ameptr_f	ntm2ameptr_f	Transport reaction
CPCTDTX	h + ctp + ntm2amep -> ppi + cmpntm2amep	5130.1 or 9468.1	Glycerophospholipid Metabolism	R00318_f+R04152_f+R04247_b+R04251_f+R04920_b+R04922_f+R04923_b+Ex_ntm2amep[e]_b+ntm2ameptr_f+	R00318_f	Phosphonoacetate + H2O <=> Acetate + Orthophosphate	rn00440 Phosphonate and phosphinate metabolism, rn00440 Phosphonate and phosphinate metabolism	3.11.1.2	,ECO: b4108(yjdM)	R04152_f	2-Aminoethylphosphonate + Pyruvate <=> Phosphonoacetaldehyde + L-Alanine	rn00440 Phosphonate and phosphinate metabolism, rn00440 Phosphonate and phosphinate metabolism, rn01100 Metabolic pathways	2.6.1.37		R04247_b	CTP + 2-Aminoethylphosphonate <=> Diphosphate + CMP-2-aminoethylphosphonate	rn00440 Phosphonate and phosphinate metabolism, rn00440 Phosphonate and phosphinate metabolism, rn01100 Metabolic pathways	2.7.7.14	,HSA: 5833(PCYT2)	R04251_f	Phosphonoacetaldehyde <=> Phosphonoacetate	rn00440 Phosphonate and phosphinate metabolism, rn00440 Phosphonate and phosphinate metabolism			R04920_b	CMP-2-aminoethylphosphonate + Diacylglycerol <=> CMP + Diacylglyceryl-2-aminoethylphosphonate	rn00440 Phosphonate and phosphinate metabolism, rn00440 Phosphonate and phosphinate metabolism, rn01100 Metabolic pathways	2.7.8.1	,MDO: 100030357	R04922_f	CMP-N-trimethyl-2-aminoethylphosphonate + Diacylglycerol <=> CMP + Diacylglyceryl-N-trimethyl-2-aminoethylphosphonate	rn00440 Phosphonate and phosphinate metabolism, rn00440 Phosphonate and phosphinate metabolism	2.7.8.2	,HSA: 56994(CHPT1)	R04923_b	Diacylglyceryl-2-aminoethylphosphonate <=> Diacylglyceryl-N-trimethyl-2-aminoethylphosphonate	rn00440 Phosphonate and phosphinate metabolism, rn00440 Phosphonate and phosphinate metabolism, rn01100 Metabolic pathways			Ex_ntm2amep[e]_b	Ex_ntm2amep[e]_b	Exchange reaction			ntm2ameptr_f	ntm2ameptr_f	Transport reaction
CPCTDTX	h + ctp + ntm2amep -> ppi + cmpntm2amep	5130.1 or 9468.1	Glycerophospholipid Metabolism	R04053_b+R04152_f+R04247_b+R04920_b+R04922_f+R04923_b+R08200_f+Ex_ntm2amep[e]_b+ntm2ameptr_f+	R04053_b	3-Phosphonopyruvate <=> Phosphonoacetaldehyde + CO2	rn00440 Phosphonate and phosphinate metabolism, rn00440 Phosphonate and phosphinate metabolism, rn01100 Metabolic pathways	4.1.1.82		R04152_f	2-Aminoethylphosphonate + Pyruvate <=> Phosphonoacetaldehyde + L-Alanine	rn00440 Phosphonate and phosphinate metabolism, rn00440 Phosphonate and phosphinate metabolism, rn01100 Metabolic pathways	2.6.1.37		R04247_b	CTP + 2-Aminoethylphosphonate <=> Diphosphate + CMP-2-aminoethylphosphonate	rn00440 Phosphonate and phosphinate metabolism, rn00440 Phosphonate and phosphinate metabolism, rn01100 Metabolic pathways	2.7.7.14	,HSA: 5833(PCYT2)	R04920_b	CMP-2-aminoethylphosphonate + Diacylglycerol <=> CMP + Diacylglyceryl-2-aminoethylphosphonate	rn00440 Phosphonate and phosphinate metabolism, rn00440 Phosphonate and phosphinate metabolism, rn01100 Metabolic pathways	2.7.8.1	,MDO: 100030357	R04922_f	CMP-N-trimethyl-2-aminoethylphosphonate + Diacylglycerol <=> CMP + Diacylglyceryl-N-trimethyl-2-aminoethylphosphonate	rn00440 Phosphonate and phosphinate metabolism, rn00440 Phosphonate and phosphinate metabolism	2.7.8.2	,HSA: 56994(CHPT1)	R04923_b	Diacylglyceryl-2-aminoethylphosphonate <=> Diacylglyceryl-N-trimethyl-2-aminoethylphosphonate	rn00440 Phosphonate and phosphinate metabolism, rn00440 Phosphonate and phosphinate metabolism, rn01100 Metabolic pathways			R08200_f	3-Phosphonopyruvate + H2O <=> Pyruvate + Orthophosphate		3.11.1.3		Ex_ntm2amep[e]_b	Ex_ntm2amep[e]_b	Exchange reaction			ntm2ameptr_f	ntm2ameptr_f	Transport reaction
CPCTDTX	h + ctp + ntm2amep -> ppi + cmpntm2amep	5130.1 or 9468.1	Glycerophospholipid Metabolism	R02592_f+R04247_b+R04250_f+R04920_b+R04922_f+R04923_b+R04925_f+Ex_C10905[e]_b+C10905tr_f+	R02592_f	N-Dimethyl-2-aminoethylphosphonate + Activated methyl group <=> N-Trimethyl-2-aminoethylphosphonate	rn00440 Phosphonate and phosphinate metabolism, rn00440 Phosphonate and phosphinate metabolism			R04247_b	CTP + 2-Aminoethylphosphonate <=> Diphosphate + CMP-2-aminoethylphosphonate	rn00440 Phosphonate and phosphinate metabolism, rn00440 Phosphonate and phosphinate metabolism, rn01100 Metabolic pathways	2.7.7.14	,HSA: 5833(PCYT2)	R04250_f	2-Aminoethylphosphonate <=> N-Monomethyl-2-aminoethylphosphonate	rn00440 Phosphonate and phosphinate metabolism, rn00440 Phosphonate and phosphinate metabolism			R04920_b	CMP-2-aminoethylphosphonate + Diacylglycerol <=> CMP + Diacylglyceryl-2-aminoethylphosphonate	rn00440 Phosphonate and phosphinate metabolism, rn00440 Phosphonate and phosphinate metabolism, rn01100 Metabolic pathways	2.7.8.1	,MDO: 100030357	R04922_f	CMP-N-trimethyl-2-aminoethylphosphonate + Diacylglycerol <=> CMP + Diacylglyceryl-N-trimethyl-2-aminoethylphosphonate	rn00440 Phosphonate and phosphinate metabolism, rn00440 Phosphonate and phosphinate metabolism	2.7.8.2	,HSA: 56994(CHPT1)	R04923_b	Diacylglyceryl-2-aminoethylphosphonate <=> Diacylglyceryl-N-trimethyl-2-aminoethylphosphonate	rn00440 Phosphonate and phosphinate metabolism, rn00440 Phosphonate and phosphinate metabolism, rn01100 Metabolic pathways			R04925_f	N-Monomethyl-2-aminoethylphosphonate <=> N-Dimethyl-2-aminoethylphosphonate	rn00440 Phosphonate and phosphinate metabolism, rn00440 Phosphonate and phosphinate metabolism			Ex_C10905[e]_b	Ex_C10905[e]_b	Exchange reaction			C10905tr_f	C10905tr_f	Transport reaction
CPCTDTX	h + ctp + ntm2amep -> ppi + cmpntm2amep	5130.1 or 9468.1	Glycerophospholipid Metabolism	R00661_b+R04051_b+R04246_f+R04247_b+R04920_b+R04922_f+R04923_b+Ex_ntm2amep[e]_b+ntm2ameptr_f+	R00661_b	Phosphoenolpyruvate <=> 3-Phosphonopyruvate	rn00440 Phosphonate and phosphinate metabolism, rn00440 Phosphonate and phosphinate metabolism, rn01100 Metabolic pathways	5.4.2.9		R04051_b	3-Phosphonopyruvate + L-Glutamate <=> 2-Amino-3-phosphonopropanoate + 2-Oxoglutarate	rn00440 Phosphonate and phosphinate metabolism, rn00440 Phosphonate and phosphinate metabolism	2.6.1.-		R04246_f	2-Aminoethylphosphonate + CO2 <=> 2-Amino-3-phosphonopropanoate				R04247_b	CTP + 2-Aminoethylphosphonate <=> Diphosphate + CMP-2-aminoethylphosphonate	rn00440 Phosphonate and phosphinate metabolism, rn00440 Phosphonate and phosphinate metabolism, rn01100 Metabolic pathways	2.7.7.14	,HSA: 5833(PCYT2)	R04920_b	CMP-2-aminoethylphosphonate + Diacylglycerol <=> CMP + Diacylglyceryl-2-aminoethylphosphonate	rn00440 Phosphonate and phosphinate metabolism, rn00440 Phosphonate and phosphinate metabolism, rn01100 Metabolic pathways	2.7.8.1	,MDO: 100030357	R04922_f	CMP-N-trimethyl-2-aminoethylphosphonate + Diacylglycerol <=> CMP + Diacylglyceryl-N-trimethyl-2-aminoethylphosphonate	rn00440 Phosphonate and phosphinate metabolism, rn00440 Phosphonate and phosphinate metabolism	2.7.8.2	,HSA: 56994(CHPT1)	R04923_b	Diacylglyceryl-2-aminoethylphosphonate <=> Diacylglyceryl-N-trimethyl-2-aminoethylphosphonate	rn00440 Phosphonate and phosphinate metabolism, rn00440 Phosphonate and phosphinate metabolism, rn01100 Metabolic pathways			Ex_ntm2amep[e]_b	Ex_ntm2amep[e]_b	Exchange reaction			ntm2ameptr_f	ntm2ameptr_f	Transport reaction
CPCTDTX	h + ctp + ntm2amep -> ppi + cmpntm2amep	5130.1 or 9468.1	Glycerophospholipid Metabolism	R00661_b+R04053_b+R04152_f+R04247_b+R04920_b+R04922_f+R04923_b+Ex_ntm2amep[e]_b+ntm2ameptr_f+	R00661_b	Phosphoenolpyruvate <=> 3-Phosphonopyruvate	rn00440 Phosphonate and phosphinate metabolism, rn00440 Phosphonate and phosphinate metabolism, rn01100 Metabolic pathways	5.4.2.9		R04053_b	3-Phosphonopyruvate <=> Phosphonoacetaldehyde + CO2	rn00440 Phosphonate and phosphinate metabolism, rn00440 Phosphonate and phosphinate metabolism, rn01100 Metabolic pathways	4.1.1.82		R04152_f	2-Aminoethylphosphonate + Pyruvate <=> Phosphonoacetaldehyde + L-Alanine	rn00440 Phosphonate and phosphinate metabolism, rn00440 Phosphonate and phosphinate metabolism, rn01100 Metabolic pathways	2.6.1.37		R04247_b	CTP + 2-Aminoethylphosphonate <=> Diphosphate + CMP-2-aminoethylphosphonate	rn00440 Phosphonate and phosphinate metabolism, rn00440 Phosphonate and phosphinate metabolism, rn01100 Metabolic pathways	2.7.7.14	,HSA: 5833(PCYT2)	R04920_b	CMP-2-aminoethylphosphonate + Diacylglycerol <=> CMP + Diacylglyceryl-2-aminoethylphosphonate	rn00440 Phosphonate and phosphinate metabolism, rn00440 Phosphonate and phosphinate metabolism, rn01100 Metabolic pathways	2.7.8.1	,MDO: 100030357	R04922_f	CMP-N-trimethyl-2-aminoethylphosphonate + Diacylglycerol <=> CMP + Diacylglyceryl-N-trimethyl-2-aminoethylphosphonate	rn00440 Phosphonate and phosphinate metabolism, rn00440 Phosphonate and phosphinate metabolism	2.7.8.2	,HSA: 56994(CHPT1)	R04923_b	Diacylglyceryl-2-aminoethylphosphonate <=> Diacylglyceryl-N-trimethyl-2-aminoethylphosphonate	rn00440 Phosphonate and phosphinate metabolism, rn00440 Phosphonate and phosphinate metabolism, rn01100 Metabolic pathways			Ex_ntm2amep[e]_b	Ex_ntm2amep[e]_b	Exchange reaction			ntm2ameptr_f	ntm2ameptr_f	Transport reaction
CPCTDTX	h + ctp + ntm2amep -> ppi + cmpntm2amep	5130.1 or 9468.1	Glycerophospholipid Metabolism	R04920_b+R04922_f+R04923_b+Ex_cmp2amep[e]_f+cmp2ameptr_b+Ex_ntm2amep[e]_b+ntm2ameptr_f+	R04920_b	CMP-2-aminoethylphosphonate + Diacylglycerol <=> CMP + Diacylglyceryl-2-aminoethylphosphonate	rn00440 Phosphonate and phosphinate metabolism, rn00440 Phosphonate and phosphinate metabolism, rn01100 Metabolic pathways	2.7.8.1	,MDO: 100030357	R04922_f	CMP-N-trimethyl-2-aminoethylphosphonate + Diacylglycerol <=> CMP + Diacylglyceryl-N-trimethyl-2-aminoethylphosphonate	rn00440 Phosphonate and phosphinate metabolism, rn00440 Phosphonate and phosphinate metabolism	2.7.8.2	,HSA: 56994(CHPT1)	R04923_b	Diacylglyceryl-2-aminoethylphosphonate <=> Diacylglyceryl-N-trimethyl-2-aminoethylphosphonate	rn00440 Phosphonate and phosphinate metabolism, rn00440 Phosphonate and phosphinate metabolism, rn01100 Metabolic pathways			Ex_cmp2amep[e]_f	Ex_cmp2amep[e]_f	Exchange reaction			cmp2ameptr_b	cmp2ameptr_b	Transport reaction			Ex_ntm2amep[e]_b	Ex_ntm2amep[e]_b	Exchange reaction			ntm2ameptr_f	ntm2ameptr_f	Transport reaction
CPCTDTX	h + ctp + ntm2amep -> ppi + cmpntm2amep	5130.1 or 9468.1	Glycerophospholipid Metabolism	R02592_f+R02671_b+R04247_b+R04250_f+R04920_b+R04922_f+R04923_b+R04925_f+Ex_C05831[e]_b+C05831tr_f+	R02592_f	N-Dimethyl-2-aminoethylphosphonate + Activated methyl group <=> N-Trimethyl-2-aminoethylphosphonate	rn00440 Phosphonate and phosphinate metabolism, rn00440 Phosphonate and phosphinate metabolism			R02671_b	3-Hydroxyanthranilate + Activated methyl group <=> 3-Methoxyanthranilate	rn00380 Tryptophan metabolism, rn00380 Tryptophan metabolism	2.1.1.-		R04247_b	CTP + 2-Aminoethylphosphonate <=> Diphosphate + CMP-2-aminoethylphosphonate	rn00440 Phosphonate and phosphinate metabolism, rn00440 Phosphonate and phosphinate metabolism, rn01100 Metabolic pathways	2.7.7.14	,HSA: 5833(PCYT2)	R04250_f	2-Aminoethylphosphonate <=> N-Monomethyl-2-aminoethylphosphonate	rn00440 Phosphonate and phosphinate metabolism, rn00440 Phosphonate and phosphinate metabolism			R04920_b	CMP-2-aminoethylphosphonate + Diacylglycerol <=> CMP + Diacylglyceryl-2-aminoethylphosphonate	rn00440 Phosphonate and phosphinate metabolism, rn00440 Phosphonate and phosphinate metabolism, rn01100 Metabolic pathways	2.7.8.1	,MDO: 100030357	R04922_f	CMP-N-trimethyl-2-aminoethylphosphonate + Diacylglycerol <=> CMP + Diacylglyceryl-N-trimethyl-2-aminoethylphosphonate	rn00440 Phosphonate and phosphinate metabolism, rn00440 Phosphonate and phosphinate metabolism	2.7.8.2	,HSA: 56994(CHPT1)	R04923_b	Diacylglyceryl-2-aminoethylphosphonate <=> Diacylglyceryl-N-trimethyl-2-aminoethylphosphonate	rn00440 Phosphonate and phosphinate metabolism, rn00440 Phosphonate and phosphinate metabolism, rn01100 Metabolic pathways			R04925_f	N-Monomethyl-2-aminoethylphosphonate <=> N-Dimethyl-2-aminoethylphosphonate	rn00440 Phosphonate and phosphinate metabolism, rn00440 Phosphonate and phosphinate metabolism			Ex_C05831[e]_b	Ex_C05831[e]_b	Exchange reaction
CPCTDTX	h + ctp + ntm2amep -> ppi + cmpntm2amep	5130.1 or 9468.1	Glycerophospholipid Metabolism	R00747_f+R04051_b+R04053_f+R04246_f+R04247_b+R04920_b+R04922_f+R04923_b+Ex_ntm2amep[e]_b+ntm2ameptr_f+	R00747_f	Phosphonoacetaldehyde + H2O <=> Acetaldehyde + Orthophosphate	rn00440 Phosphonate and phosphinate metabolism, rn00440 Phosphonate and phosphinate metabolism, rn01100 Metabolic pathways	3.11.1.1		R04051_b	3-Phosphonopyruvate + L-Glutamate <=> 2-Amino-3-phosphonopropanoate + 2-Oxoglutarate	rn00440 Phosphonate and phosphinate metabolism, rn00440 Phosphonate and phosphinate metabolism	2.6.1.-		R04053_f	3-Phosphonopyruvate <=> Phosphonoacetaldehyde + CO2	rn00440 Phosphonate and phosphinate metabolism, rn00440 Phosphonate and phosphinate metabolism, rn01100 Metabolic pathways	4.1.1.82		R04246_f	2-Aminoethylphosphonate + CO2 <=> 2-Amino-3-phosphonopropanoate				R04247_b	CTP + 2-Aminoethylphosphonate <=> Diphosphate + CMP-2-aminoethylphosphonate	rn00440 Phosphonate and phosphinate metabolism, rn00440 Phosphonate and phosphinate metabolism, rn01100 Metabolic pathways	2.7.7.14	,HSA: 5833(PCYT2)	R04920_b	CMP-2-aminoethylphosphonate + Diacylglycerol <=> CMP + Diacylglyceryl-2-aminoethylphosphonate	rn00440 Phosphonate and phosphinate metabolism, rn00440 Phosphonate and phosphinate metabolism, rn01100 Metabolic pathways	2.7.8.1	,MDO: 100030357	R04922_f	CMP-N-trimethyl-2-aminoethylphosphonate + Diacylglycerol <=> CMP + Diacylglyceryl-N-trimethyl-2-aminoethylphosphonate	rn00440 Phosphonate and phosphinate metabolism, rn00440 Phosphonate and phosphinate metabolism	2.7.8.2	,HSA: 56994(CHPT1)	R04923_b	Diacylglyceryl-2-aminoethylphosphonate <=> Diacylglyceryl-N-trimethyl-2-aminoethylphosphonate	rn00440 Phosphonate and phosphinate metabolism, rn00440 Phosphonate and phosphinate metabolism, rn01100 Metabolic pathways			Ex_ntm2amep[e]_b	Ex_ntm2amep[e]_b	Exchange reaction
CPCTDTX	h + ctp + ntm2amep -> ppi + cmpntm2amep	5130.1 or 9468.1	Glycerophospholipid Metabolism	R02592_f+R04248_b+R04250_f+R04925_f+Ex_C10905[e]_b+C10905tr_f+Ex_cmpntm2amep[e]_f+cmpntm2ameptr_b+	R02592_f	N-Dimethyl-2-aminoethylphosphonate + Activated methyl group <=> N-Trimethyl-2-aminoethylphosphonate	rn00440 Phosphonate and phosphinate metabolism, rn00440 Phosphonate and phosphinate metabolism			R04248_b	2-Aminoethylphosphonate + H2O2 <=> Ethanolamine + Orthophosphate	rn00440 Phosphonate and phosphinate metabolism, rn00440 Phosphonate and phosphinate metabolism	4.99.1.-		R04250_f	2-Aminoethylphosphonate <=> N-Monomethyl-2-aminoethylphosphonate	rn00440 Phosphonate and phosphinate metabolism, rn00440 Phosphonate and phosphinate metabolism			R04925_f	N-Monomethyl-2-aminoethylphosphonate <=> N-Dimethyl-2-aminoethylphosphonate	rn00440 Phosphonate and phosphinate metabolism, rn00440 Phosphonate and phosphinate metabolism			Ex_C10905[e]_b	Ex_C10905[e]_b	Exchange reaction			C10905tr_f	C10905tr_f	Transport reaction			Ex_cmpntm2amep[e]_f	Ex_cmpntm2amep[e]_f	Exchange reaction			cmpntm2ameptr_b	cmpntm2ameptr_b	Transport reaction
CPCTDTX	h + ctp + ntm2amep -> ppi + cmpntm2amep	5130.1 or 9468.1	Glycerophospholipid Metabolism	R04247_b+R04920_b+R04922_f+R04923_b+Ex_2ameph[e]_f+2amephtr_b+Ex_ntm2amep[e]_b+ntm2ameptr_f+	R04247_b	CTP + 2-Aminoethylphosphonate <=> Diphosphate + CMP-2-aminoethylphosphonate	rn00440 Phosphonate and phosphinate metabolism, rn00440 Phosphonate and phosphinate metabolism, rn01100 Metabolic pathways	2.7.7.14	,HSA: 5833(PCYT2)	R04920_b	CMP-2-aminoethylphosphonate + Diacylglycerol <=> CMP + Diacylglyceryl-2-aminoethylphosphonate	rn00440 Phosphonate and phosphinate metabolism, rn00440 Phosphonate and phosphinate metabolism, rn01100 Metabolic pathways	2.7.8.1	,MDO: 100030357	R04922_f	CMP-N-trimethyl-2-aminoethylphosphonate + Diacylglycerol <=> CMP + Diacylglyceryl-N-trimethyl-2-aminoethylphosphonate	rn00440 Phosphonate and phosphinate metabolism, rn00440 Phosphonate and phosphinate metabolism	2.7.8.2	,HSA: 56994(CHPT1)	R04923_b	Diacylglyceryl-2-aminoethylphosphonate <=> Diacylglyceryl-N-trimethyl-2-aminoethylphosphonate	rn00440 Phosphonate and phosphinate metabolism, rn00440 Phosphonate and phosphinate metabolism, rn01100 Metabolic pathways			Ex_2ameph[e]_f	Ex_2ameph[e]_f	Exchange reaction			2amephtr_b	2amephtr_b	Transport reaction			Ex_ntm2amep[e]_b	Ex_ntm2amep[e]_b	Exchange reaction			ntm2ameptr_f	ntm2ameptr_f	Transport reaction
CPCTDTX	h + ctp + ntm2amep -> ppi + cmpntm2amep	5130.1 or 9468.1	Glycerophospholipid Metabolism	R00318_f+R04051_b+R04053_f+R04246_f+R04247_b+R04251_f+R04920_b+R04922_f+R04923_b+Ex_ntm2amep[e]_b+ntm2ameptr_f+	R00318_f	Phosphonoacetate + H2O <=> Acetate + Orthophosphate	rn00440 Phosphonate and phosphinate metabolism, rn00440 Phosphonate and phosphinate metabolism	3.11.1.2	,ECO: b4108(yjdM)	R04051_b	3-Phosphonopyruvate + L-Glutamate <=> 2-Amino-3-phosphonopropanoate + 2-Oxoglutarate	rn00440 Phosphonate and phosphinate metabolism, rn00440 Phosphonate and phosphinate metabolism	2.6.1.-		R04053_f	3-Phosphonopyruvate <=> Phosphonoacetaldehyde + CO2	rn00440 Phosphonate and phosphinate metabolism, rn00440 Phosphonate and phosphinate metabolism, rn01100 Metabolic pathways	4.1.1.82		R04246_f	2-Aminoethylphosphonate + CO2 <=> 2-Amino-3-phosphonopropanoate				R04247_b	CTP + 2-Aminoethylphosphonate <=> Diphosphate + CMP-2-aminoethylphosphonate	rn00440 Phosphonate and phosphinate metabolism, rn00440 Phosphonate and phosphinate metabolism, rn01100 Metabolic pathways	2.7.7.14	,HSA: 5833(PCYT2)	R04251_f	Phosphonoacetaldehyde <=> Phosphonoacetate	rn00440 Phosphonate and phosphinate metabolism, rn00440 Phosphonate and phosphinate metabolism			R04920_b	CMP-2-aminoethylphosphonate + Diacylglycerol <=> CMP + Diacylglyceryl-2-aminoethylphosphonate	rn00440 Phosphonate and phosphinate metabolism, rn00440 Phosphonate and phosphinate metabolism, rn01100 Metabolic pathways	2.7.8.1	,MDO: 100030357	R04922_f	CMP-N-trimethyl-2-aminoethylphosphonate + Diacylglycerol <=> CMP + Diacylglyceryl-N-trimethyl-2-aminoethylphosphonate	rn00440 Phosphonate and phosphinate metabolism, rn00440 Phosphonate and phosphinate metabolism	2.7.8.2	,HSA: 56994(CHPT1)	R04923_b	Diacylglyceryl-2-aminoethylphosphonate <=> Diacylglyceryl-N-trimethyl-2-aminoethylphosphonate	rn00440 Phosphonate and phosphinate metabolism, rn00440 Phosphonate and phosphinate metabolism, rn01100 Metabolic pathways
CPCTDTX	h + ctp + ntm2amep -> ppi + cmpntm2amep	5130.1 or 9468.1	Glycerophospholipid Metabolism	R02592_f+R02671_b+R04248_b+R04250_f+R04925_f+Ex_C05831[e]_b+C05831tr_f+Ex_cmpntm2amep[e]_f+cmpntm2ameptr_b+	R02592_f	N-Dimethyl-2-aminoethylphosphonate + Activated methyl group <=> N-Trimethyl-2-aminoethylphosphonate	rn00440 Phosphonate and phosphinate metabolism, rn00440 Phosphonate and phosphinate metabolism			R02671_b	3-Hydroxyanthranilate + Activated methyl group <=> 3-Methoxyanthranilate	rn00380 Tryptophan metabolism, rn00380 Tryptophan metabolism	2.1.1.-		R04248_b	2-Aminoethylphosphonate + H2O2 <=> Ethanolamine + Orthophosphate	rn00440 Phosphonate and phosphinate metabolism, rn00440 Phosphonate and phosphinate metabolism	4.99.1.-		R04250_f	2-Aminoethylphosphonate <=> N-Monomethyl-2-aminoethylphosphonate	rn00440 Phosphonate and phosphinate metabolism, rn00440 Phosphonate and phosphinate metabolism			R04925_f	N-Monomethyl-2-aminoethylphosphonate <=> N-Dimethyl-2-aminoethylphosphonate	rn00440 Phosphonate and phosphinate metabolism, rn00440 Phosphonate and phosphinate metabolism			Ex_C05831[e]_b	Ex_C05831[e]_b	Exchange reaction			C05831tr_f	C05831tr_f	Transport reaction			Ex_cmpntm2amep[e]_f	Ex_cmpntm2amep[e]_f	Exchange reaction			cmpntm2ameptr_b	cmpntm2ameptr_b	Transport reaction
CPCTDTX	h + ctp + ntm2amep -> ppi + cmpntm2amep	5130.1 or 9468.1	Glycerophospholipid Metabolism	R04246_f+R04247_b+R04920_b+R04922_f+R04923_b+Ex_C05672[e]_f+C05672tr_b+Ex_ntm2amep[e]_b+ntm2ameptr_f+	R04246_f	2-Aminoethylphosphonate + CO2 <=> 2-Amino-3-phosphonopropanoate				R04247_b	CTP + 2-Aminoethylphosphonate <=> Diphosphate + CMP-2-aminoethylphosphonate	rn00440 Phosphonate and phosphinate metabolism, rn00440 Phosphonate and phosphinate metabolism, rn01100 Metabolic pathways	2.7.7.14	,HSA: 5833(PCYT2)	R04920_b	CMP-2-aminoethylphosphonate + Diacylglycerol <=> CMP + Diacylglyceryl-2-aminoethylphosphonate	rn00440 Phosphonate and phosphinate metabolism, rn00440 Phosphonate and phosphinate metabolism, rn01100 Metabolic pathways	2.7.8.1	,MDO: 100030357	R04922_f	CMP-N-trimethyl-2-aminoethylphosphonate + Diacylglycerol <=> CMP + Diacylglyceryl-N-trimethyl-2-aminoethylphosphonate	rn00440 Phosphonate and phosphinate metabolism, rn00440 Phosphonate and phosphinate metabolism	2.7.8.2	,HSA: 56994(CHPT1)	R04923_b	Diacylglyceryl-2-aminoethylphosphonate <=> Diacylglyceryl-N-trimethyl-2-aminoethylphosphonate	rn00440 Phosphonate and phosphinate metabolism, rn00440 Phosphonate and phosphinate metabolism, rn01100 Metabolic pathways			Ex_C05672[e]_f	Ex_C05672[e]_f	Exchange reaction			C05672tr_b	C05672tr_b	Transport reaction			Ex_ntm2amep[e]_b	Ex_ntm2amep[e]_b	Exchange reaction			ntm2ameptr_f	ntm2ameptr_f	Transport reaction
EPCTX	h + ctp + 2ameph -> ppi + cmp2amep	5833.1	Glycerophospholipid Metabolism	R04247_b+	R04247_b	CTP + 2-Aminoethylphosphonate <=> Diphosphate + CMP-2-aminoethylphosphonate	rn00440 Phosphonate and phosphinate metabolism, rn00440 Phosphonate and phosphinate metabolism, rn01100 Metabolic pathways	2.7.7.14	,HSA: 5833(PCYT2)
THRS	h2o + phom -> pi + thr-L	79896.1	Glycine, Serine, and Threonine Metabolism	R01466_b+	R01466_b	O-Phospho-L-homoserine + H2O <=> L-Threonine + Orthophosphate	rn00260 Glycine, serine and threonine metabolism, rn00260 Glycine, serine and threonine metabolism, rn01100 Metabolic pathways	4.2.3.1
GLCAASE1ly	h2o + hs_deg9 -> glcur + hs_deg10	2990.1	Heparan sulfate degradation	Ex_hs_deg10[e]_f+hs_deg10tr_b+Ex_hs_deg7[e]_b+hs_deg7tr_f+	Ex_hs_deg10[e]_f	Ex_hs_deg10[e]_f	Exchange reaction			hs_deg10tr_b	hs_deg10tr_b	Transport reaction			Ex_hs_deg7[e]_b	Ex_hs_deg7[e]_b	Exchange reaction			hs_deg7tr_f	hs_deg7tr_f	Transport reaction
GLCNACASE1ly	h2o + hs_deg3 -> acgam + hs_deg4	4669.1	Heparan sulfate degradation	Ex_hs_deg4[e]_f+hs_deg4tr_b+	Ex_hs_deg4[e]_f	Ex_hs_deg4[e]_f	Exchange reaction			hs_deg4tr_b	hs_deg4tr_b	Transport reaction
GLCNACASE2ly	h2o + hs_deg8 -> acgam + hs_deg9	4669.1	Heparan sulfate degradation	Ex_hs_deg10[e]_f+hs_deg10tr_b+Ex_hs_deg8[e]_b+hs_deg8tr_f+	Ex_hs_deg10[e]_f	Ex_hs_deg10[e]_f	Exchange reaction			hs_deg10tr_b	hs_deg10tr_b	Transport reaction			Ex_hs_deg8[e]_b	Ex_hs_deg8[e]_b	Exchange reaction			hs_deg8tr_f	hs_deg8tr_f	Transport reaction
GLCNACASE3ly	h2o + hs_deg14 -> acgam + hs_deg15	4669.1	Heparan sulfate degradation	Ex_hs_deg14[e]_b+hs_deg14tr_f+Ex_hs_deg15[e]_f+hs_deg15tr_b+	Ex_hs_deg14[e]_b	Ex_hs_deg14[e]_b	Exchange reaction			hs_deg14tr_f	hs_deg14tr_f	Transport reaction			Ex_hs_deg15[e]_f	Ex_hs_deg15[e]_f	Exchange reaction			hs_deg15tr_b	hs_deg15tr_b	Transport reaction
GLCNACASE4ly	h2o + hs_deg20 -> acgam + hs_deg21	4669.1	Heparan sulfate degradation	Ex_hs_deg20[e]_b+hs_deg20tr_f+Ex_hs_deg21[e]_f+hs_deg21tr_b+	Ex_hs_deg20[e]_b	Ex_hs_deg20[e]_b	Exchange reaction			hs_deg20tr_f	hs_deg20tr_f	Transport reaction			Ex_hs_deg21[e]_f	Ex_hs_deg21[e]_f	Exchange reaction			hs_deg21tr_b	hs_deg21tr_b	Transport reaction
GLCNACASE5ly	h2o + hs_deg24 -> acgam + hs_deg25	4669.1	Heparan sulfate degradation	Ex_hs_deg24[e]_b+hs_deg24tr_f+	Ex_hs_deg24[e]_b	Ex_hs_deg24[e]_b	Exchange reaction			hs_deg24tr_f	hs_deg24tr_f	Transport reaction
HS1ly	h2o + hs_deg1 -> h + so4 + hs_deg2	6448.1	Heparan sulfate degradation	Ex_hs_deg4[e]_f+hs_deg4tr_b+	Ex_hs_deg4[e]_f	Ex_hs_deg4[e]_f	Exchange reaction			hs_deg4tr_b	hs_deg4tr_b	Transport reaction
HS2ly	h2o + hs_deg6 -> h + so4 + hs_deg7	6448.1	Heparan sulfate degradation	Ex_hs_deg10[e]_f+hs_deg10tr_b+Ex_hs_deg6[e]_b+hs_deg6tr_f+	Ex_hs_deg10[e]_f	Ex_hs_deg10[e]_f	Exchange reaction			hs_deg10tr_b	hs_deg10tr_b	Transport reaction			Ex_hs_deg6[e]_b	Ex_hs_deg6[e]_b	Exchange reaction			hs_deg6tr_f	hs_deg6tr_f	Transport reaction
HS3ly	h2o + hs_deg12 -> h + so4 + hs_deg13	6448.1	Heparan sulfate degradation	R00001_f+R00001_b+R00002_f+R00002_b+R00004_f+R00004_b+R00005_f+R00005_b+R00006_f+R00006_b+R00008_f+R00008_b+R00009_f+R00009_b+R0... <Preview truncated at 128 characters>	R00001_f	Polyphosphate + n H2O <=> (n+1) Oligophosphate		3.6.1.10	,SCE: YDR452W(PPN1)	R00001_b	Polyphosphate + n H2O <=> (n+1) Oligophosphate		3.6.1.10	,SCE: YDR452W(PPN1)	R00002_f	16 ATP + 16 H2O + 8 Reduced ferredoxin <=> 8 e- + 16 Orthophosphate + 16 ADP + 8 Oxidized ferredoxin		1.18.6.1		R00002_b	16 ATP + 16 H2O + 8 Reduced ferredoxin <=> 8 e- + 16 Orthophosphate + 16 ADP + 8 Oxidized ferredoxin		1.18.6.1		R00004_f	Diphosphate + H2O <=> 2 Orthophosphate		3.6.1.1	,HSA: 27068(PPA2) 5464(PPA1) 64077(LHPP)	R00004_b	Diphosphate + H2O <=> 2 Orthophosphate		3.6.1.1	,HSA: 27068(PPA2) 5464(PPA1) 64077(LHPP)	R00005_f	Urea-1-carboxylate + H2O <=> 2 CO2 + 2 NH3	rn00330 Arginine and proline metabolism, rn00330 Arginine and proline metabolism, rn00791 Atrazine degradation, rn01100 Metabolic pathways	3.5.1.54	,SCE: YBR208C(DUR1)	R00005_b	Urea-1-carboxylate + H2O <=> 2 CO2 + 2 NH3	rn00330 Arginine and proline metabolism, rn00330 Arginine and proline metabolism, rn00791 Atrazine degradation, rn01100 Metabolic pathways	3.5.1.54	,SCE: YBR208C(DUR1)	R00006_f	2-Acetolactate + CO2 <=> 2 Pyruvate	rn00770 Pantothenate and CoA biosynthesis, rn00770 Pantothenate and CoA biosynthesis	2.2.1.6
LINKDEG1ly	3 h2o + hs_deg25 -> 2 gal + glcur + xyl-D		Heparan sulfate degradation	Ex_hs_deg24[e]_b+hs_deg24tr_f+	Ex_hs_deg24[e]_b	Ex_hs_deg24[e]_b	Exchange reaction			hs_deg24tr_f	hs_deg24tr_f	Transport reaction
S2TASE1ly	h2o + hs_deg15 -> h + so4 + hs_deg16	3423.2 or 3423.1	Heparan sulfate degradation	Ex_hs_deg16[e]_f+hs_deg16tr_b+Ex_idour[e]_f+idourtr_b+	Ex_hs_deg16[e]_f	Ex_hs_deg16[e]_f	Exchange reaction			hs_deg16tr_b	hs_deg16tr_b	Transport reaction			Ex_idour[e]_f	Ex_idour[e]_f	Exchange reaction			idourtr_b	idourtr_b	Transport reaction
S2TASE2ly	h2o + hs_deg21 -> h + so4 + hs_deg22	3423.2 or 3423.1	Heparan sulfate degradation	Ex_hs_deg20[e]_b+hs_deg20tr_f+Ex_idour[e]_f+idourtr_b+	Ex_hs_deg20[e]_b	Ex_hs_deg20[e]_b	Exchange reaction			hs_deg20tr_f	hs_deg20tr_f	Transport reaction			Ex_idour[e]_f	Ex_idour[e]_f	Exchange reaction			idourtr_b	idourtr_b	Transport reaction
HISTASE	h2o + o2 + hista -> h2o2 + nh4 + im4act	314.1 or 314.2 or 26.1	Histidine Metabolism	R00084_f+R02150_b+	R00084_f	4 Porphobilinogen + H2O <=> Hydroxymethylbilane + 4 NH3	rn00860 Porphyrin and chlorophyll metabolism, rn00860 Porphyrin and chlorophyll metabolism, rn01100 Metabolic pathways	2.5.1.61	,HSA: 3145(HMBS)	R02150_b	1H-Imidazole-4-ethanamine + Oxygen + H2O <=> Imidazole-4-acetaldehyde + NH3 + H2O2	rn00340 Histidine metabolism, rn00340 Histidine metabolism	1.4.3.22	,HSA: 26(ABP1)
IMACTD	h2o + nad + im4act -> 2 h + nadh + im4ac	8854.1 or 223.1 or 501.1 or 216.1 or 224.1 or 8854.2 or 8854.3	Histidine Metabolism	R04065_b+	R04065_b	Imidazole-4-acetaldehyde + NAD+ + H2O <=> Imidazole-4-acetate + NADH + H+	rn00340 Histidine metabolism, rn00340 Histidine metabolism	1.2.1.3	,HSA: 217(ALDH2) 219(ALDH1B1) 223(ALDH9A1) 224(ALDH3A2) 501(ALDH7A1)
IMACTD	h2o + nad + im4act -> 2 h + nadh + im4ac	8854.1 or 223.1 or 501.1 or 216.1 or 224.1 or 8854.2 or 8854.3	Histidine Metabolism	Ex_im4ac[e]_f+im4actr_b+	Ex_im4ac[e]_f	Ex_im4ac[e]_f	Exchange reaction			im4actr_b	im4actr_b	Transport reaction
IMACTD	h2o + nad + im4act -> 2 h + nadh + im4ac	8854.1 or 223.1 or 501.1 or 216.1 or 224.1 or 8854.2 or 8854.3	Histidine Metabolism	R00084_b+R00526_f+R03188_f+R04066_f+R04214_b+	R00084_b	4 Porphobilinogen + H2O <=> Hydroxymethylbilane + 4 NH3	rn00860 Porphyrin and chlorophyll metabolism, rn00860 Porphyrin and chlorophyll metabolism, rn01100 Metabolic pathways	2.5.1.61	,HSA: 3145(HMBS)	R00526_f	N-Formyl-L-aspartate + H2O <=> Formate + L-Aspartate	rn00340 Histidine metabolism, rn00340 Histidine metabolism, rn00630 Glyoxylate and dicarboxylate metabolism	3.5.1.8 3.5.1.15		R03188_f	N-Formimino-L-aspartate + H2O <=> N-Formyl-L-aspartate + NH3	rn00340 Histidine metabolism, rn00340 Histidine metabolism	3.5.3.5		R04066_f	Imidazole-4-acetate + Oxygen + NADH + H+ <=> 4-Imidazolone-5-acetate + NAD+ + H2O	rn00340 Histidine metabolism, rn00340 Histidine metabolism	1.14.13.5		R04214_b	N-Formimino-L-aspartate <=> 4-Imidazolone-5-acetate + H2O	rn00340 Histidine metabolism, rn00340 Histidine metabolism	3.5.2.-
IMACTD	h2o + nad + im4act -> 2 h + nadh + im4ac	8854.1 or 223.1 or 501.1 or 216.1 or 224.1 or 8854.2 or 8854.3	Histidine Metabolism	R00253_f+R00526_f+R03188_f+R04066_f+R04214_b+	R00253_f	ATP + L-Glutamate + NH3 <=> ADP + Orthophosphate + L-Glutamine	rn00250 Alanine, aspartate and glutamate metabolism, rn00250 Alanine, aspartate and glutamate metabolism, rn00330 Arginine and proline metabolism, rn00910 Nitrogen metabolism, rn01100 Metabolic pathways	6.3.1.2	,HSA: 2752(GLUL)	R00526_f	N-Formyl-L-aspartate + H2O <=> Formate + L-Aspartate	rn00340 Histidine metabolism, rn00340 Histidine metabolism, rn00630 Glyoxylate and dicarboxylate metabolism	3.5.1.8 3.5.1.15		R03188_f	N-Formimino-L-aspartate + H2O <=> N-Formyl-L-aspartate + NH3	rn00340 Histidine metabolism, rn00340 Histidine metabolism	3.5.3.5		R04066_f	Imidazole-4-acetate + Oxygen + NADH + H+ <=> 4-Imidazolone-5-acetate + NAD+ + H2O	rn00340 Histidine metabolism, rn00340 Histidine metabolism	1.14.13.5		R04214_b	N-Formimino-L-aspartate <=> 4-Imidazolone-5-acetate + H2O	rn00340 Histidine metabolism, rn00340 Histidine metabolism	3.5.2.-
IMACTD	h2o + nad + im4act -> 2 h + nadh + im4ac	8854.1 or 223.1 or 501.1 or 216.1 or 224.1 or 8854.2 or 8854.3	Histidine Metabolism	R00256_b+R00526_f+R03188_f+R04066_f+R04214_b+	R00256_b	L-Glutamine + H2O <=> L-Glutamate + NH3	rn00250 Alanine, aspartate and glutamate metabolism, rn00250 Alanine, aspartate and glutamate metabolism, rn00330 Arginine and proline metabolism, rn00471 D-Glutamine and D-glutamate metabolism, rn00910 Nitrogen metabolism, rn01100 Metabolic pathways	3.5.1.2 3.5.1.38 6.3.5.4 6.3.5.5		R00526_f	N-Formyl-L-aspartate + H2O <=> Formate + L-Aspartate	rn00340 Histidine metabolism, rn00340 Histidine metabolism, rn00630 Glyoxylate and dicarboxylate metabolism	3.5.1.8 3.5.1.15		R03188_f	N-Formimino-L-aspartate + H2O <=> N-Formyl-L-aspartate + NH3	rn00340 Histidine metabolism, rn00340 Histidine metabolism	3.5.3.5		R04066_f	Imidazole-4-acetate + Oxygen + NADH + H+ <=> 4-Imidazolone-5-acetate + NAD+ + H2O	rn00340 Histidine metabolism, rn00340 Histidine metabolism	1.14.13.5		R04214_b	N-Formimino-L-aspartate <=> 4-Imidazolone-5-acetate + H2O	rn00340 Histidine metabolism, rn00340 Histidine metabolism	3.5.2.-
IMACTD	h2o + nad + im4act -> 2 h + nadh + im4ac	8854.1 or 223.1 or 501.1 or 216.1 or 224.1 or 8854.2 or 8854.3	Histidine Metabolism	R00365_b+R00526_f+R03188_f+R04066_f+R04214_b+	R00365_b	Glycine + H2O + NAD+ <=> Glyoxylate + NH3 + NADH + H+		1.4.1.1 1.4.1.10		R00526_f	N-Formyl-L-aspartate + H2O <=> Formate + L-Aspartate	rn00340 Histidine metabolism, rn00340 Histidine metabolism, rn00630 Glyoxylate and dicarboxylate metabolism	3.5.1.8 3.5.1.15		R03188_f	N-Formimino-L-aspartate + H2O <=> N-Formyl-L-aspartate + NH3	rn00340 Histidine metabolism, rn00340 Histidine metabolism	3.5.3.5		R04066_f	Imidazole-4-acetate + Oxygen + NADH + H+ <=> 4-Imidazolone-5-acetate + NAD+ + H2O	rn00340 Histidine metabolism, rn00340 Histidine metabolism	1.14.13.5		R04214_b	N-Formimino-L-aspartate <=> 4-Imidazolone-5-acetate + H2O	rn00340 Histidine metabolism, rn00340 Histidine metabolism	3.5.2.-
IMACTD	h2o + nad + im4act -> 2 h + nadh + im4ac	8854.1 or 223.1 or 501.1 or 216.1 or 224.1 or 8854.2 or 8854.3	Histidine Metabolism	R00243_b+R00526_f+R03188_f+R04066_f+R04214_b+	R00243_b	L-Glutamate + NAD+ + H2O <=> 2-Oxoglutarate + NH3 + NADH + H+	rn00250 Alanine, aspartate and glutamate metabolism, rn00250 Alanine, aspartate and glutamate metabolism, rn00330 Arginine and proline metabolism, rn00471 D-Glutamine and D-glutamate metabolism, rn00910 Nitrogen metabolism, rn01100 Metabolic pathways	1.4.1.2 1.4.1.3		R00526_f	N-Formyl-L-aspartate + H2O <=> Formate + L-Aspartate	rn00340 Histidine metabolism, rn00340 Histidine metabolism, rn00630 Glyoxylate and dicarboxylate metabolism	3.5.1.8 3.5.1.15		R03188_f	N-Formimino-L-aspartate + H2O <=> N-Formyl-L-aspartate + NH3	rn00340 Histidine metabolism, rn00340 Histidine metabolism	3.5.3.5		R04066_f	Imidazole-4-acetate + Oxygen + NADH + H+ <=> 4-Imidazolone-5-acetate + NAD+ + H2O	rn00340 Histidine metabolism, rn00340 Histidine metabolism	1.14.13.5		R04214_b	N-Formimino-L-aspartate <=> 4-Imidazolone-5-acetate + H2O	rn00340 Histidine metabolism, rn00340 Histidine metabolism	3.5.2.-
IMACTD	h2o + nad + im4act -> 2 h + nadh + im4ac	8854.1 or 223.1 or 501.1 or 216.1 or 224.1 or 8854.2 or 8854.3	Histidine Metabolism	R00131_b+R00526_f+R03188_f+R04066_f+R04214_b+	R00131_b	Urea + H2O <=> CO2 + 2 NH3	rn00230 Purine metabolism, rn00230 Purine metabolism, rn00330 Arginine and proline metabolism, rn00791 Atrazine degradation, rn01100 Metabolic pathways	3.5.1.5	,SPU: 583434	R00526_f	N-Formyl-L-aspartate + H2O <=> Formate + L-Aspartate	rn00340 Histidine metabolism, rn00340 Histidine metabolism, rn00630 Glyoxylate and dicarboxylate metabolism	3.5.1.8 3.5.1.15		R03188_f	N-Formimino-L-aspartate + H2O <=> N-Formyl-L-aspartate + NH3	rn00340 Histidine metabolism, rn00340 Histidine metabolism	3.5.3.5		R04066_f	Imidazole-4-acetate + Oxygen + NADH + H+ <=> 4-Imidazolone-5-acetate + NAD+ + H2O	rn00340 Histidine metabolism, rn00340 Histidine metabolism	1.14.13.5		R04214_b	N-Formimino-L-aspartate <=> 4-Imidazolone-5-acetate + H2O	rn00340 Histidine metabolism, rn00340 Histidine metabolism	3.5.2.-
IMACTD	h2o + nad + im4act -> 2 h + nadh + im4ac	8854.1 or 223.1 or 501.1 or 216.1 or 224.1 or 8854.2 or 8854.3	Histidine Metabolism	R00248_b+R00526_f+R03188_f+R04066_f+R04214_b+	R00248_b	L-Glutamate + NADP+ + H2O <=> 2-Oxoglutarate + NH3 + NADPH + H+	rn00250 Alanine, aspartate and glutamate metabolism, rn00250 Alanine, aspartate and glutamate metabolism, rn00330 Arginine and proline metabolism, rn00471 D-Glutamine and D-glutamate metabolism, rn00910 Nitrogen metabolism, rn01100 Metabolic pathways	1.4.1.3 1.4.1.4		R00526_f	N-Formyl-L-aspartate + H2O <=> Formate + L-Aspartate	rn00340 Histidine metabolism, rn00340 Histidine metabolism, rn00630 Glyoxylate and dicarboxylate metabolism	3.5.1.8 3.5.1.15		R03188_f	N-Formimino-L-aspartate + H2O <=> N-Formyl-L-aspartate + NH3	rn00340 Histidine metabolism, rn00340 Histidine metabolism	3.5.3.5		R04066_f	Imidazole-4-acetate + Oxygen + NADH + H+ <=> 4-Imidazolone-5-acetate + NAD+ + H2O	rn00340 Histidine metabolism, rn00340 Histidine metabolism	1.14.13.5		R04214_b	N-Formimino-L-aspartate <=> 4-Imidazolone-5-acetate + H2O	rn00340 Histidine metabolism, rn00340 Histidine metabolism	3.5.2.-
IMACTD	h2o + nad + im4act -> 2 h + nadh + im4ac	8854.1 or 223.1 or 501.1 or 216.1 or 224.1 or 8854.2 or 8854.3	Histidine Metabolism	R00250_b+R00526_f+R03188_f+R04066_f+R04214_b+	R00250_b	L-Glutamate + Oxygen + H2O <=> 2-Oxoglutarate + NH3 + H2O2		1.4.3.11		R00526_f	N-Formyl-L-aspartate + H2O <=> Formate + L-Aspartate	rn00340 Histidine metabolism, rn00340 Histidine metabolism, rn00630 Glyoxylate and dicarboxylate metabolism	3.5.1.8 3.5.1.15		R03188_f	N-Formimino-L-aspartate + H2O <=> N-Formyl-L-aspartate + NH3	rn00340 Histidine metabolism, rn00340 Histidine metabolism	3.5.3.5		R04066_f	Imidazole-4-acetate + Oxygen + NADH + H+ <=> 4-Imidazolone-5-acetate + NAD+ + H2O	rn00340 Histidine metabolism, rn00340 Histidine metabolism	1.14.13.5		R04214_b	N-Formimino-L-aspartate <=> 4-Imidazolone-5-acetate + H2O	rn00340 Histidine metabolism, rn00340 Histidine metabolism	3.5.2.-
IMACTD	h2o + nad + im4act -> 2 h + nadh + im4ac	8854.1 or 223.1 or 501.1 or 216.1 or 224.1 or 8854.2 or 8854.3	Histidine Metabolism	R00366_b+R00526_f+R03188_f+R04066_f+R04214_b+	R00366_b	Glycine + H2O + Oxygen <=> Glyoxylate + NH3 + H2O2	rn00260 Glycine, serine and threonine metabolism, rn00260 Glycine, serine and threonine metabolism, rn01100 Metabolic pathways	1.4.3.3 1.4.3.19		R00526_f	N-Formyl-L-aspartate + H2O <=> Formate + L-Aspartate	rn00340 Histidine metabolism, rn00340 Histidine metabolism, rn00630 Glyoxylate and dicarboxylate metabolism	3.5.1.8 3.5.1.15		R03188_f	N-Formimino-L-aspartate + H2O <=> N-Formyl-L-aspartate + NH3	rn00340 Histidine metabolism, rn00340 Histidine metabolism	3.5.3.5		R04066_f	Imidazole-4-acetate + Oxygen + NADH + H+ <=> 4-Imidazolone-5-acetate + NAD+ + H2O	rn00340 Histidine metabolism, rn00340 Histidine metabolism	1.14.13.5		R04214_b	N-Formimino-L-aspartate <=> 4-Imidazolone-5-acetate + H2O	rn00340 Histidine metabolism, rn00340 Histidine metabolism	3.5.2.-
IMACTD	h2o + nad + im4act -> 2 h + nadh + im4ac	8854.1 or 223.1 or 501.1 or 216.1 or 224.1 or 8854.2 or 8854.3	Histidine Metabolism	R00526_f+R00729_b+R03188_f+R04066_f+R04214_b+	R00526_f	N-Formyl-L-aspartate + H2O <=> Formate + L-Aspartate	rn00340 Histidine metabolism, rn00340 Histidine metabolism, rn00630 Glyoxylate and dicarboxylate metabolism	3.5.1.8 3.5.1.15		R00729_b	L-Tyrosine + H2O + Oxygen <=> 3-(4-Hydroxyphenyl)pyruvate + NH3 + H2O2	rn00350 Tyrosine metabolism, rn00350 Tyrosine metabolism, rn00400 Phenylalanine, tyrosine and tryptophan biosynthesis, rn00950 Isoquinoline alkaloid biosynthesis, rn01100 Metabolic pathways	1.4.3.2	,HSA: 259307(IL4I1)	R03188_f	N-Formimino-L-aspartate + H2O <=> N-Formyl-L-aspartate + NH3	rn00340 Histidine metabolism, rn00340 Histidine metabolism	3.5.3.5		R04066_f	Imidazole-4-acetate + Oxygen + NADH + H+ <=> 4-Imidazolone-5-acetate + NAD+ + H2O	rn00340 Histidine metabolism, rn00340 Histidine metabolism	1.14.13.5		R04214_b	N-Formimino-L-aspartate <=> 4-Imidazolone-5-acetate + H2O	rn00340 Histidine metabolism, rn00340 Histidine metabolism	3.5.2.-
IMACTD	h2o + nad + im4act -> 2 h + nadh + im4ac	8854.1 or 223.1 or 501.1 or 216.1 or 224.1 or 8854.2 or 8854.3	Histidine Metabolism	R04066_f+Ex_C05133[e]_f+C05133tr_b+	R04066_f	Imidazole-4-acetate + Oxygen + NADH + H+ <=> 4-Imidazolone-5-acetate + NAD+ + H2O	rn00340 Histidine metabolism, rn00340 Histidine metabolism	1.14.13.5		Ex_C05133[e]_f	Ex_C05133[e]_f	Exchange reaction			C05133tr_b	C05133tr_b	Transport reaction
PMI12346PH	h2o + ppmi12346p -> h + pi + minohp	9807.2 or 117283.1 or 9807.1	Inositol Phosphate Metabolism	R05779_b+	R05779_b	5-PP-InsP5 + H2O <=> myo-Inositol hexakisphosphate + Orthophosphate		3.6.1.52	,HSA: 11163(NUDT4) 11165(NUDT3) 55190(NUDT11)
PMI12346PH	h2o + ppmi12346p -> h + pi + minohp	9807.2 or 117283.1 or 9807.1	Inositol Phosphate Metabolism	R05202_f+R05800_b+R05801_b+Ex_ppmi12346p[e]_b+ppmi12346ptr_f+	R05202_f	myo-Inositol hexakisphosphate + ADP <=> 1D-myo-Inositol 1,3,4,5,6-pentakisphosphate + ATP	rn00562 Inositol phosphate metabolism, rn00562 Inositol phosphate metabolism, rn01100 Metabolic pathways, rn04070 Phosphatidylinositol signaling system	2.7.1.158	,HSA: 64768(IPPK)	R05800_b	ATP + D-myo-Inositol 1,4,5-trisphosphate <=> ADP + 1D-myo-Inositol 1,4,5,6-tetrakisphosphate	rn00562 Inositol phosphate metabolism, rn00562 Inositol phosphate metabolism	2.7.1.151	,HSA: 253430(IPMK)	R05801_b	ATP + 1D-myo-Inositol 1,4,5,6-tetrakisphosphate <=> ADP + 1D-myo-Inositol 1,3,4,5,6-pentakisphosphate	rn00562 Inositol phosphate metabolism, rn00562 Inositol phosphate metabolism	2.7.1.151	,HSA: 253430(IPMK)	Ex_ppmi12346p[e]_b	Ex_ppmi12346p[e]_b	Exchange reaction			ppmi12346ptr_f	ppmi12346ptr_f	Transport reaction
PMI12346PH	h2o + ppmi12346p -> h + pi + minohp	9807.2 or 117283.1 or 9807.1	Inositol Phosphate Metabolism	R03429_b+R03478_b+R05202_f+Ex_ppmi12346p[e]_b+ppmi12346ptr_f+	R03429_b	ATP + 1D-myo-Inositol 1,3,4-trisphosphate <=> ADP + 1D-myo-Inositol 1,3,4,6-tetrakisphosphate	rn00562 Inositol phosphate metabolism, rn00562 Inositol phosphate metabolism, rn01100 Metabolic pathways, rn04070 Phosphatidylinositol signaling system	2.7.1.134 2.7.1.159		R03478_b	ATP + 1D-myo-Inositol 1,3,4,6-tetrakisphosphate <=> ADP + 1D-myo-Inositol 1,3,4,5,6-pentakisphosphate	rn00562 Inositol phosphate metabolism, rn00562 Inositol phosphate metabolism, rn01100 Metabolic pathways, rn04070 Phosphatidylinositol signaling system	2.7.1.140		R05202_f	myo-Inositol hexakisphosphate + ADP <=> 1D-myo-Inositol 1,3,4,5,6-pentakisphosphate + ATP	rn00562 Inositol phosphate metabolism, rn00562 Inositol phosphate metabolism, rn01100 Metabolic pathways, rn04070 Phosphatidylinositol signaling system	2.7.1.158	,HSA: 64768(IPPK)	Ex_ppmi12346p[e]_b	Ex_ppmi12346p[e]_b	Exchange reaction			ppmi12346ptr_f	ppmi12346ptr_f	Transport reaction
PMI12346PH	h2o + ppmi12346p -> h + pi + minohp	9807.2 or 117283.1 or 9807.1	Inositol Phosphate Metabolism	Ex_minohp[e]_f+minohptr_b+Ex_ppmi12346p[e]_b+ppmi12346ptr_f+	Ex_minohp[e]_f	Ex_minohp[e]_f	Exchange reaction			minohptr_b	minohptr_b	Transport reaction			Ex_ppmi12346p[e]_b	Ex_ppmi12346p[e]_b	Exchange reaction			ppmi12346ptr_f	ppmi12346ptr_f	Transport reaction
PMI12346PH	h2o + ppmi12346p -> h + pi + minohp	9807.2 or 117283.1 or 9807.1	Inositol Phosphate Metabolism	R05799_f+Ex_C11174[e]_f+C11174tr_b+Ex_ppmi12346p[e]_b+ppmi12346ptr_f+	R05799_f	ATP + myo-Inositol hexakisphosphate <=> ADP + 1-Diphosinositol pentakisphosphate		2.7.4.21	,HSA: 117283(IP6K3) 51447(IP6K2) 9807(IP6K1)	Ex_C11174[e]_f	Ex_C11174[e]_f	Exchange reaction			C11174tr_b	C11174tr_b	Transport reaction			Ex_ppmi12346p[e]_b	Ex_ppmi12346p[e]_b	Exchange reaction			ppmi12346ptr_f	ppmi12346ptr_f	Transport reaction
PMI12346PH	h2o + ppmi12346p -> h + pi + minohp	9807.2 or 117283.1 or 9807.1	Inositol Phosphate Metabolism	R07584_f+Ex_C15991[e]_f+C15991tr_b+Ex_ppmi12346p[e]_b+ppmi12346ptr_f+	R07584_f	myo-Inositol hexakisphosphate + H2O <=> myo-Inositol pentakisphosphate + Orthophosphate		3.1.3.62	,HSA: 9562(MINPP1)	Ex_C15991[e]_f	Ex_C15991[e]_f	Exchange reaction			C15991tr_b	C15991tr_b	Transport reaction			Ex_ppmi12346p[e]_b	Ex_ppmi12346p[e]_b	Exchange reaction			ppmi12346ptr_f	ppmi12346ptr_f	Transport reaction
PMI12346PH	h2o + ppmi12346p -> h + pi + minohp	9807.2 or 117283.1 or 9807.1	Inositol Phosphate Metabolism	R05202_f+Ex_mi13456p[e]_f+mi13456ptr_b+Ex_ppmi12346p[e]_b+ppmi12346ptr_f+	R05202_f	myo-Inositol hexakisphosphate + ADP <=> 1D-myo-Inositol 1,3,4,5,6-pentakisphosphate + ATP	rn00562 Inositol phosphate metabolism, rn00562 Inositol phosphate metabolism, rn01100 Metabolic pathways, rn04070 Phosphatidylinositol signaling system	2.7.1.158	,HSA: 64768(IPPK)	Ex_mi13456p[e]_f	Ex_mi13456p[e]_f	Exchange reaction			mi13456ptr_b	mi13456ptr_b	Transport reaction			Ex_ppmi12346p[e]_b	Ex_ppmi12346p[e]_b	Exchange reaction			ppmi12346ptr_f	ppmi12346ptr_f	Transport reaction
PMI12346PH	h2o + ppmi12346p -> h + pi + minohp	9807.2 or 117283.1 or 9807.1	Inositol Phosphate Metabolism	R07583_f+Ex_C15990[e]_f+C15990tr_b+Ex_ppmi12346p[e]_b+ppmi12346ptr_f+	R07583_f	myo-Inositol hexakisphosphate + H2O <=> 1L-myo-Inositol 1,2,3,4,6-pentakisphosphate + Orthophosphate		3.1.3.62 3.1.3.72		Ex_C15990[e]_f	Ex_C15990[e]_f	Exchange reaction			C15990tr_b	C15990tr_b	Transport reaction			Ex_ppmi12346p[e]_b	Ex_ppmi12346p[e]_b	Exchange reaction			ppmi12346ptr_f	ppmi12346ptr_f	Transport reaction
PMI12346PH	h2o + ppmi12346p -> h + pi + minohp	9807.2 or 117283.1 or 9807.1	Inositol Phosphate Metabolism	R03372_f+Ex_C04579[e]_f+C04579tr_b+Ex_ppmi12346p[e]_b+ppmi12346ptr_f+	R03372_f	myo-Inositol hexakisphosphate + H2O <=> Inositol 1,2,3,5,6-pentakisphosphate + Orthophosphate	rn00562 Inositol phosphate metabolism, rn00562 Inositol phosphate metabolism	3.1.3.26 3.1.3.62		Ex_C04579[e]_f	Ex_C04579[e]_f	Exchange reaction			C04579tr_b	C04579tr_b	Transport reaction			Ex_ppmi12346p[e]_b	Ex_ppmi12346p[e]_b	Exchange reaction			ppmi12346ptr_f	ppmi12346ptr_f	Transport reaction
PMI12346PH	h2o + ppmi12346p -> h + pi + minohp	9807.2 or 117283.1 or 9807.1	Inositol Phosphate Metabolism	R03371_f+Ex_C04563[e]_f+C04563tr_b+Ex_ppmi12346p[e]_b+ppmi12346ptr_f+	R03371_f	myo-Inositol hexakisphosphate + H2O <=> D-myo-Inositol 1,2,4,5,6-pentakisphosphate + Orthophosphate	rn00562 Inositol phosphate metabolism, rn00562 Inositol phosphate metabolism	3.1.3.8 3.1.3.62		Ex_C04563[e]_f	Ex_C04563[e]_f	Exchange reaction			C04563tr_b	C04563tr_b	Transport reaction			Ex_ppmi12346p[e]_b	Ex_ppmi12346p[e]_b	Exchange reaction			ppmi12346ptr_f	ppmi12346ptr_f	Transport reaction
PMI12346PH	h2o + ppmi12346p -> h + pi + minohp	9807.2 or 117283.1 or 9807.1	Inositol Phosphate Metabolism	R03478_b+R05202_f+Ex_mi1346p[e]_f+mi1346ptr_b+Ex_ppmi12346p[e]_b+ppmi12346ptr_f+	R03478_b	ATP + 1D-myo-Inositol 1,3,4,6-tetrakisphosphate <=> ADP + 1D-myo-Inositol 1,3,4,5,6-pentakisphosphate	rn00562 Inositol phosphate metabolism, rn00562 Inositol phosphate metabolism, rn01100 Metabolic pathways, rn04070 Phosphatidylinositol signaling system	2.7.1.140		R05202_f	myo-Inositol hexakisphosphate + ADP <=> 1D-myo-Inositol 1,3,4,5,6-pentakisphosphate + ATP	rn00562 Inositol phosphate metabolism, rn00562 Inositol phosphate metabolism, rn01100 Metabolic pathways, rn04070 Phosphatidylinositol signaling system	2.7.1.158	,HSA: 64768(IPPK)	Ex_mi1346p[e]_f	Ex_mi1346p[e]_f	Exchange reaction			mi1346ptr_b	mi1346ptr_b	Transport reaction			Ex_ppmi12346p[e]_b	Ex_ppmi12346p[e]_b	Exchange reaction			ppmi12346ptr_f	ppmi12346ptr_f	Transport reaction
PMI12346PH	h2o + ppmi12346p -> h + pi + minohp	9807.2 or 117283.1 or 9807.1	Inositol Phosphate Metabolism	R03479_b+R05202_f+Ex_mi3456p[e]_f+mi3456ptr_b+Ex_ppmi12346p[e]_b+ppmi12346ptr_f+	R03479_b	ATP + 1D-myo-Inositol 3,4,5,6-tetrakisphosphate <=> ADP + 1D-myo-Inositol 1,3,4,5,6-pentakisphosphate	rn00562 Inositol phosphate metabolism, rn00562 Inositol phosphate metabolism	2.7.1.134	,HSA: 3705(ITPK1)	R05202_f	myo-Inositol hexakisphosphate + ADP <=> 1D-myo-Inositol 1,3,4,5,6-pentakisphosphate + ATP	rn00562 Inositol phosphate metabolism, rn00562 Inositol phosphate metabolism, rn01100 Metabolic pathways, rn04070 Phosphatidylinositol signaling system	2.7.1.158	,HSA: 64768(IPPK)	Ex_mi3456p[e]_f	Ex_mi3456p[e]_f	Exchange reaction			mi3456ptr_b	mi3456ptr_b	Transport reaction			Ex_ppmi12346p[e]_b	Ex_ppmi12346p[e]_b	Exchange reaction			ppmi12346ptr_f	ppmi12346ptr_f	Transport reaction
PMI12346PH	h2o + ppmi12346p -> h + pi + minohp	9807.2 or 117283.1 or 9807.1	Inositol Phosphate Metabolism	R05202_f+R05801_b+Ex_mi1456p[e]_f+mi1456ptr_b+Ex_ppmi12346p[e]_b+ppmi12346ptr_f+	R05202_f	myo-Inositol hexakisphosphate + ADP <=> 1D-myo-Inositol 1,3,4,5,6-pentakisphosphate + ATP	rn00562 Inositol phosphate metabolism, rn00562 Inositol phosphate metabolism, rn01100 Metabolic pathways, rn04070 Phosphatidylinositol signaling system	2.7.1.158	,HSA: 64768(IPPK)	R05801_b	ATP + 1D-myo-Inositol 1,4,5,6-tetrakisphosphate <=> ADP + 1D-myo-Inositol 1,3,4,5,6-pentakisphosphate	rn00562 Inositol phosphate metabolism, rn00562 Inositol phosphate metabolism	2.7.1.151	,HSA: 253430(IPMK)	Ex_mi1456p[e]_f	Ex_mi1456p[e]_f	Exchange reaction			mi1456ptr_b	mi1456ptr_b	Transport reaction			Ex_ppmi12346p[e]_b	Ex_ppmi12346p[e]_b	Exchange reaction			ppmi12346ptr_f	ppmi12346ptr_f	Transport reaction
PMI1346PH	h2o + ppmi1346p -> h + pi + mi13456p	9807.2 or 117283.1 or 9807.1	Inositol Phosphate Metabolism	R03429_b+R03478_b+Ex_ppmi1346p[e]_b+ppmi1346ptr_f+	R03429_b	ATP + 1D-myo-Inositol 1,3,4-trisphosphate <=> ADP + 1D-myo-Inositol 1,3,4,6-tetrakisphosphate	rn00562 Inositol phosphate metabolism, rn00562 Inositol phosphate metabolism, rn01100 Metabolic pathways, rn04070 Phosphatidylinositol signaling system	2.7.1.134 2.7.1.159		R03478_b	ATP + 1D-myo-Inositol 1,3,4,6-tetrakisphosphate <=> ADP + 1D-myo-Inositol 1,3,4,5,6-pentakisphosphate	rn00562 Inositol phosphate metabolism, rn00562 Inositol phosphate metabolism, rn01100 Metabolic pathways, rn04070 Phosphatidylinositol signaling system	2.7.1.140		Ex_ppmi1346p[e]_b	Ex_ppmi1346p[e]_b	Exchange reaction			ppmi1346ptr_f	ppmi1346ptr_f	Transport reaction
PMI1346PH	h2o + ppmi1346p -> h + pi + mi13456p	9807.2 or 117283.1 or 9807.1	Inositol Phosphate Metabolism	R05800_b+R05801_b+Ex_ppmi1346p[e]_b+ppmi1346ptr_f+	R05800_b	ATP + D-myo-Inositol 1,4,5-trisphosphate <=> ADP + 1D-myo-Inositol 1,4,5,6-tetrakisphosphate	rn00562 Inositol phosphate metabolism, rn00562 Inositol phosphate metabolism	2.7.1.151	,HSA: 253430(IPMK)	R05801_b	ATP + 1D-myo-Inositol 1,4,5,6-tetrakisphosphate <=> ADP + 1D-myo-Inositol 1,3,4,5,6-pentakisphosphate	rn00562 Inositol phosphate metabolism, rn00562 Inositol phosphate metabolism	2.7.1.151	,HSA: 253430(IPMK)	Ex_ppmi1346p[e]_b	Ex_ppmi1346p[e]_b	Exchange reaction			ppmi1346ptr_f	ppmi1346ptr_f	Transport reaction
PMI1346PH	h2o + ppmi1346p -> h + pi + mi13456p	9807.2 or 117283.1 or 9807.1	Inositol Phosphate Metabolism	Ex_minohp[e]_f+minohptr_b+Ex_ppmi1346p[e]_b+ppmi1346ptr_f+	Ex_minohp[e]_f	Ex_minohp[e]_f	Exchange reaction			minohptr_b	minohptr_b	Transport reaction			Ex_ppmi1346p[e]_b	Ex_ppmi1346p[e]_b	Exchange reaction			ppmi1346ptr_f	ppmi1346ptr_f	Transport reaction
PMI1346PH	h2o + ppmi1346p -> h + pi + mi13456p	9807.2 or 117283.1 or 9807.1	Inositol Phosphate Metabolism	Ex_mi13456p[e]_f+mi13456ptr_b+Ex_ppmi1346p[e]_b+ppmi1346ptr_f+	Ex_mi13456p[e]_f	Ex_mi13456p[e]_f	Exchange reaction			mi13456ptr_b	mi13456ptr_b	Transport reaction			Ex_ppmi1346p[e]_b	Ex_ppmi1346p[e]_b	Exchange reaction			ppmi1346ptr_f	ppmi1346ptr_f	Transport reaction
PMI1346PH	h2o + ppmi1346p -> h + pi + mi13456p	9807.2 or 117283.1 or 9807.1	Inositol Phosphate Metabolism	R05779_b+Ex_ppmi12346p[e]_f+ppmi12346ptr_b+Ex_ppmi1346p[e]_b+ppmi1346ptr_f+	R05779_b	5-PP-InsP5 + H2O <=> myo-Inositol hexakisphosphate + Orthophosphate		3.6.1.52	,HSA: 11163(NUDT4) 11165(NUDT3) 55190(NUDT11)	Ex_ppmi12346p[e]_f	Ex_ppmi12346p[e]_f	Exchange reaction			ppmi12346ptr_b	ppmi12346ptr_b	Transport reaction			Ex_ppmi1346p[e]_b	Ex_ppmi1346p[e]_b	Exchange reaction			ppmi1346ptr_f	ppmi1346ptr_f	Transport reaction
PMI1346PH	h2o + ppmi1346p -> h + pi + mi13456p	9807.2 or 117283.1 or 9807.1	Inositol Phosphate Metabolism	R03479_b+Ex_mi3456p[e]_f+mi3456ptr_b+Ex_ppmi1346p[e]_b+ppmi1346ptr_f+	R03479_b	ATP + 1D-myo-Inositol 3,4,5,6-tetrakisphosphate <=> ADP + 1D-myo-Inositol 1,3,4,5,6-pentakisphosphate	rn00562 Inositol phosphate metabolism, rn00562 Inositol phosphate metabolism	2.7.1.134	,HSA: 3705(ITPK1)	Ex_mi3456p[e]_f	Ex_mi3456p[e]_f	Exchange reaction			mi3456ptr_b	mi3456ptr_b	Transport reaction			Ex_ppmi1346p[e]_b	Ex_ppmi1346p[e]_b	Exchange reaction			ppmi1346ptr_f	ppmi1346ptr_f	Transport reaction
PMI1346PH	h2o + ppmi1346p -> h + pi + mi13456p	9807.2 or 117283.1 or 9807.1	Inositol Phosphate Metabolism	R07584_f+Ex_C15991[e]_f+C15991tr_b+Ex_ppmi1346p[e]_b+ppmi1346ptr_f+	R07584_f	myo-Inositol hexakisphosphate + H2O <=> myo-Inositol pentakisphosphate + Orthophosphate		3.1.3.62	,HSA: 9562(MINPP1)	Ex_C15991[e]_f	Ex_C15991[e]_f	Exchange reaction			C15991tr_b	C15991tr_b	Transport reaction			Ex_ppmi1346p[e]_b	Ex_ppmi1346p[e]_b	Exchange reaction			ppmi1346ptr_f	ppmi1346ptr_f	Transport reaction
PMI1346PH	h2o + ppmi1346p -> h + pi + mi13456p	9807.2 or 117283.1 or 9807.1	Inositol Phosphate Metabolism	R07583_f+Ex_C15990[e]_f+C15990tr_b+Ex_ppmi1346p[e]_b+ppmi1346ptr_f+	R07583_f	myo-Inositol hexakisphosphate + H2O <=> 1L-myo-Inositol 1,2,3,4,6-pentakisphosphate + Orthophosphate		3.1.3.62 3.1.3.72		Ex_C15990[e]_f	Ex_C15990[e]_f	Exchange reaction			C15990tr_b	C15990tr_b	Transport reaction			Ex_ppmi1346p[e]_b	Ex_ppmi1346p[e]_b	Exchange reaction			ppmi1346ptr_f	ppmi1346ptr_f	Transport reaction
PMI1346PH	h2o + ppmi1346p -> h + pi + mi13456p	9807.2 or 117283.1 or 9807.1	Inositol Phosphate Metabolism	R03371_f+Ex_C04563[e]_f+C04563tr_b+Ex_ppmi1346p[e]_b+ppmi1346ptr_f+	R03371_f	myo-Inositol hexakisphosphate + H2O <=> D-myo-Inositol 1,2,4,5,6-pentakisphosphate + Orthophosphate	rn00562 Inositol phosphate metabolism, rn00562 Inositol phosphate metabolism	3.1.3.8 3.1.3.62		Ex_C04563[e]_f	Ex_C04563[e]_f	Exchange reaction			C04563tr_b	C04563tr_b	Transport reaction			Ex_ppmi1346p[e]_b	Ex_ppmi1346p[e]_b	Exchange reaction			ppmi1346ptr_f	ppmi1346ptr_f	Transport reaction
PMI1346PH	h2o + ppmi1346p -> h + pi + mi13456p	9807.2 or 117283.1 or 9807.1	Inositol Phosphate Metabolism	R03372_f+Ex_C04579[e]_f+C04579tr_b+Ex_ppmi1346p[e]_b+ppmi1346ptr_f+	R03372_f	myo-Inositol hexakisphosphate + H2O <=> Inositol 1,2,3,5,6-pentakisphosphate + Orthophosphate	rn00562 Inositol phosphate metabolism, rn00562 Inositol phosphate metabolism	3.1.3.26 3.1.3.62		Ex_C04579[e]_f	Ex_C04579[e]_f	Exchange reaction			C04579tr_b	C04579tr_b	Transport reaction			Ex_ppmi1346p[e]_b	Ex_ppmi1346p[e]_b	Exchange reaction			ppmi1346ptr_f	ppmi1346ptr_f	Transport reaction
PMI1346PH	h2o + ppmi1346p -> h + pi + mi13456p	9807.2 or 117283.1 or 9807.1	Inositol Phosphate Metabolism	R05799_f+Ex_C11174[e]_f+C11174tr_b+Ex_ppmi1346p[e]_b+ppmi1346ptr_f+	R05799_f	ATP + myo-Inositol hexakisphosphate <=> ADP + 1-Diphosinositol pentakisphosphate		2.7.4.21	,HSA: 117283(IP6K3) 51447(IP6K2) 9807(IP6K1)	Ex_C11174[e]_f	Ex_C11174[e]_f	Exchange reaction			C11174tr_b	C11174tr_b	Transport reaction			Ex_ppmi1346p[e]_b	Ex_ppmi1346p[e]_b	Exchange reaction			ppmi1346ptr_f	ppmi1346ptr_f	Transport reaction
PMI1346PH	h2o + ppmi1346p -> h + pi + mi13456p	9807.2 or 117283.1 or 9807.1	Inositol Phosphate Metabolism	R03478_b+Ex_mi1346p[e]_f+mi1346ptr_b+Ex_ppmi1346p[e]_b+ppmi1346ptr_f+	R03478_b	ATP + 1D-myo-Inositol 1,3,4,6-tetrakisphosphate <=> ADP + 1D-myo-Inositol 1,3,4,5,6-pentakisphosphate	rn00562 Inositol phosphate metabolism, rn00562 Inositol phosphate metabolism, rn01100 Metabolic pathways, rn04070 Phosphatidylinositol signaling system	2.7.1.140		Ex_mi1346p[e]_f	Ex_mi1346p[e]_f	Exchange reaction			mi1346ptr_b	mi1346ptr_b	Transport reaction			Ex_ppmi1346p[e]_b	Ex_ppmi1346p[e]_b	Exchange reaction			ppmi1346ptr_f	ppmi1346ptr_f	Transport reaction
PMI1346PH	h2o + ppmi1346p -> h + pi + mi13456p	9807.2 or 117283.1 or 9807.1	Inositol Phosphate Metabolism	R05801_b+Ex_mi1456p[e]_f+mi1456ptr_b+Ex_ppmi1346p[e]_b+ppmi1346ptr_f+	R05801_b	ATP + 1D-myo-Inositol 1,4,5,6-tetrakisphosphate <=> ADP + 1D-myo-Inositol 1,3,4,5,6-pentakisphosphate	rn00562 Inositol phosphate metabolism, rn00562 Inositol phosphate metabolism	2.7.1.151	,HSA: 253430(IPMK)	Ex_mi1456p[e]_f	Ex_mi1456p[e]_f	Exchange reaction			mi1456ptr_b	mi1456ptr_b	Transport reaction			Ex_ppmi1346p[e]_b	Ex_ppmi1346p[e]_b	Exchange reaction			ppmi1346ptr_f	ppmi1346ptr_f	Transport reaction
PYLALDOX	h2o + nad + pylald -> 2 h + nadh + peracd	8854.1 or 223.1 or 501.1 or 216.1 or 224.1 or 8854.2 or 8854.3	Limonene and pinene degradation	R06366_b+	R06366_b	Perillyl aldehyde + H2O + NAD+ <=> Perillic acid + NADH + H+	rn00903 Limonene and pinene degradation, rn00903 Limonene and pinene degradation	1.2.1.3	,HSA: 217(ALDH2) 219(ALDH1B1) 223(ALDH9A1) 224(ALDH3A2) 501(ALDH7A1)
BBHOX	o2 + akg + 4tmeabutn -> co2 + crn + succ	8424.1	Lysine Metabolism	R02396_b+R02397_b+	R02396_b	Acetyl-CoA + Carnitine <=> CoA + O-Acetylcarnitine		2.3.1.7	,HSA: 1384(CRAT)	R02397_b	4-Trimethylammoniobutanoate + 2-Oxoglutarate + Oxygen <=> Carnitine + Succinate + CO2	rn00310 Lysine degradation, rn00310 Lysine degradation	1.14.11.1	,HSA: 8424(BBOX1)
BBHOX	o2 + akg + 4tmeabutn -> co2 + crn + succ	8424.1	Lysine Metabolism	Ex_pepslys[e]_f+pepslystr_b+	Ex_pepslys[e]_f	Ex_pepslys[e]_f	Exchange reaction			pepslystr_b	pepslystr_b	Transport reaction
BBHOX	o2 + akg + 4tmeabutn -> co2 + crn + succ	8424.1	Lysine Metabolism	Ex_4tmeabut[e]_b+4tmeabuttr_f+	Ex_4tmeabut[e]_b	Ex_4tmeabut[e]_b	Exchange reaction			4tmeabuttr_f	4tmeabuttr_f	Transport reaction
BBHOX	o2 + akg + 4tmeabutn -> co2 + crn + succ	8424.1	Lysine Metabolism	Ex_4tmeabutn[e]_b+4tmeabutntr_f+	Ex_4tmeabutn[e]_b	Ex_4tmeabutn[e]_b	Exchange reaction			4tmeabutntr_f	4tmeabutntr_f	Transport reaction
BBHOX	o2 + akg + 4tmeabutn -> co2 + crn + succ	8424.1	Lysine Metabolism	Ex_tmlys[e]_b+tmlystr_f+	Ex_tmlys[e]_b	Ex_tmlys[e]_b	Exchange reaction			tmlystr_f	tmlystr_f	Transport reaction
BBHOX	o2 + akg + 4tmeabutn -> co2 + crn + succ	8424.1	Lysine Metabolism	Ex_3htmelys[e]_b+3htmelystr_f+	Ex_3htmelys[e]_b	Ex_3htmelys[e]_b	Exchange reaction			3htmelystr_f	3htmelystr_f	Transport reaction
BBHOX	o2 + akg + 4tmeabutn -> co2 + crn + succ	8424.1	Lysine Metabolism	R04313_b+Ex_C00017[e]_f+C00017tr_b+	R04313_b	N6,N6,N6-Trimethyl-L-lysine + 2 Protein <=> Protein N6,N6,N6-trimethyl-L-lysine + 2 H2O	rn00310 Lysine degradation, rn00310 Lysine degradation	3.4.-.-		Ex_C00017[e]_f	Ex_C00017[e]_f	Exchange reaction			C00017tr_b	C00017tr_b	Transport reaction
BBHOX	o2 + akg + 4tmeabutn -> co2 + crn + succ	8424.1	Lysine Metabolism	R02397_b+Ex_C00487[e]_b+C00487tr_f+	R02397_b	4-Trimethylammoniobutanoate + 2-Oxoglutarate + Oxygen <=> Carnitine + Succinate + CO2	rn00310 Lysine degradation, rn00310 Lysine degradation	1.14.11.1	,HSA: 8424(BBOX1)	Ex_C00487[e]_b	Ex_C00487[e]_b	Exchange reaction			C00487tr_f	C00487tr_f	Transport reaction
BBHOX	o2 + akg + 4tmeabutn -> co2 + crn + succ	8424.1	Lysine Metabolism	R02395_b+R02397_b+Ex_C02636[e]_b+C02636tr_f+	R02395_b	Carnitine + NAD+ <=> 3-Dehydrocarnitine + NADH + H+		1.1.1.108		R02397_b	4-Trimethylammoniobutanoate + 2-Oxoglutarate + Oxygen <=> Carnitine + Succinate + CO2	rn00310 Lysine degradation, rn00310 Lysine degradation	1.14.11.1	,HSA: 8424(BBOX1)	Ex_C02636[e]_b	Ex_C02636[e]_b	Exchange reaction			C02636tr_f	C02636tr_f	Transport reaction
BBHOX	o2 + akg + 4tmeabutn -> co2 + crn + succ	8424.1	Lysine Metabolism	R00164_b+R04313_b+Ex_C00562[e]_f+C00562tr_b+	R00164_b	Phosphoprotein + H2O <=> Protein + Orthophosphate		3.1.3.16	,HSA: 1033(CDKN3) 11072(DUSP14) 11221(DUSP10) 11266(DUSP12)	R04313_b	N6,N6,N6-Trimethyl-L-lysine + 2 Protein <=> Protein N6,N6,N6-trimethyl-L-lysine + 2 H2O	rn00310 Lysine degradation, rn00310 Lysine degradation	3.4.-.-		Ex_C00562[e]_f	Ex_C00562[e]_f	Exchange reaction			C00562tr_b	C00562tr_b	Transport reaction
BBHOX	o2 + akg + 4tmeabutn -> co2 + crn + succ	8424.1	Lysine Metabolism	R00172_f+R04313_b+Ex_C05336[e]_f+C05336tr_b+	R00172_f	Protein <=> Selenomethionyl-tRNA(Met)				R04313_b	N6,N6,N6-Trimethyl-L-lysine + 2 Protein <=> Protein N6,N6,N6-trimethyl-L-lysine + 2 H2O	rn00310 Lysine degradation, rn00310 Lysine degradation	3.4.-.-		Ex_C05336[e]_f	Ex_C05336[e]_f	Exchange reaction			C05336tr_b	C05336tr_b	Transport reaction
BBHOX	o2 + akg + 4tmeabutn -> co2 + crn + succ	8424.1	Lysine Metabolism	R00166_f+R04313_b+Ex_C02047[e]_f+C02047tr_b+	R00166_f	Protein <=> L-Leucyl-tRNA				R04313_b	N6,N6,N6-Trimethyl-L-lysine + 2 Protein <=> Protein N6,N6,N6-trimethyl-L-lysine + 2 H2O	rn00310 Lysine degradation, rn00310 Lysine degradation	3.4.-.-		Ex_C02047[e]_f	Ex_C02047[e]_f	Exchange reaction			C02047tr_b	C02047tr_b	Transport reaction
BBHOX	o2 + akg + 4tmeabutn -> co2 + crn + succ	8424.1	Lysine Metabolism	R00165_f+R04313_b+Ex_C00886[e]_f+C00886tr_b+	R00165_f	Protein <=> L-Alanyl-tRNA				R04313_b	N6,N6,N6-Trimethyl-L-lysine + 2 Protein <=> Protein N6,N6,N6-trimethyl-L-lysine + 2 H2O	rn00310 Lysine degradation, rn00310 Lysine degradation	3.4.-.-		Ex_C00886[e]_f	Ex_C00886[e]_f	Exchange reaction			C00886tr_b	C00886tr_b	Transport reaction
BBHOX	o2 + akg + 4tmeabutn -> co2 + crn + succ	8424.1	Lysine Metabolism	R00170_f+R04313_b+Ex_C03127[e]_f+C03127tr_b+	R00170_f	Protein <=> L-Isoleucyl-tRNA(Ile)				R04313_b	N6,N6,N6-Trimethyl-L-lysine + 2 Protein <=> Protein N6,N6,N6-trimethyl-L-lysine + 2 H2O	rn00310 Lysine degradation, rn00310 Lysine degradation	3.4.-.-		Ex_C03127[e]_f	Ex_C03127[e]_f	Exchange reaction			C03127tr_b	C03127tr_b	Transport reaction
BBHOX	o2 + akg + 4tmeabutn -> co2 + crn + succ	8424.1	Lysine Metabolism	R00168_f+R04313_b+Ex_C02554[e]_f+C02554tr_b+	R00168_f	Protein <=> L-Valyl-tRNA(Val)				R04313_b	N6,N6,N6-Trimethyl-L-lysine + 2 Protein <=> Protein N6,N6,N6-trimethyl-L-lysine + 2 H2O	rn00310 Lysine degradation, rn00310 Lysine degradation	3.4.-.-		Ex_C02554[e]_f	Ex_C02554[e]_f	Exchange reaction			C02554tr_b	C02554tr_b	Transport reaction
BBHOX	o2 + akg + 4tmeabutn -> co2 + crn + succ	8424.1	Lysine Metabolism	R02397_b+R02398_b+Ex_C02224[e]_b+C02224tr_f+	R02397_b	4-Trimethylammoniobutanoate + 2-Oxoglutarate + Oxygen <=> Carnitine + Succinate + CO2	rn00310 Lysine degradation, rn00310 Lysine degradation	1.14.11.1	,HSA: 8424(BBOX1)	R02398_b	Carnitine <=> 2-Methylcholine + CO2		4.1.1.42		Ex_C02224[e]_b	Ex_C02224[e]_b	Exchange reaction			C02224tr_f	C02224tr_f	Transport reaction
BBHOX	o2 + akg + 4tmeabutn -> co2 + crn + succ	8424.1	Lysine Metabolism	R00162_f+R04313_b+Ex_C00562[e]_f+C00562tr_b+	R00162_f	ATP + Protein <=> ADP + Phosphoprotein		2.7.11.1 2.7.11.8 2.7.11.9 2.7.11.10		R04313_b	N6,N6,N6-Trimethyl-L-lysine + 2 Protein <=> Protein N6,N6,N6-trimethyl-L-lysine + 2 H2O	rn00310 Lysine degradation, rn00310 Lysine degradation	3.4.-.-		Ex_C00562[e]_f	Ex_C00562[e]_f	Exchange reaction			C00562tr_b	C00562tr_b	Transport reaction
BBHOX	o2 + akg + 4tmeabutn -> co2 + crn + succ	8424.1	Lysine Metabolism	R00169_f+R04313_b+Ex_C02987[e]_f+C02987tr_b+	R00169_f	Protein <=> L-Glutamyl-tRNA(Glu)				R04313_b	N6,N6,N6-Trimethyl-L-lysine + 2 Protein <=> Protein N6,N6,N6-trimethyl-L-lysine + 2 H2O	rn00310 Lysine degradation, rn00310 Lysine degradation	3.4.-.-		Ex_C02987[e]_f	Ex_C02987[e]_f	Exchange reaction			C02987tr_b	C02987tr_b	Transport reaction
BBHOX	o2 + akg + 4tmeabutn -> co2 + crn + succ	8424.1	Lysine Metabolism	R00168_f+R03665_b+R04313_b+Ex_C01653[e]_f+C01653tr_b+	R00168_f	Protein <=> L-Valyl-tRNA(Val)				R03665_b	ATP + L-Valine + tRNA(Val) <=> AMP + Diphosphate + L-Valyl-tRNA(Val)	rn00290 Valine, leucine and isoleucine biosynthesis, rn00290 Valine, leucine and isoleucine biosynthesis, rn00970 Aminoacyl-tRNA biosynthesis	6.1.1.9	,HSA: 57176(VARS2) 7407(VARS)	R04313_b	N6,N6,N6-Trimethyl-L-lysine + 2 Protein <=> Protein N6,N6,N6-trimethyl-L-lysine + 2 H2O	rn00310 Lysine degradation, rn00310 Lysine degradation	3.4.-.-		Ex_C01653[e]_f	Ex_C01653[e]_f	Exchange reaction			C01653tr_b	C01653tr_b	Transport reaction
BBHOX	o2 + akg + 4tmeabutn -> co2 + crn + succ	8424.1	Lysine Metabolism	R00170_f+R03656_b+R04313_b+Ex_C01644[e]_f+C01644tr_b+	R00170_f	Protein <=> L-Isoleucyl-tRNA(Ile)				R03656_b	ATP + L-Isoleucine + tRNA(Ile) <=> AMP + Diphosphate + L-Isoleucyl-tRNA(Ile)	rn00290 Valine, leucine and isoleucine biosynthesis, rn00290 Valine, leucine and isoleucine biosynthesis, rn00970 Aminoacyl-tRNA biosynthesis	6.1.1.5	,HSA: 3376(IARS) 55699(IARS2)	R04313_b	N6,N6,N6-Trimethyl-L-lysine + 2 Protein <=> Protein N6,N6,N6-trimethyl-L-lysine + 2 H2O	rn00310 Lysine degradation, rn00310 Lysine degradation	3.4.-.-		Ex_C01644[e]_f	Ex_C01644[e]_f	Exchange reaction			C01644tr_b	C01644tr_b	Transport reaction
GHMT3	h + 3htmelys -> gly + 4tmeabut	6470.2 or 6470.1	Lysine Metabolism	R03284_f+	R03284_f	4-Trimethylammoniobutanal + Glycine <=> 3-Hydroxy-N6,N6,N6-trimethyl-L-lysine	rn00310 Lysine degradation, rn00310 Lysine degradation	4.1.2.-
GHMT3	h + 3htmelys -> gly + 4tmeabut	6470.2 or 6470.1	Lysine Metabolism	Ex_3htmelys[e]_b+3htmelystr_f+	Ex_3htmelys[e]_b	Ex_3htmelys[e]_b	Exchange reaction			3htmelystr_f	3htmelystr_f	Transport reaction
GHMT3	h + 3htmelys -> gly + 4tmeabut	6470.2 or 6470.1	Lysine Metabolism	Ex_pepslys[e]_f+pepslystr_b+	Ex_pepslys[e]_f	Ex_pepslys[e]_f	Exchange reaction			pepslystr_b	pepslystr_b	Transport reaction
GHMT3	h + 3htmelys -> gly + 4tmeabut	6470.2 or 6470.1	Lysine Metabolism	Ex_tmlys[e]_b+tmlystr_f+	Ex_tmlys[e]_b	Ex_tmlys[e]_b	Exchange reaction			tmlystr_f	tmlystr_f	Transport reaction
GHMT3	h + 3htmelys -> gly + 4tmeabut	6470.2 or 6470.1	Lysine Metabolism	R04313_b+Ex_C00017[e]_f+C00017tr_b+	R04313_b	N6,N6,N6-Trimethyl-L-lysine + 2 Protein <=> Protein N6,N6,N6-trimethyl-L-lysine + 2 H2O	rn00310 Lysine degradation, rn00310 Lysine degradation	3.4.-.-		Ex_C00017[e]_f	Ex_C00017[e]_f	Exchange reaction			C00017tr_b	C00017tr_b	Transport reaction
GHMT3	h + 3htmelys -> gly + 4tmeabut	6470.2 or 6470.1	Lysine Metabolism	R00168_f+R04313_b+Ex_C02554[e]_f+C02554tr_b+	R00168_f	Protein <=> L-Valyl-tRNA(Val)				R04313_b	N6,N6,N6-Trimethyl-L-lysine + 2 Protein <=> Protein N6,N6,N6-trimethyl-L-lysine + 2 H2O	rn00310 Lysine degradation, rn00310 Lysine degradation	3.4.-.-		Ex_C02554[e]_f	Ex_C02554[e]_f	Exchange reaction			C02554tr_b	C02554tr_b	Transport reaction
GHMT3	h + 3htmelys -> gly + 4tmeabut	6470.2 or 6470.1	Lysine Metabolism	R00165_f+R04313_b+Ex_C00886[e]_f+C00886tr_b+	R00165_f	Protein <=> L-Alanyl-tRNA				R04313_b	N6,N6,N6-Trimethyl-L-lysine + 2 Protein <=> Protein N6,N6,N6-trimethyl-L-lysine + 2 H2O	rn00310 Lysine degradation, rn00310 Lysine degradation	3.4.-.-		Ex_C00886[e]_f	Ex_C00886[e]_f	Exchange reaction			C00886tr_b	C00886tr_b	Transport reaction
GHMT3	h + 3htmelys -> gly + 4tmeabut	6470.2 or 6470.1	Lysine Metabolism	R00172_f+R04313_b+Ex_C05336[e]_f+C05336tr_b+	R00172_f	Protein <=> Selenomethionyl-tRNA(Met)				R04313_b	N6,N6,N6-Trimethyl-L-lysine + 2 Protein <=> Protein N6,N6,N6-trimethyl-L-lysine + 2 H2O	rn00310 Lysine degradation, rn00310 Lysine degradation	3.4.-.-		Ex_C05336[e]_f	Ex_C05336[e]_f	Exchange reaction			C05336tr_b	C05336tr_b	Transport reaction
GHMT3	h + 3htmelys -> gly + 4tmeabut	6470.2 or 6470.1	Lysine Metabolism	R00169_f+R04313_b+Ex_C02987[e]_f+C02987tr_b+	R00169_f	Protein <=> L-Glutamyl-tRNA(Glu)				R04313_b	N6,N6,N6-Trimethyl-L-lysine + 2 Protein <=> Protein N6,N6,N6-trimethyl-L-lysine + 2 H2O	rn00310 Lysine degradation, rn00310 Lysine degradation	3.4.-.-		Ex_C02987[e]_f	Ex_C02987[e]_f	Exchange reaction			C02987tr_b	C02987tr_b	Transport reaction
GHMT3	h + 3htmelys -> gly + 4tmeabut	6470.2 or 6470.1	Lysine Metabolism	R00164_b+R04313_b+Ex_C00562[e]_f+C00562tr_b+	R00164_b	Phosphoprotein + H2O <=> Protein + Orthophosphate		3.1.3.16	,HSA: 1033(CDKN3) 11072(DUSP14) 11221(DUSP10) 11266(DUSP12)	R04313_b	N6,N6,N6-Trimethyl-L-lysine + 2 Protein <=> Protein N6,N6,N6-trimethyl-L-lysine + 2 H2O	rn00310 Lysine degradation, rn00310 Lysine degradation	3.4.-.-		Ex_C00562[e]_f	Ex_C00562[e]_f	Exchange reaction			C00562tr_b	C00562tr_b	Transport reaction
GHMT3	h + 3htmelys -> gly + 4tmeabut	6470.2 or 6470.1	Lysine Metabolism	R00166_f+R04313_b+Ex_C02047[e]_f+C02047tr_b+	R00166_f	Protein <=> L-Leucyl-tRNA				R04313_b	N6,N6,N6-Trimethyl-L-lysine + 2 Protein <=> Protein N6,N6,N6-trimethyl-L-lysine + 2 H2O	rn00310 Lysine degradation, rn00310 Lysine degradation	3.4.-.-		Ex_C02047[e]_f	Ex_C02047[e]_f	Exchange reaction			C02047tr_b	C02047tr_b	Transport reaction
GHMT3	h + 3htmelys -> gly + 4tmeabut	6470.2 or 6470.1	Lysine Metabolism	R00170_f+R04313_b+Ex_C03127[e]_f+C03127tr_b+	R00170_f	Protein <=> L-Isoleucyl-tRNA(Ile)				R04313_b	N6,N6,N6-Trimethyl-L-lysine + 2 Protein <=> Protein N6,N6,N6-trimethyl-L-lysine + 2 H2O	rn00310 Lysine degradation, rn00310 Lysine degradation	3.4.-.-		Ex_C03127[e]_f	Ex_C03127[e]_f	Exchange reaction			C03127tr_b	C03127tr_b	Transport reaction
GHMT3	h + 3htmelys -> gly + 4tmeabut	6470.2 or 6470.1	Lysine Metabolism	R00162_f+R04313_b+Ex_C00562[e]_f+C00562tr_b+	R00162_f	ATP + Protein <=> ADP + Phosphoprotein		2.7.11.1 2.7.11.8 2.7.11.9 2.7.11.10		R04313_b	N6,N6,N6-Trimethyl-L-lysine + 2 Protein <=> Protein N6,N6,N6-trimethyl-L-lysine + 2 H2O	rn00310 Lysine degradation, rn00310 Lysine degradation	3.4.-.-		Ex_C00562[e]_f	Ex_C00562[e]_f	Exchange reaction			C00562tr_b	C00562tr_b	Transport reaction
GHMT3	h + 3htmelys -> gly + 4tmeabut	6470.2 or 6470.1	Lysine Metabolism	R00168_f+R03665_b+R04313_b+Ex_C01653[e]_f+C01653tr_b+	R00168_f	Protein <=> L-Valyl-tRNA(Val)				R03665_b	ATP + L-Valine + tRNA(Val) <=> AMP + Diphosphate + L-Valyl-tRNA(Val)	rn00290 Valine, leucine and isoleucine biosynthesis, rn00290 Valine, leucine and isoleucine biosynthesis, rn00970 Aminoacyl-tRNA biosynthesis	6.1.1.9	,HSA: 57176(VARS2) 7407(VARS)	R04313_b	N6,N6,N6-Trimethyl-L-lysine + 2 Protein <=> Protein N6,N6,N6-trimethyl-L-lysine + 2 H2O	rn00310 Lysine degradation, rn00310 Lysine degradation	3.4.-.-		Ex_C01653[e]_f	Ex_C01653[e]_f	Exchange reaction			C01653tr_b	C01653tr_b	Transport reaction
GHMT3	h + 3htmelys -> gly + 4tmeabut	6470.2 or 6470.1	Lysine Metabolism	R01704_f+R01705_f+R04313_b+Ex_C06412[e]_f+C06412tr_b+	R01704_f	Hexadecanal + NAD+ + H2O <=> Hexadecanoic acid + NADH + H+	rn00071 Fatty acid metabolism, rn00071 Fatty acid metabolism	1.2.1.48		R01705_f	Hexadecanoic acid + Protein <=> Palmitoyl-protein + H2O		3.1.2.22	,HSA: 5538(PPT1) 9374(PPT2)	R04313_b	N6,N6,N6-Trimethyl-L-lysine + 2 Protein <=> Protein N6,N6,N6-trimethyl-L-lysine + 2 H2O	rn00310 Lysine degradation, rn00310 Lysine degradation	3.4.-.-		Ex_C06412[e]_f	Ex_C06412[e]_f	Exchange reaction			C06412tr_b	C06412tr_b	Transport reaction
LYSMTF1n	amet + peplys -> ahcys + Nmelys	83852.1 or 79813.1 or 10919.2 or 58508.1 or 387893.1 or 80854.1 or 79723.1 or 10919.1 or 84444.1 or 9869.1 or 58508.2 or 6839.1	Lysine Metabolism	Ex_Nmelys[e]_f+Nmelystr_b+	Ex_Nmelys[e]_f	Ex_Nmelys[e]_f	Exchange reaction			Nmelystr_b	Nmelystr_b	Transport reaction
LYSMTF2n	amet + Nmelys -> ahcys + Ndmelys	83852.1 or 79813.1 or 10919.2 or 58508.1 or 387893.1 or 80854.1 or 79723.1 or 10919.1 or 9869.1 or 84444.1 or 58508.2 or 6839.1	Lysine Metabolism	Ex_Ndmelys[e]_f+Ndmelystr_b+	Ex_Ndmelys[e]_f	Ex_Ndmelys[e]_f	Exchange reaction			Ndmelystr_b	Ndmelystr_b	Transport reaction
TMABADH	h2o + nad + 4tmeabut -> 2 h + nadh + 4tmeabutn	223.1	Lysine Metabolism	R03283_b+	R03283_b	4-Trimethylammoniobutanal + NAD+ + H2O <=> 4-Trimethylammoniobutanoate + NADH + H+	rn00310 Lysine degradation, rn00310 Lysine degradation	1.2.1.3 1.2.1.47
TMLYSOX	o2 + akg + tmlys -> co2 + succ + 3htmelys	55217.1	Lysine Metabolism	R03451_b+	R03451_b	N6,N6,N6-Trimethyl-L-lysine + 2-Oxoglutarate + Oxygen <=> 3-Hydroxy-N6,N6,N6-trimethyl-L-lysine + Succinate + CO2	rn00310 Lysine degradation, rn00310 Lysine degradation	1.14.11.8	,HSA: 55217(TMLHE)
DNAMTn	amet + dna -> h + ahcys + dna5mtc	1787.1 or 1787.4 or 1787.2 or 1787.6 or 1786.1 or 1787.3 or 1789.4 or 1788.1 or 1788.4 or 1789.3 or 1789.2 or 1787.5 or 1788.3 or 1789.1 or 1788.2	Methionine Metabolism	R00380_b+	R00380_b	S-Adenosyl-L-methionine + DNA <=> S-Adenosyl-L-homocysteine + DNA 5-methylcytosine		2.1.1.37	,HSA: 1786(DNMT1) 1787(TRDMT1) 1788(DNMT3A) 1789(DNMT3B)
DNAMTn	amet + dna -> h + ahcys + dna5mtc	1787.1 or 1787.4 or 1787.2 or 1787.6 or 1786.1 or 1787.3 or 1789.4 or 1788.1 or 1788.4 or 1789.3 or 1789.2 or 1787.5 or 1788.3 or 1789.1 or 1788.2	Methionine Metabolism	Ex_dna[e]_b+dnatr_f+Ex_dna5mtc[e]_f+dna5mtctr_b+	Ex_dna[e]_b	Ex_dna[e]_b	Exchange reaction			dnatr_f	dnatr_f	Transport reaction			Ex_dna5mtc[e]_f	Ex_dna5mtc[e]_f	Exchange reaction			dna5mtctr_b	dna5mtctr_b	Transport reaction
DNAMTn	amet + dna -> h + ahcys + dna5mtc	1787.1 or 1787.4 or 1787.2 or 1787.6 or 1786.1 or 1787.3 or 1789.4 or 1788.1 or 1788.4 or 1789.3 or 1789.2 or 1787.5 or 1788.3 or 1789.1 or 1788.2	Methionine Metabolism	R04858_b+Ex_C00856[e]_f+C00856tr_b+Ex_dna[e]_b+dnatr_f+	R04858_b	S-Adenosyl-L-methionine + DNA cytosine <=> S-Adenosyl-L-homocysteine + DNA 5-methylcytosine	rn00270 Cysteine and methionine metabolism, rn00270 Cysteine and methionine metabolism, rn01100 Metabolic pathways	2.1.1.37	,HSA: 1786(DNMT1) 1787(TRDMT1) 1788(DNMT3A) 1789(DNMT3B)	Ex_C00856[e]_f	Ex_C00856[e]_f	Exchange reaction			C00856tr_b	C00856tr_b	Transport reaction			Ex_dna[e]_b	Ex_dna[e]_b	Exchange reaction			dnatr_f	dnatr_f	Transport reaction
DNAMTn	amet + dna -> h + ahcys + dna5mtc	1787.1 or 1787.4 or 1787.2 or 1787.6 or 1786.1 or 1787.3 or 1789.4 or 1788.1 or 1788.4 or 1789.3 or 1789.2 or 1787.5 or 1788.3 or 1789.1 or 1788.2	Methionine Metabolism	R03003_f+R04858_b+Ex_C03110[e]_f+C03110tr_b+Ex_dna[e]_b+dnatr_f+	R03003_f	S-Adenosyl-L-methionine + DNA cytosine <=> S-Adenosyl-L-homocysteine + DNA N4-methylcytosine		2.1.1.113		R04858_b	S-Adenosyl-L-methionine + DNA cytosine <=> S-Adenosyl-L-homocysteine + DNA 5-methylcytosine	rn00270 Cysteine and methionine metabolism, rn00270 Cysteine and methionine metabolism, rn01100 Metabolic pathways	2.1.1.37	,HSA: 1786(DNMT1) 1787(TRDMT1) 1788(DNMT3A) 1789(DNMT3B)	Ex_C03110[e]_f	Ex_C03110[e]_f	Exchange reaction			C03110tr_b	C03110tr_b	Transport reaction			Ex_dna[e]_b	Ex_dna[e]_b	Exchange reaction			dnatr_f	dnatr_f	Transport reaction
DPPS	7 ipdp + frdp -> 7 ppi + decdp		Miscellaneous	Ex_decdp[e]_f+decdptr_b+	Ex_decdp[e]_f	Ex_decdp[e]_f	Exchange reaction			decdptr_b	decdptr_b	Transport reaction
DPPS	7 ipdp + frdp -> 7 ppi + decdp		Miscellaneous	Ex_2dp6mep[e]_f+2dp6meptr_b+	Ex_2dp6mep[e]_f	Ex_2dp6mep[e]_f	Exchange reaction			2dp6meptr_b	2dp6meptr_b	Transport reaction
DPPS	7 ipdp + frdp -> 7 ppi + decdp		Miscellaneous	Ex_2dpmhobq[e]_f+2dpmhobqtr_b+	Ex_2dpmhobq[e]_f	Ex_2dpmhobq[e]_f	Exchange reaction			2dpmhobqtr_b	2dpmhobqtr_b	Transport reaction
DPPS	7 ipdp + frdp -> 7 ppi + decdp		Miscellaneous	Ex_q10[e]_f+q10tr_b+	Ex_q10[e]_f	Ex_q10[e]_f	Exchange reaction			q10tr_b	q10tr_b	Transport reaction
DPPS	7 ipdp + frdp -> 7 ppi + decdp		Miscellaneous	Ex_2dp6mobq[e]_f+2dp6mobqtr_b+	Ex_2dp6mobq[e]_f	Ex_2dp6mobq[e]_f	Exchange reaction			2dp6mobqtr_b	2dp6mobqtr_b	Transport reaction
DPPS	7 ipdp + frdp -> 7 ppi + decdp		Miscellaneous	Ex_q10h2[e]_f+q10h2tr_b+	Ex_q10h2[e]_f	Ex_q10h2[e]_f	Exchange reaction			q10h2tr_b	q10h2tr_b	Transport reaction
DPPS	7 ipdp + frdp -> 7 ppi + decdp		Miscellaneous	Ex_2dp6mobq_me[e]_f+2dp6mobq_metr_b+	Ex_2dp6mobq_me[e]_f	Ex_2dp6mobq_me[e]_f	Exchange reaction			2dp6mobq_metr_b	2dp6mobq_metr_b	Transport reaction
DPPS	7 ipdp + frdp -> 7 ppi + decdp		Miscellaneous	Ex_3dpdhb[e]_f+3dpdhbtr_b+	Ex_3dpdhb[e]_f	Ex_3dpdhb[e]_f	Exchange reaction			3dpdhbtr_b	3dpdhbtr_b	Transport reaction
DPPS	7 ipdp + frdp -> 7 ppi + decdp		Miscellaneous	Ex_3dphb[e]_f+3dphbtr_b+	Ex_3dphb[e]_f	Ex_3dphb[e]_f	Exchange reaction			3dphbtr_b	3dphbtr_b	Transport reaction
DPPS	7 ipdp + frdp -> 7 ppi + decdp		Miscellaneous	Ex_3dpdhb_me[e]_f+3dpdhb_metr_b+	Ex_3dpdhb_me[e]_f	Ex_3dpdhb_me[e]_f	Exchange reaction			3dpdhb_metr_b	3dpdhb_metr_b	Transport reaction
DPPS	7 ipdp + frdp -> 7 ppi + decdp		Miscellaneous	R08781_b+Ex_C17562[e]_f+C17562tr_b+	R08781_b	2-Polyprenyl-3-methyl-5-hydroxy-6-methoxy-1,4-benzoquinone + S-Adenosyl-L-methionine <=> Ubiquinone + S-Adenosyl-L-homocysteine	rn00130 Ubiquinone and other terpenoid-quinone biosynthesis, rn00130 Ubiquinone and other terpenoid-quinone biosynthesis, rn01100 Metabolic pathways	2.1.1.64 2.1.1.114		Ex_C17562[e]_f	Ex_C17562[e]_f	Exchange reaction			C17562tr_b	C17562tr_b	Transport reaction
DPPS	7 ipdp + frdp -> 7 ppi + decdp		Miscellaneous	R02164_f+Ex_C00390[e]_f+C00390tr_b+	R02164_f	Ubiquinone + Succinate <=> Ubiquinol + Fumarate	rn00020 Citrate cycle (TCA cycle), rn00020 Citrate cycle (TCA cycle), rn01100 Metabolic pathways	1.3.5.1	,HSA: 6389(SDHA) 6390(SDHB) 6391(SDHC) 6392(SDHD) 642502(hCG_1776980)	Ex_C00390[e]_f	Ex_C00390[e]_f	Exchange reaction			C00390tr_b	C00390tr_b	Transport reaction
DPPS	7 ipdp + frdp -> 7 ppi + decdp		Miscellaneous	R02163_b+Ex_C00390[e]_f+C00390tr_b+	R02163_b	Ubiquinol + NAD+ <=> Ubiquinone + NADH + H+		1.6.5.3	,HSA: 126328(NDUFA11) 374291(NDUFS7) 4535(ND1) 4536(ND2) 4537(ND3)	Ex_C00390[e]_f	Ex_C00390[e]_f	Exchange reaction			C00390tr_b	C00390tr_b	Transport reaction
DPPS	7 ipdp + frdp -> 7 ppi + decdp		Miscellaneous	R08657_f+Ex_C00390[e]_f+C00390tr_b+	R08657_f	sn-Glycerol 3-phosphate + Ubiquinone <=> Glycerone phosphate + Ubiquinol		1.1.5.3	,HSA: 2820(GPD2)	Ex_C00390[e]_f	Ex_C00390[e]_f	Exchange reaction			C00390tr_b	C00390tr_b	Transport reaction
DPPS	7 ipdp + frdp -> 7 ppi + decdp		Miscellaneous	R08775_b+R08781_b+Ex_C17561[e]_f+C17561tr_b+	R08775_b	2-Polyprenyl-3-methyl-6-methoxy-1,4-benzoquinone + Oxygen + NADPH + H+ <=> 2-Polyprenyl-3-methyl-5-hydroxy-6-methoxy-1,4-benzoquinone + NADP+ + H2O	rn00130 Ubiquinone and other terpenoid-quinone biosynthesis, rn00130 Ubiquinone and other terpenoid-quinone biosynthesis, rn01100 Metabolic pathways	1.14.13.-		R08781_b	2-Polyprenyl-3-methyl-5-hydroxy-6-methoxy-1,4-benzoquinone + S-Adenosyl-L-methionine <=> Ubiquinone + S-Adenosyl-L-homocysteine	rn00130 Ubiquinone and other terpenoid-quinone biosynthesis, rn00130 Ubiquinone and other terpenoid-quinone biosynthesis, rn01100 Metabolic pathways	2.1.1.64 2.1.1.114		Ex_C17561[e]_f	Ex_C17561[e]_f	Exchange reaction			C17561tr_b	C17561tr_b	Transport reaction
DPPS	7 ipdp + frdp -> 7 ppi + decdp		Miscellaneous	R00081_b+R02161_b+Ex_C00390[e]_f+C00390tr_b+	R00081_b	Oxygen + 4 Ferrocytochrome c + 4 H+ <=> 4 Ferricytochrome c + 2 H2O		1.7.2.1 1.9.3.1		R02161_b	Ubiquinol + 2 Ferricytochrome c <=> Ubiquinone + 2 Ferrocytochrome c + 2 H+		1.10.2.2	,HSA: 10975(UQCR) 1537(CYC1) 27089(UQCRQ) 29796(UCRC)	Ex_C00390[e]_f	Ex_C00390[e]_f	Exchange reaction			C00390tr_b	C00390tr_b	Transport reaction
DPPS	7 ipdp + frdp -> 7 ppi + decdp		Miscellaneous	R00796_b+R02165_b+Ex_C00390[e]_f+C00390tr_b+	R00796_b	Nitrite + NADP+ + H2O <=> Nitrate + NADPH + H+	rn00910 Nitrogen metabolism, rn00910 Nitrogen metabolism	1.7.1.2 1.7.1.3		R02165_b	Ubiquinol + Nitrate <=> Ubiquinone + Nitrite + H2O		1.7.99.4		Ex_C00390[e]_f	Ex_C00390[e]_f	Exchange reaction			C00390tr_b	C00390tr_b	Transport reaction
DPPS	7 ipdp + frdp -> 7 ppi + decdp		Miscellaneous	R00476_f+R02166_b+Ex_C00390[e]_f+C00390tr_b+	R00476_f	Glycolate + Acceptor <=> Glyoxylate + Reduced acceptor	rn00630 Glyoxylate and dicarboxylate metabolism, rn00630 Glyoxylate and dicarboxylate metabolism	1.1.99.14		R02166_b	Ubiquinol + Acceptor <=> Ubiquinone + Reduced acceptor		1.6.5.3	,HSA: 126328(NDUFA11) 374291(NDUFS7) 4535(ND1) 4536(ND2) 4537(ND3)	Ex_C00390[e]_f	Ex_C00390[e]_f	Exchange reaction			C00390tr_b	C00390tr_b	Transport reaction
DPPS	7 ipdp + frdp -> 7 ppi + decdp		Miscellaneous	R00794_b+R02165_b+Ex_C00390[e]_f+C00390tr_b+	R00794_b	Nitrite + NAD+ + H2O <=> Nitrate + NADH + H+	rn00910 Nitrogen metabolism, rn00910 Nitrogen metabolism	1.7.1.1 1.7.1.2		R02165_b	Ubiquinol + Nitrate <=> Ubiquinone + Nitrite + H2O		1.7.99.4		Ex_C00390[e]_f	Ex_C00390[e]_f	Exchange reaction			C00390tr_b	C00390tr_b	Transport reaction
DPPS	7 ipdp + frdp -> 7 ppi + decdp		Miscellaneous	R04432_f+R04433_f+Ex_C00390[e]_f+C00390tr_b+	R04432_f	Electron-transferring flavoprotein + Propanoyl-CoA <=> Reduced electron-transferring flavoprotein + Propenoyl-CoA	rn00640 Propanoate metabolism, rn00640 Propanoate metabolism, rn01100 Metabolic pathways	1.3.99.3	,HSA: 34(ACADM)	R04433_f	Reduced electron-transferring flavoprotein + Ubiquinone <=> Electron-transferring flavoprotein + Ubiquinol		1.5.5.1	,HSA: 2110(ETFDH)	Ex_C00390[e]_f	Ex_C00390[e]_f	Exchange reaction			C00390tr_b	C00390tr_b	Transport reaction
NADK	atp + nad -> adp + h + nadp	65220.1	NAD Metabolism	R00105_b+	R00105_b	ATP + NADH <=> ADP + NADPH		2.7.1.86
NADPN	h2o + nadp -> h + ncam + adprbp		NAD Metabolism	R00119_b+	R00119_b	NADP+ + H2O <=> Nicotinamide + ADPribose 2'-phosphate	rn00760 Nicotinate and nicotinamide metabolism, rn00760 Nicotinate and nicotinamide metabolism	3.2.2.5 3.2.2.6
DEDOLP1_L	h2o + 0.1 dedoldp_L -> h + pi + 0.1 dedolp_L		N-Glycan Biosynthesis	R01004_b+R01007_b+R05556_b+R08375_b+	R01004_b	Dolichyl diphosphate + H2O <=> Dolichyl phosphate + Orthophosphate	rn00510 N-Glycan biosynthesis, rn00510 N-Glycan biosynthesis	3.6.1.43	,HSA: 57171(DOLPP1)	R01007_b	UDP-N-acetyl-D-glucosamine + Dolichyl phosphate <=> UMP + N-Acetyl-D-glucosaminyldiphosphodolichol		2.7.8.15	,HSA: 1798(DPAGT1)	R05556_b	trans,trans,cis-Geranylgeranyl diphosphate + n Isopentenyl diphosphate <=> Dehydrodolichol diphosphate + n Diphosphate	rn00900 Terpenoid backbone biosynthesis, rn00900 Terpenoid backbone biosynthesis	2.5.1.-		R08375_b	Dehydrodolichol diphosphate <=> Dolichyl diphosphate	rn00900 Terpenoid backbone biosynthesis, rn00900 Terpenoid backbone biosynthesis
DEDOLP1_L	h2o + 0.1 dedoldp_L -> h + pi + 0.1 dedolp_L		N-Glycan Biosynthesis	R01007_b+R02186_b+R05556_b+R08375_b+	R01007_b	UDP-N-acetyl-D-glucosamine + Dolichyl phosphate <=> UMP + N-Acetyl-D-glucosaminyldiphosphodolichol		2.7.8.15	,HSA: 1798(DPAGT1)	R02186_b	Dolichyl diphosphate + (Phosphate)n <=> Dolichyl phosphate + (Phosphate)n		2.7.4.20		R05556_b	trans,trans,cis-Geranylgeranyl diphosphate + n Isopentenyl diphosphate <=> Dehydrodolichol diphosphate + n Diphosphate	rn00900 Terpenoid backbone biosynthesis, rn00900 Terpenoid backbone biosynthesis	2.5.1.-		R08375_b	Dehydrodolichol diphosphate <=> Dolichyl diphosphate	rn00900 Terpenoid backbone biosynthesis, rn00900 Terpenoid backbone biosynthesis
DEDOLP1_L	h2o + 0.1 dedoldp_L -> h + pi + 0.1 dedolp_L		N-Glycan Biosynthesis	Ex_m2mpdol_L[e]_f+m2mpdol_Ltr_b+	Ex_m2mpdol_L[e]_f	Ex_m2mpdol_L[e]_f	Exchange reaction			m2mpdol_Ltr_b	m2mpdol_Ltr_b	Transport reaction
DEDOLP1_L	h2o + 0.1 dedoldp_L -> h + pi + 0.1 dedolp_L		N-Glycan Biosynthesis	Ex_dolp_L[e]_f+dolp_Ltr_b+	Ex_dolp_L[e]_f	Ex_dolp_L[e]_f	Exchange reaction			dolp_Ltr_b	dolp_Ltr_b	Transport reaction
DEDOLP1_L	h2o + 0.1 dedoldp_L -> h + pi + 0.1 dedolp_L		N-Glycan Biosynthesis	Ex_naglc2p_L[e]_f+naglc2p_Ltr_b+	Ex_naglc2p_L[e]_f	Ex_naglc2p_L[e]_f	Exchange reaction			naglc2p_Ltr_b	naglc2p_Ltr_b	Transport reaction
DEDOLP1_L	h2o + 0.1 dedoldp_L -> h + pi + 0.1 dedolp_L		N-Glycan Biosynthesis	Ex_dolichol_L[e]_f+dolichol_Ltr_b+	Ex_dolichol_L[e]_f	Ex_dolichol_L[e]_f	Exchange reaction			dolichol_Ltr_b	dolichol_Ltr_b	Transport reaction
DEDOLP1_L	h2o + 0.1 dedoldp_L -> h + pi + 0.1 dedolp_L		N-Glycan Biosynthesis	Ex_mpdol_L[e]_f+mpdol_Ltr_b+	Ex_mpdol_L[e]_f	Ex_mpdol_L[e]_f	Exchange reaction			mpdol_Ltr_b	mpdol_Ltr_b	Transport reaction
DEDOLP1_L	h2o + 0.1 dedoldp_L -> h + pi + 0.1 dedolp_L		N-Glycan Biosynthesis	Ex_dedol_L[e]_f+dedol_Ltr_b+	Ex_dedol_L[e]_f	Ex_dedol_L[e]_f	Exchange reaction			dedol_Ltr_b	dedol_Ltr_b	Transport reaction
DEDOLP1_L	h2o + 0.1 dedoldp_L -> h + pi + 0.1 dedolp_L		N-Glycan Biosynthesis	Ex_dolglcp_L[e]_f+dolglcp_Ltr_b+	Ex_dolglcp_L[e]_f	Ex_dolglcp_L[e]_f	Exchange reaction			dolglcp_Ltr_b	dolglcp_Ltr_b	Transport reaction
DEDOLP1_L	h2o + 0.1 dedoldp_L -> h + pi + 0.1 dedolp_L		N-Glycan Biosynthesis	Ex_dedolp_L[e]_f+dedolp_Ltr_b+	Ex_dedolp_L[e]_f	Ex_dedolp_L[e]_f	Exchange reaction			dedolp_Ltr_b	dedolp_Ltr_b	Transport reaction
DEDOLP1_L	h2o + 0.1 dedoldp_L -> h + pi + 0.1 dedolp_L		N-Glycan Biosynthesis	Ex_g2m8mpdol_L[e]_f+g2m8mpdol_Ltr_b+	Ex_g2m8mpdol_L[e]_f	Ex_g2m8mpdol_L[e]_f	Exchange reaction			g2m8mpdol_Ltr_b	g2m8mpdol_Ltr_b	Transport reaction
DEDOLP1_L	h2o + 0.1 dedoldp_L -> h + pi + 0.1 dedolp_L		N-Glycan Biosynthesis	Ex_g1m8mpdol_L[e]_f+g1m8mpdol_Ltr_b+	Ex_g1m8mpdol_L[e]_f	Ex_g1m8mpdol_L[e]_f	Exchange reaction			g1m8mpdol_Ltr_b	g1m8mpdol_Ltr_b	Transport reaction
DEDOLP1_L	h2o + 0.1 dedoldp_L -> h + pi + 0.1 dedolp_L		N-Glycan Biosynthesis	Ex_m4mpdol_L[e]_f+m4mpdol_Ltr_b+	Ex_m4mpdol_L[e]_f	Ex_m4mpdol_L[e]_f	Exchange reaction			m4mpdol_Ltr_b	m4mpdol_Ltr_b	Transport reaction
DEDOLP1_L	h2o + 0.1 dedoldp_L -> h + pi + 0.1 dedolp_L		N-Glycan Biosynthesis	Ex_m7mpdol_L[e]_f+m7mpdol_Ltr_b+	Ex_m7mpdol_L[e]_f	Ex_m7mpdol_L[e]_f	Exchange reaction			m7mpdol_Ltr_b	m7mpdol_Ltr_b	Transport reaction
DEDOLP1_L	h2o + 0.1 dedoldp_L -> h + pi + 0.1 dedolp_L		N-Glycan Biosynthesis	Ex_m3mpdol_L[e]_f+m3mpdol_Ltr_b+	Ex_m3mpdol_L[e]_f	Ex_m3mpdol_L[e]_f	Exchange reaction			m3mpdol_Ltr_b	m3mpdol_Ltr_b	Transport reaction
DEDOLP1_L	h2o + 0.1 dedoldp_L -> h + pi + 0.1 dedolp_L		N-Glycan Biosynthesis	Ex_m1mpdol_L[e]_f+m1mpdol_Ltr_b+	Ex_m1mpdol_L[e]_f	Ex_m1mpdol_L[e]_f	Exchange reaction			m1mpdol_Ltr_b	m1mpdol_Ltr_b	Transport reaction
DEDOLP1_L	h2o + 0.1 dedoldp_L -> h + pi + 0.1 dedolp_L		N-Glycan Biosynthesis	Ex_doldp_L[e]_f+doldp_Ltr_b+	Ex_doldp_L[e]_f	Ex_doldp_L[e]_f	Exchange reaction			doldp_Ltr_b	doldp_Ltr_b	Transport reaction
DEDOLP1_L	h2o + 0.1 dedoldp_L -> h + pi + 0.1 dedolp_L		N-Glycan Biosynthesis	Ex_dolmanp_L[e]_f+dolmanp_Ltr_b+	Ex_dolmanp_L[e]_f	Ex_dolmanp_L[e]_f	Exchange reaction			dolmanp_Ltr_b	dolmanp_Ltr_b	Transport reaction
DEDOLP1_L	h2o + 0.1 dedoldp_L -> h + pi + 0.1 dedolp_L		N-Glycan Biosynthesis	Ex_g3m8mpdol_L[e]_f+g3m8mpdol_Ltr_b+	Ex_g3m8mpdol_L[e]_f	Ex_g3m8mpdol_L[e]_f	Exchange reaction			g3m8mpdol_Ltr_b	g3m8mpdol_Ltr_b	Transport reaction
DEDOLP1_L	h2o + 0.1 dedoldp_L -> h + pi + 0.1 dedolp_L		N-Glycan Biosynthesis	Ex_m8mpdol_L[e]_f+m8mpdol_Ltr_b+	Ex_m8mpdol_L[e]_f	Ex_m8mpdol_L[e]_f	Exchange reaction			m8mpdol_Ltr_b	m8mpdol_Ltr_b	Transport reaction
DEDOLP1_U	h2o + 0.1 dedoldp_U -> h + pi + 0.1 dedolp_U		N-Glycan Biosynthesis	Ex_dedolp_U[e]_f+dedolp_Utr_b+	Ex_dedolp_U[e]_f	Ex_dedolp_U[e]_f	Exchange reaction			dedolp_Utr_b	dedolp_Utr_b	Transport reaction
DEDOLP1_U	h2o + 0.1 dedoldp_U -> h + pi + 0.1 dedolp_U		N-Glycan Biosynthesis	Ex_dedol_U[e]_f+dedol_Utr_b+	Ex_dedol_U[e]_f	Ex_dedol_U[e]_f	Exchange reaction			dedol_Utr_b	dedol_Utr_b	Transport reaction
DEDOLP1_U	h2o + 0.1 dedoldp_U -> h + pi + 0.1 dedolp_U		N-Glycan Biosynthesis	Ex_naglc2p_U[e]_f+naglc2p_Utr_b+	Ex_naglc2p_U[e]_f	Ex_naglc2p_U[e]_f	Exchange reaction			naglc2p_Utr_b	naglc2p_Utr_b	Transport reaction
DEDOLP1_U	h2o + 0.1 dedoldp_U -> h + pi + 0.1 dedolp_U		N-Glycan Biosynthesis	Ex_chito2pdol_U[e]_f+chito2pdol_Utr_b+	Ex_chito2pdol_U[e]_f	Ex_chito2pdol_U[e]_f	Exchange reaction			chito2pdol_Utr_b	chito2pdol_Utr_b	Transport reaction
DEDOLP1_U	h2o + 0.1 dedoldp_U -> h + pi + 0.1 dedolp_U		N-Glycan Biosynthesis	Ex_dolichol_U[e]_f+dolichol_Utr_b+	Ex_dolichol_U[e]_f	Ex_dolichol_U[e]_f	Exchange reaction			dolichol_Utr_b	dolichol_Utr_b	Transport reaction
DEDOLP1_U	h2o + 0.1 dedoldp_U -> h + pi + 0.1 dedolp_U		N-Glycan Biosynthesis	Ex_m1mpdol_U[e]_f+m1mpdol_Utr_b+	Ex_m1mpdol_U[e]_f	Ex_m1mpdol_U[e]_f	Exchange reaction			m1mpdol_Utr_b	m1mpdol_Utr_b	Transport reaction
DEDOLP1_U	h2o + 0.1 dedoldp_U -> h + pi + 0.1 dedolp_U		N-Glycan Biosynthesis	Ex_m5mpdol_U[e]_f+m5mpdol_Utr_b+	Ex_m5mpdol_U[e]_f	Ex_m5mpdol_U[e]_f	Exchange reaction			m5mpdol_Utr_b	m5mpdol_Utr_b	Transport reaction
DEDOLP1_U	h2o + 0.1 dedoldp_U -> h + pi + 0.1 dedolp_U		N-Glycan Biosynthesis	Ex_mpdol_U[e]_f+mpdol_Utr_b+	Ex_mpdol_U[e]_f	Ex_mpdol_U[e]_f	Exchange reaction			mpdol_Utr_b	mpdol_Utr_b	Transport reaction
DEDOLP1_U	h2o + 0.1 dedoldp_U -> h + pi + 0.1 dedolp_U		N-Glycan Biosynthesis	Ex_g3m8mpdol_U[e]_f+g3m8mpdol_Utr_b+	Ex_g3m8mpdol_U[e]_f	Ex_g3m8mpdol_U[e]_f	Exchange reaction			g3m8mpdol_Utr_b	g3m8mpdol_Utr_b	Transport reaction
DEDOLP1_U	h2o + 0.1 dedoldp_U -> h + pi + 0.1 dedolp_U		N-Glycan Biosynthesis	Ex_dolglcp_U[e]_f+dolglcp_Utr_b+	Ex_dolglcp_U[e]_f	Ex_dolglcp_U[e]_f	Exchange reaction			dolglcp_Utr_b	dolglcp_Utr_b	Transport reaction
DEDOLP1_U	h2o + 0.1 dedoldp_U -> h + pi + 0.1 dedolp_U		N-Glycan Biosynthesis	Ex_g1m8mpdol_U[e]_f+g1m8mpdol_Utr_b+	Ex_g1m8mpdol_U[e]_f	Ex_g1m8mpdol_U[e]_f	Exchange reaction			g1m8mpdol_Utr_b	g1m8mpdol_Utr_b	Transport reaction
DEDOLP1_U	h2o + 0.1 dedoldp_U -> h + pi + 0.1 dedolp_U		N-Glycan Biosynthesis	Ex_g2m8mpdol_U[e]_f+g2m8mpdol_Utr_b+Ex_m7mpdol_L[e]_f+m7mpdol_Ltr_f+	Ex_g2m8mpdol_U[e]_f	Ex_g2m8mpdol_U[e]_f	Exchange reaction			g2m8mpdol_Utr_b	g2m8mpdol_Utr_b	Transport reaction			Ex_m7mpdol_L[e]_f	Ex_m7mpdol_L[e]_f	Exchange reaction			m7mpdol_Ltr_f	m7mpdol_Ltr_f	Transport reaction
DEDOLP1_U	h2o + 0.1 dedoldp_U -> h + pi + 0.1 dedolp_U		N-Glycan Biosynthesis	Ex_doldp_U[e]_f+doldp_Utr_b+	Ex_doldp_U[e]_f	Ex_doldp_U[e]_f	Exchange reaction			doldp_Utr_b	doldp_Utr_b	Transport reaction
DEDOLP1_U	h2o + 0.1 dedoldp_U -> h + pi + 0.1 dedolp_U		N-Glycan Biosynthesis	Ex_m4mpdol_U[e]_f+m4mpdol_Utr_b+	Ex_m4mpdol_U[e]_f	Ex_m4mpdol_U[e]_f	Exchange reaction			m4mpdol_Utr_b	m4mpdol_Utr_b	Transport reaction
DEDOLP1_U	h2o + 0.1 dedoldp_U -> h + pi + 0.1 dedolp_U		N-Glycan Biosynthesis	Ex_m6mpdol_U[e]_f+m6mpdol_Utr_b+	Ex_m6mpdol_U[e]_f	Ex_m6mpdol_U[e]_f	Exchange reaction			m6mpdol_Utr_b	m6mpdol_Utr_b	Transport reaction
DEDOLP1_U	h2o + 0.1 dedoldp_U -> h + pi + 0.1 dedolp_U		N-Glycan Biosynthesis	Ex_m8mpdol_U[e]_f+m8mpdol_Utr_b+	Ex_m8mpdol_U[e]_f	Ex_m8mpdol_U[e]_f	Exchange reaction			m8mpdol_Utr_b	m8mpdol_Utr_b	Transport reaction
DEDOLP1_U	h2o + 0.1 dedoldp_U -> h + pi + 0.1 dedolp_U		N-Glycan Biosynthesis	Ex_m7mpdol_U[e]_f+m7mpdol_Utr_b+	Ex_m7mpdol_U[e]_f	Ex_m7mpdol_U[e]_f	Exchange reaction			m7mpdol_Utr_b	m7mpdol_Utr_b	Transport reaction
DEDOLP1_U	h2o + 0.1 dedoldp_U -> h + pi + 0.1 dedolp_U		N-Glycan Biosynthesis	Ex_m3mpdol_U[e]_f+m3mpdol_Utr_b+	Ex_m3mpdol_U[e]_f	Ex_m3mpdol_U[e]_f	Exchange reaction			m3mpdol_Utr_b	m3mpdol_Utr_b	Transport reaction
DEDOLP1_U	h2o + 0.1 dedoldp_U -> h + pi + 0.1 dedolp_U		N-Glycan Biosynthesis	Ex_dolmanp_U[e]_f+dolmanp_Utr_b+	Ex_dolmanp_U[e]_f	Ex_dolmanp_U[e]_f	Exchange reaction			dolmanp_Utr_b	dolmanp_Utr_b	Transport reaction
DEDOLP1_U	h2o + 0.1 dedoldp_U -> h + pi + 0.1 dedolp_U		N-Glycan Biosynthesis	Ex_dolp_U[e]_f+dolp_Utr_b+	Ex_dolp_U[e]_f	Ex_dolp_U[e]_f	Exchange reaction			dolp_Utr_b	dolp_Utr_b	Transport reaction
DEDOLP2_L	h2o + 0.1 dedolp_L -> pi + 0.1 dedol_L		N-Glycan Biosynthesis	R01004_b+R01007_b+R05556_b+R08375_b+	R01004_b	Dolichyl diphosphate + H2O <=> Dolichyl phosphate + Orthophosphate	rn00510 N-Glycan biosynthesis, rn00510 N-Glycan biosynthesis	3.6.1.43	,HSA: 57171(DOLPP1)	R01007_b	UDP-N-acetyl-D-glucosamine + Dolichyl phosphate <=> UMP + N-Acetyl-D-glucosaminyldiphosphodolichol		2.7.8.15	,HSA: 1798(DPAGT1)	R05556_b	trans,trans,cis-Geranylgeranyl diphosphate + n Isopentenyl diphosphate <=> Dehydrodolichol diphosphate + n Diphosphate	rn00900 Terpenoid backbone biosynthesis, rn00900 Terpenoid backbone biosynthesis	2.5.1.-		R08375_b	Dehydrodolichol diphosphate <=> Dolichyl diphosphate	rn00900 Terpenoid backbone biosynthesis, rn00900 Terpenoid backbone biosynthesis
DEDOLP2_L	h2o + 0.1 dedolp_L -> pi + 0.1 dedol_L		N-Glycan Biosynthesis	R01007_b+R02186_b+R05556_b+R08375_b+	R01007_b	UDP-N-acetyl-D-glucosamine + Dolichyl phosphate <=> UMP + N-Acetyl-D-glucosaminyldiphosphodolichol		2.7.8.15	,HSA: 1798(DPAGT1)	R02186_b	Dolichyl diphosphate + (Phosphate)n <=> Dolichyl phosphate + (Phosphate)n		2.7.4.20		R05556_b	trans,trans,cis-Geranylgeranyl diphosphate + n Isopentenyl diphosphate <=> Dehydrodolichol diphosphate + n Diphosphate	rn00900 Terpenoid backbone biosynthesis, rn00900 Terpenoid backbone biosynthesis	2.5.1.-		R08375_b	Dehydrodolichol diphosphate <=> Dolichyl diphosphate	rn00900 Terpenoid backbone biosynthesis, rn00900 Terpenoid backbone biosynthesis
DEDOLP2_L	h2o + 0.1 dedolp_L -> pi + 0.1 dedol_L		N-Glycan Biosynthesis	Ex_m2mpdol_L[e]_f+m2mpdol_Ltr_b+	Ex_m2mpdol_L[e]_f	Ex_m2mpdol_L[e]_f	Exchange reaction			m2mpdol_Ltr_b	m2mpdol_Ltr_b	Transport reaction
DEDOLP2_L	h2o + 0.1 dedolp_L -> pi + 0.1 dedol_L		N-Glycan Biosynthesis	Ex_naglc2p_L[e]_f+naglc2p_Ltr_b+	Ex_naglc2p_L[e]_f	Ex_naglc2p_L[e]_f	Exchange reaction			naglc2p_Ltr_b	naglc2p_Ltr_b	Transport reaction
DEDOLP2_L	h2o + 0.1 dedolp_L -> pi + 0.1 dedol_L		N-Glycan Biosynthesis	Ex_dedol_L[e]_f+dedol_Ltr_b+	Ex_dedol_L[e]_f	Ex_dedol_L[e]_f	Exchange reaction			dedol_Ltr_b	dedol_Ltr_b	Transport reaction
DEDOLP2_L	h2o + 0.1 dedolp_L -> pi + 0.1 dedol_L		N-Glycan Biosynthesis	Ex_dolichol_L[e]_f+dolichol_Ltr_b+	Ex_dolichol_L[e]_f	Ex_dolichol_L[e]_f	Exchange reaction			dolichol_Ltr_b	dolichol_Ltr_b	Transport reaction
DEDOLP2_L	h2o + 0.1 dedolp_L -> pi + 0.1 dedol_L		N-Glycan Biosynthesis	Ex_g2m8mpdol_L[e]_f+g2m8mpdol_Ltr_b+	Ex_g2m8mpdol_L[e]_f	Ex_g2m8mpdol_L[e]_f	Exchange reaction			g2m8mpdol_Ltr_b	g2m8mpdol_Ltr_b	Transport reaction
DEDOLP2_L	h2o + 0.1 dedolp_L -> pi + 0.1 dedol_L		N-Glycan Biosynthesis	Ex_dolp_L[e]_f+dolp_Ltr_b+	Ex_dolp_L[e]_f	Ex_dolp_L[e]_f	Exchange reaction			dolp_Ltr_b	dolp_Ltr_b	Transport reaction
DEDOLP2_L	h2o + 0.1 dedolp_L -> pi + 0.1 dedol_L		N-Glycan Biosynthesis	Ex_dolglcp_L[e]_f+dolglcp_Ltr_b+	Ex_dolglcp_L[e]_f	Ex_dolglcp_L[e]_f	Exchange reaction			dolglcp_Ltr_b	dolglcp_Ltr_b	Transport reaction
DEDOLP2_L	h2o + 0.1 dedolp_L -> pi + 0.1 dedol_L		N-Glycan Biosynthesis	Ex_mpdol_L[e]_f+mpdol_Ltr_b+	Ex_mpdol_L[e]_f	Ex_mpdol_L[e]_f	Exchange reaction			mpdol_Ltr_b	mpdol_Ltr_b	Transport reaction
DEDOLP2_L	h2o + 0.1 dedolp_L -> pi + 0.1 dedol_L		N-Glycan Biosynthesis	Ex_g1m8mpdol_L[e]_f+g1m8mpdol_Ltr_b+	Ex_g1m8mpdol_L[e]_f	Ex_g1m8mpdol_L[e]_f	Exchange reaction			g1m8mpdol_Ltr_b	g1m8mpdol_Ltr_b	Transport reaction
DEDOLP2_L	h2o + 0.1 dedolp_L -> pi + 0.1 dedol_L		N-Glycan Biosynthesis	Ex_doldp_L[e]_f+doldp_Ltr_b+	Ex_doldp_L[e]_f	Ex_doldp_L[e]_f	Exchange reaction			doldp_Ltr_b	doldp_Ltr_b	Transport reaction
DEDOLP2_L	h2o + 0.1 dedolp_L -> pi + 0.1 dedol_L		N-Glycan Biosynthesis	Ex_chito2pdol_L[e]_f+chito2pdol_Ltr_b+	Ex_chito2pdol_L[e]_f	Ex_chito2pdol_L[e]_f	Exchange reaction			chito2pdol_Ltr_b	chito2pdol_Ltr_b	Transport reaction
DEDOLP2_L	h2o + 0.1 dedolp_L -> pi + 0.1 dedol_L		N-Glycan Biosynthesis	Ex_m3mpdol_L[e]_f+m3mpdol_Ltr_b+	Ex_m3mpdol_L[e]_f	Ex_m3mpdol_L[e]_f	Exchange reaction			m3mpdol_Ltr_b	m3mpdol_Ltr_b	Transport reaction
DEDOLP2_L	h2o + 0.1 dedolp_L -> pi + 0.1 dedol_L		N-Glycan Biosynthesis	Ex_g3m8mpdol_L[e]_f+g3m8mpdol_Ltr_b+	Ex_g3m8mpdol_L[e]_f	Ex_g3m8mpdol_L[e]_f	Exchange reaction			g3m8mpdol_Ltr_b	g3m8mpdol_Ltr_b	Transport reaction
DEDOLP2_L	h2o + 0.1 dedolp_L -> pi + 0.1 dedol_L		N-Glycan Biosynthesis	Ex_dolmanp_L[e]_f+dolmanp_Ltr_b+	Ex_dolmanp_L[e]_f	Ex_dolmanp_L[e]_f	Exchange reaction			dolmanp_Ltr_b	dolmanp_Ltr_b	Transport reaction
DEDOLP2_L	h2o + 0.1 dedolp_L -> pi + 0.1 dedol_L		N-Glycan Biosynthesis	Ex_m8mpdol_L[e]_f+m8mpdol_Ltr_b+	Ex_m8mpdol_L[e]_f	Ex_m8mpdol_L[e]_f	Exchange reaction			m8mpdol_Ltr_b	m8mpdol_Ltr_b	Transport reaction
DEDOLP2_L	h2o + 0.1 dedolp_L -> pi + 0.1 dedol_L		N-Glycan Biosynthesis	Ex_m4mpdol_L[e]_f+m4mpdol_Ltr_b+	Ex_m4mpdol_L[e]_f	Ex_m4mpdol_L[e]_f	Exchange reaction			m4mpdol_Ltr_b	m4mpdol_Ltr_b	Transport reaction
DEDOLP2_L	h2o + 0.1 dedolp_L -> pi + 0.1 dedol_L		N-Glycan Biosynthesis	Ex_m7mpdol_L[e]_f+m7mpdol_Ltr_b+	Ex_m7mpdol_L[e]_f	Ex_m7mpdol_L[e]_f	Exchange reaction			m7mpdol_Ltr_b	m7mpdol_Ltr_b	Transport reaction
DEDOLP2_L	h2o + 0.1 dedolp_L -> pi + 0.1 dedol_L		N-Glycan Biosynthesis	Ex_m6mpdol_L[e]_f+m6mpdol_Ltr_b+	Ex_m6mpdol_L[e]_f	Ex_m6mpdol_L[e]_f	Exchange reaction			m6mpdol_Ltr_b	m6mpdol_Ltr_b	Transport reaction
DEDOLP2_U	h2o + 0.1 dedolp_U -> pi + 0.1 dedol_U		N-Glycan Biosynthesis	Ex_dedol_U[e]_f+dedol_Utr_b+	Ex_dedol_U[e]_f	Ex_dedol_U[e]_f	Exchange reaction			dedol_Utr_b	dedol_Utr_b	Transport reaction
DEDOLP2_U	h2o + 0.1 dedolp_U -> pi + 0.1 dedol_U		N-Glycan Biosynthesis	Ex_dolichol_U[e]_f+dolichol_Utr_b+	Ex_dolichol_U[e]_f	Ex_dolichol_U[e]_f	Exchange reaction			dolichol_Utr_b	dolichol_Utr_b	Transport reaction
DEDOLP2_U	h2o + 0.1 dedolp_U -> pi + 0.1 dedol_U		N-Glycan Biosynthesis	Ex_naglc2p_U[e]_f+naglc2p_Utr_b+	Ex_naglc2p_U[e]_f	Ex_naglc2p_U[e]_f	Exchange reaction			naglc2p_Utr_b	naglc2p_Utr_b	Transport reaction
DEDOLP2_U	h2o + 0.1 dedolp_U -> pi + 0.1 dedol_U		N-Glycan Biosynthesis	Ex_m1mpdol_U[e]_f+m1mpdol_Utr_b+	Ex_m1mpdol_U[e]_f	Ex_m1mpdol_U[e]_f	Exchange reaction			m1mpdol_Utr_b	m1mpdol_Utr_b	Transport reaction
DEDOLP2_U	h2o + 0.1 dedolp_U -> pi + 0.1 dedol_U		N-Glycan Biosynthesis	Ex_chito2pdol_U[e]_f+chito2pdol_Utr_b+	Ex_chito2pdol_U[e]_f	Ex_chito2pdol_U[e]_f	Exchange reaction			chito2pdol_Utr_b	chito2pdol_Utr_b	Transport reaction
DEDOLP2_U	h2o + 0.1 dedolp_U -> pi + 0.1 dedol_U		N-Glycan Biosynthesis	Ex_doldp_U[e]_f+doldp_Utr_b+	Ex_doldp_U[e]_f	Ex_doldp_U[e]_f	Exchange reaction			doldp_Utr_b	doldp_Utr_b	Transport reaction
DEDOLP2_U	h2o + 0.1 dedolp_U -> pi + 0.1 dedol_U		N-Glycan Biosynthesis	Ex_dolglcp_U[e]_f+dolglcp_Utr_b+	Ex_dolglcp_U[e]_f	Ex_dolglcp_U[e]_f	Exchange reaction			dolglcp_Utr_b	dolglcp_Utr_b	Transport reaction
DEDOLP2_U	h2o + 0.1 dedolp_U -> pi + 0.1 dedol_U		N-Glycan Biosynthesis	Ex_m4mpdol_U[e]_f+m4mpdol_Utr_b+	Ex_m4mpdol_U[e]_f	Ex_m4mpdol_U[e]_f	Exchange reaction			m4mpdol_Utr_b	m4mpdol_Utr_b	Transport reaction
DEDOLP2_U	h2o + 0.1 dedolp_U -> pi + 0.1 dedol_U		N-Glycan Biosynthesis	Ex_g2m8mpdol_U[e]_f+g2m8mpdol_Utr_b+	Ex_g2m8mpdol_U[e]_f	Ex_g2m8mpdol_U[e]_f	Exchange reaction			g2m8mpdol_Utr_b	g2m8mpdol_Utr_b	Transport reaction
DEDOLP2_U	h2o + 0.1 dedolp_U -> pi + 0.1 dedol_U		N-Glycan Biosynthesis	Ex_g3m8mpdol_U[e]_f+g3m8mpdol_Utr_b+	Ex_g3m8mpdol_U[e]_f	Ex_g3m8mpdol_U[e]_f	Exchange reaction			g3m8mpdol_Utr_b	g3m8mpdol_Utr_b	Transport reaction
DEDOLP2_U	h2o + 0.1 dedolp_U -> pi + 0.1 dedol_U		N-Glycan Biosynthesis	Ex_mpdol_U[e]_f+mpdol_Utr_b+	Ex_mpdol_U[e]_f	Ex_mpdol_U[e]_f	Exchange reaction			mpdol_Utr_b	mpdol_Utr_b	Transport reaction
DEDOLP2_U	h2o + 0.1 dedolp_U -> pi + 0.1 dedol_U		N-Glycan Biosynthesis	Ex_dolp_U[e]_f+dolp_Utr_b+	Ex_dolp_U[e]_f	Ex_dolp_U[e]_f	Exchange reaction			dolp_Utr_b	dolp_Utr_b	Transport reaction
DEDOLP2_U	h2o + 0.1 dedolp_U -> pi + 0.1 dedol_U		N-Glycan Biosynthesis	Ex_g1m8mpdol_U[e]_f+g1m8mpdol_Utr_b+	Ex_g1m8mpdol_U[e]_f	Ex_g1m8mpdol_U[e]_f	Exchange reaction			g1m8mpdol_Utr_b	g1m8mpdol_Utr_b	Transport reaction
DEDOLP2_U	h2o + 0.1 dedolp_U -> pi + 0.1 dedol_U		N-Glycan Biosynthesis	Ex_m7mpdol_U[e]_f+m7mpdol_Utr_b+	Ex_m7mpdol_U[e]_f	Ex_m7mpdol_U[e]_f	Exchange reaction			m7mpdol_Utr_b	m7mpdol_Utr_b	Transport reaction
DEDOLP2_U	h2o + 0.1 dedolp_U -> pi + 0.1 dedol_U		N-Glycan Biosynthesis	Ex_m2mpdol_U[e]_f+m2mpdol_Utr_b+	Ex_m2mpdol_U[e]_f	Ex_m2mpdol_U[e]_f	Exchange reaction			m2mpdol_Utr_b	m2mpdol_Utr_b	Transport reaction
DEDOLP2_U	h2o + 0.1 dedolp_U -> pi + 0.1 dedol_U		N-Glycan Biosynthesis	Ex_m8mpdol_U[e]_f+m8mpdol_Utr_b+	Ex_m8mpdol_U[e]_f	Ex_m8mpdol_U[e]_f	Exchange reaction			m8mpdol_Utr_b	m8mpdol_Utr_b	Transport reaction
DEDOLP2_U	h2o + 0.1 dedolp_U -> pi + 0.1 dedol_U		N-Glycan Biosynthesis	Ex_m5mpdol_U[e]_f+m5mpdol_Utr_b+	Ex_m5mpdol_U[e]_f	Ex_m5mpdol_U[e]_f	Exchange reaction			m5mpdol_Utr_b	m5mpdol_Utr_b	Transport reaction
DEDOLP2_U	h2o + 0.1 dedolp_U -> pi + 0.1 dedol_U		N-Glycan Biosynthesis	Ex_dolmanp_U[e]_f+dolmanp_Utr_b+	Ex_dolmanp_U[e]_f	Ex_dolmanp_U[e]_f	Exchange reaction			dolmanp_Utr_b	dolmanp_Utr_b	Transport reaction
DEDOLP2_U	h2o + 0.1 dedolp_U -> pi + 0.1 dedol_U		N-Glycan Biosynthesis	Ex_m6mpdol_U[e]_f+m6mpdol_Utr_b+	Ex_m6mpdol_U[e]_f	Ex_m6mpdol_U[e]_f	Exchange reaction			m6mpdol_Utr_b	m6mpdol_Utr_b	Transport reaction
DEDOLP2_U	h2o + 0.1 dedolp_U -> pi + 0.1 dedol_U		N-Glycan Biosynthesis	Ex_m3mpdol_U[e]_f+m3mpdol_Utr_b+	Ex_m3mpdol_U[e]_f	Ex_m3mpdol_U[e]_f	Exchange reaction			m3mpdol_Utr_b	m3mpdol_Utr_b	Transport reaction
DEDOLR_L	h + nadph + 0.1 dedol_L -> nadp + 0.1 dolichol_L		N-Glycan Biosynthesis	R01004_b+R01007_b+R05556_b+R08375_b+	R01004_b	Dolichyl diphosphate + H2O <=> Dolichyl phosphate + Orthophosphate	rn00510 N-Glycan biosynthesis, rn00510 N-Glycan biosynthesis	3.6.1.43	,HSA: 57171(DOLPP1)	R01007_b	UDP-N-acetyl-D-glucosamine + Dolichyl phosphate <=> UMP + N-Acetyl-D-glucosaminyldiphosphodolichol		2.7.8.15	,HSA: 1798(DPAGT1)	R05556_b	trans,trans,cis-Geranylgeranyl diphosphate + n Isopentenyl diphosphate <=> Dehydrodolichol diphosphate + n Diphosphate	rn00900 Terpenoid backbone biosynthesis, rn00900 Terpenoid backbone biosynthesis	2.5.1.-		R08375_b	Dehydrodolichol diphosphate <=> Dolichyl diphosphate	rn00900 Terpenoid backbone biosynthesis, rn00900 Terpenoid backbone biosynthesis
DEDOLR_L	h + nadph + 0.1 dedol_L -> nadp + 0.1 dolichol_L		N-Glycan Biosynthesis	R01007_b+R02186_b+R05556_b+R08375_b+	R01007_b	UDP-N-acetyl-D-glucosamine + Dolichyl phosphate <=> UMP + N-Acetyl-D-glucosaminyldiphosphodolichol		2.7.8.15	,HSA: 1798(DPAGT1)	R02186_b	Dolichyl diphosphate + (Phosphate)n <=> Dolichyl phosphate + (Phosphate)n		2.7.4.20		R05556_b	trans,trans,cis-Geranylgeranyl diphosphate + n Isopentenyl diphosphate <=> Dehydrodolichol diphosphate + n Diphosphate	rn00900 Terpenoid backbone biosynthesis, rn00900 Terpenoid backbone biosynthesis	2.5.1.-		R08375_b	Dehydrodolichol diphosphate <=> Dolichyl diphosphate	rn00900 Terpenoid backbone biosynthesis, rn00900 Terpenoid backbone biosynthesis
DEDOLR_L	h + nadph + 0.1 dedol_L -> nadp + 0.1 dolichol_L		N-Glycan Biosynthesis	Ex_m2mpdol_L[e]_f+m2mpdol_Ltr_b+	Ex_m2mpdol_L[e]_f	Ex_m2mpdol_L[e]_f	Exchange reaction			m2mpdol_Ltr_b	m2mpdol_Ltr_b	Transport reaction
DEDOLR_L	h + nadph + 0.1 dedol_L -> nadp + 0.1 dolichol_L		N-Glycan Biosynthesis	Ex_naglc2p_L[e]_f+naglc2p_Ltr_b+	Ex_naglc2p_L[e]_f	Ex_naglc2p_L[e]_f	Exchange reaction			naglc2p_Ltr_b	naglc2p_Ltr_b	Transport reaction
DEDOLR_L	h + nadph + 0.1 dedol_L -> nadp + 0.1 dolichol_L		N-Glycan Biosynthesis	Ex_dolichol_L[e]_f+dolichol_Ltr_b+	Ex_dolichol_L[e]_f	Ex_dolichol_L[e]_f	Exchange reaction			dolichol_Ltr_b	dolichol_Ltr_b	Transport reaction
DEDOLR_L	h + nadph + 0.1 dedol_L -> nadp + 0.1 dolichol_L		N-Glycan Biosynthesis	Ex_m5mpdol_L[e]_f+m5mpdol_Ltr_b+	Ex_m5mpdol_L[e]_f	Ex_m5mpdol_L[e]_f	Exchange reaction			m5mpdol_Ltr_b	m5mpdol_Ltr_b	Transport reaction
DEDOLR_L	h + nadph + 0.1 dedol_L -> nadp + 0.1 dolichol_L		N-Glycan Biosynthesis	Ex_mpdol_L[e]_f+mpdol_Ltr_b+	Ex_mpdol_L[e]_f	Ex_mpdol_L[e]_f	Exchange reaction			mpdol_Ltr_b	mpdol_Ltr_b	Transport reaction
DEDOLR_L	h + nadph + 0.1 dedol_L -> nadp + 0.1 dolichol_L		N-Glycan Biosynthesis	Ex_m8mpdol_L[e]_f+m8mpdol_Ltr_b+	Ex_m8mpdol_L[e]_f	Ex_m8mpdol_L[e]_f	Exchange reaction			m8mpdol_Ltr_b	m8mpdol_Ltr_b	Transport reaction
DEDOLR_L	h + nadph + 0.1 dedol_L -> nadp + 0.1 dolichol_L		N-Glycan Biosynthesis	Ex_m3mpdol_L[e]_f+m3mpdol_Ltr_b+	Ex_m3mpdol_L[e]_f	Ex_m3mpdol_L[e]_f	Exchange reaction			m3mpdol_Ltr_b	m3mpdol_Ltr_b	Transport reaction
DEDOLR_L	h + nadph + 0.1 dedol_L -> nadp + 0.1 dolichol_L		N-Glycan Biosynthesis	Ex_chito2pdol_L[e]_f+chito2pdol_Ltr_b+	Ex_chito2pdol_L[e]_f	Ex_chito2pdol_L[e]_f	Exchange reaction			chito2pdol_Ltr_b	chito2pdol_Ltr_b	Transport reaction
DEDOLR_L	h + nadph + 0.1 dedol_L -> nadp + 0.1 dolichol_L		N-Glycan Biosynthesis	Ex_m7mpdol_L[e]_f+m7mpdol_Ltr_b+	Ex_m7mpdol_L[e]_f	Ex_m7mpdol_L[e]_f	Exchange reaction			m7mpdol_Ltr_b	m7mpdol_Ltr_b	Transport reaction
DEDOLR_L	h + nadph + 0.1 dedol_L -> nadp + 0.1 dolichol_L		N-Glycan Biosynthesis	Ex_dolglcp_L[e]_f+dolglcp_Ltr_b+	Ex_dolglcp_L[e]_f	Ex_dolglcp_L[e]_f	Exchange reaction			dolglcp_Ltr_b	dolglcp_Ltr_b	Transport reaction
DEDOLR_L	h + nadph + 0.1 dedol_L -> nadp + 0.1 dolichol_L		N-Glycan Biosynthesis	Ex_m6mpdol_L[e]_f+m6mpdol_Ltr_b+	Ex_m6mpdol_L[e]_f	Ex_m6mpdol_L[e]_f	Exchange reaction			m6mpdol_Ltr_b	m6mpdol_Ltr_b	Transport reaction
DEDOLR_L	h + nadph + 0.1 dedol_L -> nadp + 0.1 dolichol_L		N-Glycan Biosynthesis	Ex_m1mpdol_L[e]_f+m1mpdol_Ltr_b+	Ex_m1mpdol_L[e]_f	Ex_m1mpdol_L[e]_f	Exchange reaction			m1mpdol_Ltr_b	m1mpdol_Ltr_b	Transport reaction
DEDOLR_L	h + nadph + 0.1 dedol_L -> nadp + 0.1 dolichol_L		N-Glycan Biosynthesis	Ex_m4mpdol_L[e]_f+m4mpdol_Ltr_b+	Ex_m4mpdol_L[e]_f	Ex_m4mpdol_L[e]_f	Exchange reaction			m4mpdol_Ltr_b	m4mpdol_Ltr_b	Transport reaction
DEDOLR_L	h + nadph + 0.1 dedol_L -> nadp + 0.1 dolichol_L		N-Glycan Biosynthesis	Ex_dolp_L[e]_f+dolp_Ltr_b+	Ex_dolp_L[e]_f	Ex_dolp_L[e]_f	Exchange reaction			dolp_Ltr_b	dolp_Ltr_b	Transport reaction
DEDOLR_L	h + nadph + 0.1 dedol_L -> nadp + 0.1 dolichol_L		N-Glycan Biosynthesis	Ex_g1m8mpdol_L[e]_f+g1m8mpdol_Ltr_b+	Ex_g1m8mpdol_L[e]_f	Ex_g1m8mpdol_L[e]_f	Exchange reaction			g1m8mpdol_Ltr_b	g1m8mpdol_Ltr_b	Transport reaction
DEDOLR_L	h + nadph + 0.1 dedol_L -> nadp + 0.1 dolichol_L		N-Glycan Biosynthesis	Ex_doldp_L[e]_f+doldp_Ltr_b+	Ex_doldp_L[e]_f	Ex_doldp_L[e]_f	Exchange reaction			doldp_Ltr_b	doldp_Ltr_b	Transport reaction
DEDOLR_L	h + nadph + 0.1 dedol_L -> nadp + 0.1 dolichol_L		N-Glycan Biosynthesis	Ex_g3m8mpdol_L[e]_f+g3m8mpdol_Ltr_b+	Ex_g3m8mpdol_L[e]_f	Ex_g3m8mpdol_L[e]_f	Exchange reaction			g3m8mpdol_Ltr_b	g3m8mpdol_Ltr_b	Transport reaction
DEDOLR_L	h + nadph + 0.1 dedol_L -> nadp + 0.1 dolichol_L		N-Glycan Biosynthesis	Ex_dolmanp_L[e]_f+dolmanp_Ltr_b+	Ex_dolmanp_L[e]_f	Ex_dolmanp_L[e]_f	Exchange reaction			dolmanp_Ltr_b	dolmanp_Ltr_b	Transport reaction
DEDOLR_U	h + nadph + 0.1 dedol_U -> nadp + 0.1 dolichol_U		N-Glycan Biosynthesis	Ex_dolp_U[e]_f+dolp_Utr_b+	Ex_dolp_U[e]_f	Ex_dolp_U[e]_f	Exchange reaction			dolp_Utr_b	dolp_Utr_b	Transport reaction
DEDOLR_U	h + nadph + 0.1 dedol_U -> nadp + 0.1 dolichol_U		N-Glycan Biosynthesis	Ex_doldp_U[e]_f+doldp_Utr_b+	Ex_doldp_U[e]_f	Ex_doldp_U[e]_f	Exchange reaction			doldp_Utr_b	doldp_Utr_b	Transport reaction
DEDOLR_U	h + nadph + 0.1 dedol_U -> nadp + 0.1 dolichol_U		N-Glycan Biosynthesis	Ex_dolichol_U[e]_f+dolichol_Utr_b+	Ex_dolichol_U[e]_f	Ex_dolichol_U[e]_f	Exchange reaction			dolichol_Utr_b	dolichol_Utr_b	Transport reaction
DEDOLR_U	h + nadph + 0.1 dedol_U -> nadp + 0.1 dolichol_U		N-Glycan Biosynthesis	Ex_m8mpdol_U[e]_f+m8mpdol_Utr_b+	Ex_m8mpdol_U[e]_f	Ex_m8mpdol_U[e]_f	Exchange reaction			m8mpdol_Utr_b	m8mpdol_Utr_b	Transport reaction
DEDOLR_U	h + nadph + 0.1 dedol_U -> nadp + 0.1 dolichol_U		N-Glycan Biosynthesis	Ex_naglc2p_U[e]_f+naglc2p_Utr_b+	Ex_naglc2p_U[e]_f	Ex_naglc2p_U[e]_f	Exchange reaction			naglc2p_Utr_b	naglc2p_Utr_b	Transport reaction
DEDOLR_U	h + nadph + 0.1 dedol_U -> nadp + 0.1 dolichol_U		N-Glycan Biosynthesis	Ex_g3m8mpdol_U[e]_f+g3m8mpdol_Utr_b+	Ex_g3m8mpdol_U[e]_f	Ex_g3m8mpdol_U[e]_f	Exchange reaction			g3m8mpdol_Utr_b	g3m8mpdol_Utr_b	Transport reaction
DEDOLR_U	h + nadph + 0.1 dedol_U -> nadp + 0.1 dolichol_U		N-Glycan Biosynthesis	Ex_mpdol_U[e]_f+mpdol_Utr_b+	Ex_mpdol_U[e]_f	Ex_mpdol_U[e]_f	Exchange reaction			mpdol_Utr_b	mpdol_Utr_b	Transport reaction
DEDOLR_U	h + nadph + 0.1 dedol_U -> nadp + 0.1 dolichol_U		N-Glycan Biosynthesis	Ex_chito2pdol_U[e]_f+chito2pdol_Utr_b+	Ex_chito2pdol_U[e]_f	Ex_chito2pdol_U[e]_f	Exchange reaction			chito2pdol_Utr_b	chito2pdol_Utr_b	Transport reaction
DEDOLR_U	h + nadph + 0.1 dedol_U -> nadp + 0.1 dolichol_U		N-Glycan Biosynthesis	Ex_m4mpdol_U[e]_f+m4mpdol_Utr_b+	Ex_m4mpdol_U[e]_f	Ex_m4mpdol_U[e]_f	Exchange reaction			m4mpdol_Utr_b	m4mpdol_Utr_b	Transport reaction
DEDOLR_U	h + nadph + 0.1 dedol_U -> nadp + 0.1 dolichol_U		N-Glycan Biosynthesis	Ex_m1mpdol_U[e]_f+m1mpdol_Utr_b+	Ex_m1mpdol_U[e]_f	Ex_m1mpdol_U[e]_f	Exchange reaction			m1mpdol_Utr_b	m1mpdol_Utr_b	Transport reaction
DEDOLR_U	h + nadph + 0.1 dedol_U -> nadp + 0.1 dolichol_U		N-Glycan Biosynthesis	Ex_dolmanp_U[e]_f+dolmanp_Utr_b+	Ex_dolmanp_U[e]_f	Ex_dolmanp_U[e]_f	Exchange reaction			dolmanp_Utr_b	dolmanp_Utr_b	Transport reaction
DEDOLR_U	h + nadph + 0.1 dedol_U -> nadp + 0.1 dolichol_U		N-Glycan Biosynthesis	Ex_dolglcp_U[e]_f+dolglcp_Utr_b+	Ex_dolglcp_U[e]_f	Ex_dolglcp_U[e]_f	Exchange reaction			dolglcp_Utr_b	dolglcp_Utr_b	Transport reaction
DEDOLR_U	h + nadph + 0.1 dedol_U -> nadp + 0.1 dolichol_U		N-Glycan Biosynthesis	Ex_m2mpdol_U[e]_f+m2mpdol_Utr_b+	Ex_m2mpdol_U[e]_f	Ex_m2mpdol_U[e]_f	Exchange reaction			m2mpdol_Utr_b	m2mpdol_Utr_b	Transport reaction
DEDOLR_U	h + nadph + 0.1 dedol_U -> nadp + 0.1 dolichol_U		N-Glycan Biosynthesis	Ex_m5mpdol_U[e]_f+m5mpdol_Utr_b+	Ex_m5mpdol_U[e]_f	Ex_m5mpdol_U[e]_f	Exchange reaction			m5mpdol_Utr_b	m5mpdol_Utr_b	Transport reaction
DEDOLR_U	h + nadph + 0.1 dedol_U -> nadp + 0.1 dolichol_U		N-Glycan Biosynthesis	Ex_m6mpdol_U[e]_f+m6mpdol_Utr_b+	Ex_m6mpdol_U[e]_f	Ex_m6mpdol_U[e]_f	Exchange reaction			m6mpdol_Utr_b	m6mpdol_Utr_b	Transport reaction
DEDOLR_U	h + nadph + 0.1 dedol_U -> nadp + 0.1 dolichol_U		N-Glycan Biosynthesis	Ex_g2m8mpdol_U[e]_f+g2m8mpdol_Utr_b+	Ex_g2m8mpdol_U[e]_f	Ex_g2m8mpdol_U[e]_f	Exchange reaction			g2m8mpdol_Utr_b	g2m8mpdol_Utr_b	Transport reaction
DEDOLR_U	h + nadph + 0.1 dedol_U -> nadp + 0.1 dolichol_U		N-Glycan Biosynthesis	Ex_g1m8mpdol_U[e]_f+g1m8mpdol_Utr_b+	Ex_g1m8mpdol_U[e]_f	Ex_g1m8mpdol_U[e]_f	Exchange reaction			g1m8mpdol_Utr_b	g1m8mpdol_Utr_b	Transport reaction
DEDOLR_U	h + nadph + 0.1 dedol_U -> nadp + 0.1 dolichol_U		N-Glycan Biosynthesis	Ex_m7mpdol_U[e]_f+m7mpdol_Utr_b+Ex_m8mpdol_L[e]_f+m8mpdol_Ltr_f+	Ex_m7mpdol_U[e]_f	Ex_m7mpdol_U[e]_f	Exchange reaction			m7mpdol_Utr_b	m7mpdol_Utr_b	Transport reaction			Ex_m8mpdol_L[e]_f	Ex_m8mpdol_L[e]_f	Exchange reaction			m8mpdol_Ltr_f	m8mpdol_Ltr_f	Transport reaction
DEDOLR_U	h + nadph + 0.1 dedol_U -> nadp + 0.1 dolichol_U		N-Glycan Biosynthesis	Ex_m3mpdol_U[e]_f+m3mpdol_Utr_b+	Ex_m3mpdol_U[e]_f	Ex_m3mpdol_U[e]_f	Exchange reaction			m3mpdol_Utr_b	m3mpdol_Utr_b	Transport reaction
ENMAN1g	h2o + g1m8masn -> glc1man + m7masnA		N-Glycan Biosynthesis	Ex_glc1man[e]_f+glc1mantr_b+	Ex_glc1man[e]_f	Ex_glc1man[e]_f	Exchange reaction			glc1mantr_b	glc1mantr_b	Transport reaction
ENMAN2g	h2o + g2m8masn -> m7masnA + glc2man		N-Glycan Biosynthesis	Ex_glc2man[e]_f+glc2mantr_b+	Ex_glc2man[e]_f	Ex_glc2man[e]_f	Exchange reaction			glc2mantr_b	glc2mantr_b	Transport reaction
ENMAN3g	h2o + g3m8masn -> m7masnA + glc3man		N-Glycan Biosynthesis	Ex_glc3man[e]_f+glc3mantr_b+	Ex_glc3man[e]_f	Ex_glc3man[e]_f	Exchange reaction			glc3mantr_b	glc3mantr_b	Transport reaction
ENMAN4g	h2o + g1m7masnC -> glc1man + m6masnC		N-Glycan Biosynthesis	Ex_glc1man[e]_f+glc1mantr_b+	Ex_glc1man[e]_f	Ex_glc1man[e]_f	Exchange reaction			glc1mantr_b	glc1mantr_b	Transport reaction
ENMAN5g	h2o + g1m7masnB -> glc1man + m6masnB2		N-Glycan Biosynthesis	Ex_glc1man[e]_f+glc1mantr_b+	Ex_glc1man[e]_f	Ex_glc1man[e]_f	Exchange reaction			glc1mantr_b	glc1mantr_b	Transport reaction
ENMAN6g	h2o + g1m6masnB1 -> glc1man + m5masnB1		N-Glycan Biosynthesis	Ex_glc1man[e]_f+glc1mantr_b+	Ex_glc1man[e]_f	Ex_glc1man[e]_f	Exchange reaction			glc1mantr_b	glc1mantr_b	Transport reaction
GGT_U	16.5 ipdp + ttc-ggdp -> 16.5 ppi + 0.1 dedoldp_U		N-Glycan Biosynthesis	Ex_dedoldp_U[e]_f+dedoldp_Utr_b+	Ex_dedoldp_U[e]_f	Ex_dedoldp_U[e]_f	Exchange reaction			dedoldp_Utr_b	dedoldp_Utr_b	Transport reaction
GGT_U	16.5 ipdp + ttc-ggdp -> 16.5 ppi + 0.1 dedoldp_U		N-Glycan Biosynthesis	Ex_dedol_U[e]_f+dedol_Utr_b+	Ex_dedol_U[e]_f	Ex_dedol_U[e]_f	Exchange reaction			dedol_Utr_b	dedol_Utr_b	Transport reaction
GGT_U	16.5 ipdp + ttc-ggdp -> 16.5 ppi + 0.1 dedoldp_U		N-Glycan Biosynthesis	Ex_naglc2p_U[e]_f+naglc2p_Utr_b+	Ex_naglc2p_U[e]_f	Ex_naglc2p_U[e]_f	Exchange reaction			naglc2p_Utr_b	naglc2p_Utr_b	Transport reaction
GGT_U	16.5 ipdp + ttc-ggdp -> 16.5 ppi + 0.1 dedoldp_U		N-Glycan Biosynthesis	Ex_chito2pdol_U[e]_f+chito2pdol_Utr_b+	Ex_chito2pdol_U[e]_f	Ex_chito2pdol_U[e]_f	Exchange reaction			chito2pdol_Utr_b	chito2pdol_Utr_b	Transport reaction
GGT_U	16.5 ipdp + ttc-ggdp -> 16.5 ppi + 0.1 dedoldp_U		N-Glycan Biosynthesis	Ex_m2mpdol_U[e]_f+m2mpdol_Utr_b+	Ex_m2mpdol_U[e]_f	Ex_m2mpdol_U[e]_f	Exchange reaction			m2mpdol_Utr_b	m2mpdol_Utr_b	Transport reaction
GGT_U	16.5 ipdp + ttc-ggdp -> 16.5 ppi + 0.1 dedoldp_U		N-Glycan Biosynthesis	Ex_dedolp_U[e]_f+dedolp_Utr_b+	Ex_dedolp_U[e]_f	Ex_dedolp_U[e]_f	Exchange reaction			dedolp_Utr_b	dedolp_Utr_b	Transport reaction
GGT_U	16.5 ipdp + ttc-ggdp -> 16.5 ppi + 0.1 dedoldp_U		N-Glycan Biosynthesis	Ex_m1mpdol_U[e]_f+m1mpdol_Utr_b+	Ex_m1mpdol_U[e]_f	Ex_m1mpdol_U[e]_f	Exchange reaction			m1mpdol_Utr_b	m1mpdol_Utr_b	Transport reaction
GGT_U	16.5 ipdp + ttc-ggdp -> 16.5 ppi + 0.1 dedoldp_U		N-Glycan Biosynthesis	Ex_m4mpdol_U[e]_f+m4mpdol_Utr_b+	Ex_m4mpdol_U[e]_f	Ex_m4mpdol_U[e]_f	Exchange reaction			m4mpdol_Utr_b	m4mpdol_Utr_b	Transport reaction
GGT_U	16.5 ipdp + ttc-ggdp -> 16.5 ppi + 0.1 dedoldp_U		N-Glycan Biosynthesis	Ex_dolp_U[e]_f+dolp_Utr_b+	Ex_dolp_U[e]_f	Ex_dolp_U[e]_f	Exchange reaction			dolp_Utr_b	dolp_Utr_b	Transport reaction
GGT_U	16.5 ipdp + ttc-ggdp -> 16.5 ppi + 0.1 dedoldp_U		N-Glycan Biosynthesis	Ex_mpdol_U[e]_f+mpdol_Utr_b+	Ex_mpdol_U[e]_f	Ex_mpdol_U[e]_f	Exchange reaction			mpdol_Utr_b	mpdol_Utr_b	Transport reaction
GGT_U	16.5 ipdp + ttc-ggdp -> 16.5 ppi + 0.1 dedoldp_U		N-Glycan Biosynthesis	Ex_dolglcp_U[e]_f+dolglcp_Utr_b+	Ex_dolglcp_U[e]_f	Ex_dolglcp_U[e]_f	Exchange reaction			dolglcp_Utr_b	dolglcp_Utr_b	Transport reaction
GGT_U	16.5 ipdp + ttc-ggdp -> 16.5 ppi + 0.1 dedoldp_U		N-Glycan Biosynthesis	Ex_dolichol_U[e]_f+dolichol_Utr_b+	Ex_dolichol_U[e]_f	Ex_dolichol_U[e]_f	Exchange reaction			dolichol_Utr_b	dolichol_Utr_b	Transport reaction
GGT_U	16.5 ipdp + ttc-ggdp -> 16.5 ppi + 0.1 dedoldp_U		N-Glycan Biosynthesis	Ex_m3mpdol_U[e]_f+m3mpdol_Utr_b+	Ex_m3mpdol_U[e]_f	Ex_m3mpdol_U[e]_f	Exchange reaction			m3mpdol_Utr_b	m3mpdol_Utr_b	Transport reaction
GGT_U	16.5 ipdp + ttc-ggdp -> 16.5 ppi + 0.1 dedoldp_U		N-Glycan Biosynthesis	Ex_g3m8mpdol_U[e]_f+g3m8mpdol_Utr_b+	Ex_g3m8mpdol_U[e]_f	Ex_g3m8mpdol_U[e]_f	Exchange reaction			g3m8mpdol_Utr_b	g3m8mpdol_Utr_b	Transport reaction
GGT_U	16.5 ipdp + ttc-ggdp -> 16.5 ppi + 0.1 dedoldp_U		N-Glycan Biosynthesis	Ex_doldp_U[e]_f+doldp_Utr_b+	Ex_doldp_U[e]_f	Ex_doldp_U[e]_f	Exchange reaction			doldp_Utr_b	doldp_Utr_b	Transport reaction
GGT_U	16.5 ipdp + ttc-ggdp -> 16.5 ppi + 0.1 dedoldp_U		N-Glycan Biosynthesis	Ex_m5mpdol_U[e]_f+m5mpdol_Utr_b+	Ex_m5mpdol_U[e]_f	Ex_m5mpdol_U[e]_f	Exchange reaction			m5mpdol_Utr_b	m5mpdol_Utr_b	Transport reaction
GGT_U	16.5 ipdp + ttc-ggdp -> 16.5 ppi + 0.1 dedoldp_U		N-Glycan Biosynthesis	Ex_g2m8mpdol_U[e]_f+g2m8mpdol_Utr_b+	Ex_g2m8mpdol_U[e]_f	Ex_g2m8mpdol_U[e]_f	Exchange reaction			g2m8mpdol_Utr_b	g2m8mpdol_Utr_b	Transport reaction
GGT_U	16.5 ipdp + ttc-ggdp -> 16.5 ppi + 0.1 dedoldp_U		N-Glycan Biosynthesis	Ex_m7mpdol_U[e]_f+m7mpdol_Utr_b+	Ex_m7mpdol_U[e]_f	Ex_m7mpdol_U[e]_f	Exchange reaction			m7mpdol_Utr_b	m7mpdol_Utr_b	Transport reaction
GGT_U	16.5 ipdp + ttc-ggdp -> 16.5 ppi + 0.1 dedoldp_U		N-Glycan Biosynthesis	Ex_g1m8mpdol_U[e]_f+g1m8mpdol_Utr_b+	Ex_g1m8mpdol_U[e]_f	Ex_g1m8mpdol_U[e]_f	Exchange reaction			g1m8mpdol_Utr_b	g1m8mpdol_Utr_b	Transport reaction
GGT_U	16.5 ipdp + ttc-ggdp -> 16.5 ppi + 0.1 dedoldp_U		N-Glycan Biosynthesis	Ex_dolmanp_U[e]_f+dolmanp_Utr_b+	Ex_dolmanp_U[e]_f	Ex_dolmanp_U[e]_f	Exchange reaction			dolmanp_Utr_b	dolmanp_Utr_b	Transport reaction
3NTD7l	h2o + 3amp -> pi + adn	53.1	Nucleic acid degradation	R01562_b+	R01562_b	3'-AMP + H2O <=> Adenosine + Orthophosphate	rn00230 Purine metabolism, rn00230 Purine metabolism	3.1.3.6
3NTD7l	h2o + 3amp -> pi + adn	53.1	Nucleic acid degradation	Ex_3amp[e]_b+3amptr_f+	Ex_3amp[e]_b	Ex_3amp[e]_b	Exchange reaction			3amptr_f	3amptr_f	Transport reaction
3NTD7l	h2o + 3amp -> pi + adn	53.1	Nucleic acid degradation	R03537_f+Ex_C02353[e]_b+C02353tr_f+	R03537_f	2',3'-Cyclic AMP + H2O <=> 3'-AMP	rn00230 Purine metabolism, rn00230 Purine metabolism	3.1.4.16	,ECO: b4213(cpdB)	Ex_C02353[e]_b	Ex_C02353[e]_b	Exchange reaction			C02353tr_f	C02353tr_f	Transport reaction
TDPDRE	dtdp4d6dg -> dtdp4d6dm		Nucleotide Sugar Metabolism	R06513_b+R06514_b+	R06513_b	dTDP-glucose <=> 4,6-Dideoxy-4-oxo-dTDP-D-glucose + H2O	rn00521 Streptomycin biosynthesis, rn00521 Streptomycin biosynthesis, rn00523 Polyketide sugar unit biosynthesis, rn01055 Biosynthesis of vancomycin group antibiotics	4.2.1.46	,HSA: 23483(TGDS)	R06514_b	4,6-Dideoxy-4-oxo-dTDP-D-glucose <=> dTDP-4-dehydro-6-deoxy-L-mannose	rn00521 Streptomycin biosynthesis, rn00521 Streptomycin biosynthesis, rn00523 Polyketide sugar unit biosynthesis	5.1.3.13	,CEL: C14F11.6
TDPDRR	h + nadph + dtdp4d6dm -> nadp + dtdprmn		Nucleotide Sugar Metabolism	R02777_f+	R02777_f	dTDP-6-deoxy-L-mannose + NADP+ <=> dTDP-4-dehydro-6-deoxy-L-mannose + NADPH + H+	rn00521 Streptomycin biosynthesis, rn00521 Streptomycin biosynthesis, rn00523 Polyketide sugar unit biosynthesis	1.1.1.133
TDPGDH	dtdpglu -> h2o + dtdp4d6dg	23483.1	Nucleotide Sugar Metabolism	R06513_b+R06514_b+	R06513_b	dTDP-glucose <=> 4,6-Dideoxy-4-oxo-dTDP-D-glucose + H2O	rn00521 Streptomycin biosynthesis, rn00521 Streptomycin biosynthesis, rn00523 Polyketide sugar unit biosynthesis, rn01055 Biosynthesis of vancomycin group antibiotics	4.2.1.46	,HSA: 23483(TGDS)	R06514_b	4,6-Dideoxy-4-oxo-dTDP-D-glucose <=> dTDP-4-dehydro-6-deoxy-L-mannose	rn00521 Streptomycin biosynthesis, rn00521 Streptomycin biosynthesis, rn00523 Polyketide sugar unit biosynthesis	5.1.3.13	,CEL: C14F11.6
ADPGLC	h2o + adpglc -> 2 h + amp + g1p	11164.1	Nucleotides	R02421_b+	R02421_b	ADP-glucose + Amylose <=> ADP + Amylose	rn00500 Starch and sucrose metabolism, rn00500 Starch and sucrose metabolism, rn01100 Metabolic pathways	2.4.1.21
ADPGLC	h2o + adpglc -> 2 h + amp + g1p	11164.1	Nucleotides	R00951_b+	R00951_b	ADP-glucose + H2O <=> AMP + D-Glucose 1-phosphate	rn00500 Starch and sucrose metabolism, rn00500 Starch and sucrose metabolism	3.6.1.21
ADPGLC	h2o + adpglc -> 2 h + amp + g1p	11164.1	Nucleotides	R08515_f+	R08515_f	ADP + D-Glucose 1-phosphate <=> Orthophosphate + ADP-glucose		2.7.7.36
ADPGLC	h2o + adpglc -> 2 h + amp + g1p	11164.1	Nucleotides	R00948_f+	R00948_f	ATP + D-Glucose 1-phosphate <=> Diphosphate + ADP-glucose	rn00500 Starch and sucrose metabolism, rn00500 Starch and sucrose metabolism, rn00520 Amino sugar and nucleotide sugar metabolism, rn01100 Metabolic pathways	2.7.7.27
ADPGLC	h2o + adpglc -> 2 h + amp + g1p	11164.1	Nucleotides	R01823_b+R08676_f+	R01823_b	Sucrose + Amylose <=> D-Fructose + Amylose	rn00500 Starch and sucrose metabolism, rn00500 Starch and sucrose metabolism	2.4.1.4		R08676_f	ADP + Sucrose <=> ADP-glucose + D-Fructose		2.4.1.13
ADPGLC	h2o + adpglc -> 2 h + amp + g1p	11164.1	Nucleotides	R04194_b+R08676_f+	R04194_b	Sucrose + (2,1-beta-D-Fructosyl)n <=> D-Glucose + (2,1-beta-D-Fructosyl)n		2.4.1.9		R08676_f	ADP + Sucrose <=> ADP-glucose + D-Fructose		2.4.1.13
ADPGLC	h2o + adpglc -> 2 h + amp + g1p	11164.1	Nucleotides	R02120_b+R08676_f+	R02120_b	Sucrose + Dextran <=> D-Fructose + Dextran	rn00500 Starch and sucrose metabolism, rn00500 Starch and sucrose metabolism	2.4.1.5 2.4.1.125		R08676_f	ADP + Sucrose <=> ADP-glucose + D-Fructose		2.4.1.13
ADPGLC	h2o + adpglc -> 2 h + amp + g1p	11164.1	Nucleotides	R05140_f+R08676_f+	R05140_f	D-Glucose + Levan <=> Sucrose + Levan	rn00500 Starch and sucrose metabolism, rn00500 Starch and sucrose metabolism, rn01100 Metabolic pathways	2.4.1.10		R08676_f	ADP + Sucrose <=> ADP-glucose + D-Fructose		2.4.1.13
ADPGLC	h2o + adpglc -> 2 h + amp + g1p	11164.1	Nucleotides	R00801_b+R08676_f+	R00801_b	Sucrose + H2O <=> D-Fructose + D-Glucose	rn00052 Galactose metabolism, rn00052 Galactose metabolism	3.2.1.20 3.2.1.48		R08676_f	ADP + Sucrose <=> ADP-glucose + D-Fructose		2.4.1.13
ADPGLC	h2o + adpglc -> 2 h + amp + g1p	11164.1	Nucleotides	R00803_b+R08676_f+	R00803_b	Sucrose + Orthophosphate <=> D-Fructose + D-Glucose 1-phosphate	rn00500 Starch and sucrose metabolism, rn00500 Starch and sucrose metabolism	2.4.1.7	,ECO: b1309(ycjM)	R08676_f	ADP + Sucrose <=> ADP-glucose + D-Fructose		2.4.1.13
ADPGLC	h2o + adpglc -> 2 h + amp + g1p	11164.1	Nucleotides	R00806_f+R08676_f+	R00806_f	UDP-glucose + D-Fructose <=> UDP + Sucrose	rn00500 Starch and sucrose metabolism, rn00500 Starch and sucrose metabolism, rn01100 Metabolic pathways	2.4.1.13		R08676_f	ADP + Sucrose <=> ADP-glucose + D-Fructose		2.4.1.13
ADPGLC	h2o + adpglc -> 2 h + amp + g1p	11164.1	Nucleotides	R00766_f+R00805_f+R08676_f+	R00766_f	UDP-glucose + D-Fructose 6-phosphate <=> UDP + Sucrose 6-phosphate	rn00500 Starch and sucrose metabolism, rn00500 Starch and sucrose metabolism, rn01100 Metabolic pathways	2.4.1.14		R00805_f	Sucrose 6-phosphate + H2O <=> Sucrose + Orthophosphate	rn00500 Starch and sucrose metabolism, rn00500 Starch and sucrose metabolism, rn01100 Metabolic pathways	3.1.3.24		R08676_f	ADP + Sucrose <=> ADP-glucose + D-Fructose		2.4.1.13
ADPGLC	h2o + adpglc -> 2 h + amp + g1p	11164.1	Nucleotides	R08676_f+sucrtr_f+	R08676_f	ADP + Sucrose <=> ADP-glucose + D-Fructose		2.4.1.13		sucrtr_f	sucrtr_f	Transport reaction
ADPGLC	h2o + adpglc -> 2 h + amp + g1p	11164.1	Nucleotides	R01101_b+R01103_f+R02410_b+R08676_f+	R01101_b	Melibiose + H2O <=> D-Galactose + D-Glucose	rn00052 Galactose metabolism, rn00052 Galactose metabolism	3.2.1.22	,HSA: 2717(GLA)	R01103_f	Raffinose + H2O <=> D-Galactose + Sucrose	rn00052 Galactose metabolism, rn00052 Galactose metabolism	3.2.1.22	,HSA: 2717(GLA)	R02410_b	Raffinose + H2O <=> Melibiose + D-Fructose	rn00052 Galactose metabolism, rn00052 Galactose metabolism	3.2.1.26		R08676_f	ADP + Sucrose <=> ADP-glucose + D-Fructose		2.4.1.13
ADPGLC	h2o + adpglc -> 2 h + amp + g1p	11164.1	Nucleotides	R00802_b+R06034_b+R06088_f+R08676_f+	R00802_b	Sucrose + H2O <=> beta-D-Fructose + alpha-D-Glucose	rn00500 Starch and sucrose metabolism, rn00500 Starch and sucrose metabolism, rn01100 Metabolic pathways	3.2.1.20 3.2.1.26 3.2.1.48		R06034_b	Neohancoside D + Orthophosphate <=> D-Fructose + D-Glucose 1-phosphate		2.4.1.7	,ECO: b1309(ycjM)	R06088_f	Neohancoside D + H2O <=> beta-D-Fructose + alpha-D-Glucose		3.2.1.20 3.2.1.26 3.2.1.48		R08676_f	ADP + Sucrose <=> ADP-glucose + D-Fructose		2.4.1.13
ADPGLC	h2o + adpglc -> 2 h + amp + g1p	11164.1	Nucleotides	R00802_b+R06087_b+R06088_f+R08676_f+	R00802_b	Sucrose + H2O <=> beta-D-Fructose + alpha-D-Glucose	rn00500 Starch and sucrose metabolism, rn00500 Starch and sucrose metabolism, rn01100 Metabolic pathways	3.2.1.20 3.2.1.26 3.2.1.48		R06087_b	Neohancoside D + H2O <=> D-Fructose + D-Glucose		3.2.1.20 3.2.1.48		R06088_f	Neohancoside D + H2O <=> beta-D-Fructose + alpha-D-Glucose		3.2.1.20 3.2.1.26 3.2.1.48		R08676_f	ADP + Sucrose <=> ADP-glucose + D-Fructose		2.4.1.13
ADPGLC	h2o + adpglc -> 2 h + amp + g1p	11164.1	Nucleotides	Ex_adpglc[e]_b+adpglctr_f+	Ex_adpglc[e]_b	Ex_adpglc[e]_b	Exchange reaction			adpglctr_f	adpglctr_f	Transport reaction
ADPGLC	h2o + adpglc -> 2 h + amp + g1p	11164.1	Nucleotides	R00028_f+R00802_b+R00867_f+R03920_b+R08676_f+	R00028_f	Maltose + H2O <=> 2 alpha-D-Glucose	rn00500 Starch and sucrose metabolism, rn00500 Starch and sucrose metabolism, rn01100 Metabolic pathways	3.2.1.20	,HSA: 2548(GAA) 2595(GANC) 8972(MGAM)	R00802_b	Sucrose + H2O <=> beta-D-Fructose + alpha-D-Glucose	rn00500 Starch and sucrose metabolism, rn00500 Starch and sucrose metabolism, rn01100 Metabolic pathways	3.2.1.20 3.2.1.26 3.2.1.48		R00867_f	ATP + D-Fructose <=> ADP + beta-D-Fructose 6-phosphate	rn00051 Fructose and mannose metabolism, rn00051 Fructose and mannose metabolism, rn01100 Metabolic pathways	2.7.1.1 2.7.1.4		R03920_b	ATP + beta-D-Fructose <=> ADP + beta-D-Fructose 6-phosphate	rn00500 Starch and sucrose metabolism, rn00500 Starch and sucrose metabolism, rn00520 Amino sugar and nucleotide sugar metabolism	2.7.1.1 2.7.1.4		R08676_f	ADP + Sucrose <=> ADP-glucose + D-Fructose		2.4.1.13
ADPGLC	h2o + adpglc -> 2 h + amp + g1p	11164.1	Nucleotides	R01101_b+R01194_f+R02410_b+R02411_b+R08676_f+	R01101_b	Melibiose + H2O <=> D-Galactose + D-Glucose	rn00052 Galactose metabolism, rn00052 Galactose metabolism	3.2.1.22	,HSA: 2717(GLA)	R01194_f	alpha-D-Galactosyl-(1->3)-1D-myo-inositol + H2O <=> myo-Inositol + D-Galactose	rn00052 Galactose metabolism, rn00052 Galactose metabolism	3.2.1.22	,HSA: 2717(GLA)	R02410_b	Raffinose + H2O <=> Melibiose + D-Fructose	rn00052 Galactose metabolism, rn00052 Galactose metabolism	3.2.1.26		R02411_b	alpha-D-Galactosyl-(1->3)-1D-myo-inositol + Sucrose <=> myo-Inositol + Raffinose	rn00052 Galactose metabolism, rn00052 Galactose metabolism	2.4.1.82		R08676_f	ADP + Sucrose <=> ADP-glucose + D-Fructose		2.4.1.13
ADPGLC	h2o + adpglc -> 2 h + amp + g1p	11164.1	Nucleotides	R00871_b+R07256_f+R07261_b+R08651_f+R08676_f+	R00871_b	D-Fructose + NADP+ <=> 5-Dehydro-D-fructose + NADPH + H+		1.1.1.124		R07256_f	NDP-glucose + D-Fructose <=> NDP + Sucrose		2.4.1.13		R07261_b	NDP-glucose + Amylose <=> NDP + Amylose		2.4.1.242		R08651_f	D-Fructose + NADP+ <=> 5-Dehydro-D-fructose + NADPH + H+		1.1.1.124		R08676_f	ADP + Sucrose <=> ADP-glucose + D-Fructose		2.4.1.13
ADPMAN	h2o + adpman -> 2 h + amp + man1p	11164.1	Nucleotides	R01818_f+R02677_b+	R01818_f	D-Mannose 6-phosphate <=> D-Mannose 1-phosphate	rn00051 Fructose and mannose metabolism, rn00051 Fructose and mannose metabolism, rn00520 Amino sugar and nucleotide sugar metabolism, rn01100 Metabolic pathways	5.4.2.8	,HSA: 5372(PMM1) 5373(PMM2)	R02677_b	ADP-mannose + H2O <=> AMP + D-Mannose 1-phosphate	rn00051 Fructose and mannose metabolism, rn00051 Fructose and mannose metabolism	3.6.1.21
ADPMAN	h2o + adpman -> 2 h + amp + man1p	11164.1	Nucleotides	R00881_f+R02677_b+	R00881_f	GDP-mannose + H2O <=> GMP + D-Mannose 1-phosphate	rn00051 Fructose and mannose metabolism, rn00051 Fructose and mannose metabolism	3.6.1.21 3.6.1.-		R02677_b	ADP-mannose + H2O <=> AMP + D-Mannose 1-phosphate	rn00051 Fructose and mannose metabolism, rn00051 Fructose and mannose metabolism	3.6.1.21
ADPMAN	h2o + adpman -> 2 h + amp + man1p	11164.1	Nucleotides	R00883_b+R02677_b+	R00883_b	GDP + D-Mannose 1-phosphate <=> Orthophosphate + GDP-mannose	rn00051 Fructose and mannose metabolism, rn00051 Fructose and mannose metabolism, rn00520 Amino sugar and nucleotide sugar metabolism, rn01100 Metabolic pathways	2.7.7.22	,HSA: 29925(GMPPB) 29926(GMPPA)	R02677_b	ADP-mannose + H2O <=> AMP + D-Mannose 1-phosphate	rn00051 Fructose and mannose metabolism, rn00051 Fructose and mannose metabolism	3.6.1.21
ADPMAN	h2o + adpman -> 2 h + amp + man1p	11164.1	Nucleotides	R00885_b+R02677_b+	R00885_b	GTP + D-Mannose 1-phosphate <=> Diphosphate + GDP-mannose	rn00051 Fructose and mannose metabolism, rn00051 Fructose and mannose metabolism, rn00520 Amino sugar and nucleotide sugar metabolism, rn01100 Metabolic pathways	2.7.7.13	,XLA: 447346	R02677_b	ADP-mannose + H2O <=> AMP + D-Mannose 1-phosphate	rn00051 Fructose and mannose metabolism, rn00051 Fructose and mannose metabolism	3.6.1.21
ADPMAN	h2o + adpman -> 2 h + amp + man1p	11164.1	Nucleotides	Ex_adpman[e]_b+adpmantr_f+	Ex_adpman[e]_b	Ex_adpman[e]_b	Exchange reaction			adpmantr_f	adpmantr_f	Transport reaction
ADPMAN	h2o + adpman -> 2 h + amp + man1p	11164.1	Nucleotides	R02677_b+Ex_C00636[e]_b+C00636tr_f+	R02677_b	ADP-mannose + H2O <=> AMP + D-Mannose 1-phosphate	rn00051 Fructose and mannose metabolism, rn00051 Fructose and mannose metabolism	3.6.1.21		Ex_C00636[e]_b	Ex_C00636[e]_b	Exchange reaction			C00636tr_f	C00636tr_f	Transport reaction
AP4AH1	h2o + ap4a -> atp + 2 h + amp	318.1 or 318.2 or 318.3	Nucleotides	R00125_b+	R00125_b	P1,P4-Bis(5'-adenosyl) tetraphosphate + H2O <=> 2 ADP	rn00230 Purine metabolism, rn00230 Purine metabolism	3.6.1.41
AP4AH1	h2o + ap4a -> atp + 2 h + amp	318.1 or 318.2 or 318.3	Nucleotides	R00184_b+	R00184_b	P1,P4-Bis(5'-adenosyl) tetraphosphate + H2O <=> ATP + AMP	rn00230 Purine metabolism, rn00230 Purine metabolism	3.6.1.17	,HSA: 318(NUDT2)
AP4AH1	h2o + ap4a -> atp + 2 h + amp	318.1 or 318.2 or 318.3	Nucleotides	R00126_f+	R00126_f	ADP + ATP <=> Orthophosphate + P1,P4-Bis(5'-adenosyl) tetraphosphate	rn00230 Purine metabolism, rn00230 Purine metabolism	2.7.7.53	,SCE: YCL050C(APA1) YDR530C(APA2)
AP4AH1	h2o + ap4a -> atp + 2 h + amp	318.1 or 318.2 or 318.3	Nucleotides	R01618_f+	R01618_f	Adenylyl sulfate + ATP <=> Sulfate + P1,P4-Bis(5'-adenosyl) tetraphosphate	rn00230 Purine metabolism, rn00230 Purine metabolism	2.7.7.53	,SCE: YCL050C(APA1) YDR530C(APA2)
AP4AH1	h2o + ap4a -> atp + 2 h + amp	318.1 or 318.2 or 318.3	Nucleotides	Ex_ap4a[e]_b+ap4atr_f+	Ex_ap4a[e]_b	Ex_ap4a[e]_b	Exchange reaction			ap4atr_f	ap4atr_f	Transport reaction
A4GNT1g	T_antigen + uacgam -> h + udp + gncore1	51146.1	O-Glycan Biosynthesis	Ex_gncore1[e]_f+gncore1tr_b+	Ex_gncore1[e]_f	Ex_gncore1[e]_f	Exchange reaction			gncore1tr_b	gncore1tr_b	Transport reaction
PPA2	h2o + pppi -> h + pi + ppi		Others	R00138_b+R01492_b+	R00138_b	Triphosphate + H2O <=> Diphosphate + Orthophosphate		3.6.1.25		R01492_b	ATP + Cob(I)alamin <=> Triphosphate + Cobamide coenzyme	rn00860 Porphyrin and chlorophyll metabolism, rn00860 Porphyrin and chlorophyll metabolism	2.5.1.17	,HSA: 326625(MMAB)
RBK_D	atp + rbl-D -> adp + h + ru5p-D		Pentose and Glucuronate Interconversions	R01081_f+	R01081_f	D-Ribose <=> D-Ribulose		5.3.1.20
PPOR	o2 + phpyr -> co2 + 2hyoxplac	3242.1	Phenylalanine metabolism	R05450_f+	R05450_f	2-Hydroxyphenylacetate + Oxygen + NADH + H+ <=> Homogentisate + NAD+ + H2O	rn00643 Styrene degradation, rn00643 Styrene degradation, rn01100 Metabolic pathways	1.14.13.-
ADSELK	atp + adsel -> adp + h + 3padsel	9060.1 or 9061.1	Selenoamino acid metabolism	R04928_b+	R04928_b	ATP + Adenylylselenate <=> ADP + 3'-Phosphoadenylylselenate	rn00450 Selenoamino acid metabolism, rn00450 Selenoamino acid metabolism	2.7.1.25	,HSA: 9060(PAPSS2) 9061(PAPSS1)
ADSELK	atp + adsel -> adp + h + 3padsel	9060.1 or 9061.1	Selenoamino acid metabolism	R04940_f+R05704_b+R07229_f+	R04940_f	3'-Phosphoadenylylselenate + NADPH <=> Adenosine 3',5'-bisphosphate + Selenite + NADP+ + H+				R05704_b	Glycine + 2 Acceptor <=> Hydrogen cyanide + CO2 + 2 Reduced acceptor		1.4.99.5		R07229_f	Selenite + H2O + Acceptor <=> Selenate + Reduced acceptor		1.97.1.9	,ECO: b2878(ygfK)
ADSELK	atp + adsel -> adp + h + 3padsel	9060.1 or 9061.1	Selenoamino acid metabolism	R00081_f+R04927_f+R04940_f+	R00081_f	Oxygen + 4 Ferrocytochrome c + 4 H+ <=> 4 Ferricytochrome c + 2 H2O		1.7.2.1 1.9.3.1		R04927_f	2 Ferricytochrome c + Selenite + AMP <=> 2 Ferrocytochrome c + Adenylylselenate	rn00450 Selenoamino acid metabolism, rn00450 Selenoamino acid metabolism	1.8.99.2		R04940_f	3'-Phosphoadenylylselenate + NADPH <=> Adenosine 3',5'-bisphosphate + Selenite + NADP+ + H+
ADSELK	atp + adsel -> adp + h + 3padsel	9060.1 or 9061.1	Selenoamino acid metabolism	R00281_b+R04940_f+R07229_f+	R00281_b	Acceptor + NADH + H+ <=> Reduced acceptor + NAD+		1.6.99.3 1.6.99.5		R04940_f	3'-Phosphoadenylylselenate + NADPH <=> Adenosine 3',5'-bisphosphate + Selenite + NADP+ + H+				R07229_f	Selenite + H2O + Acceptor <=> Selenate + Reduced acceptor		1.97.1.9	,ECO: b2878(ygfK)
ADSELK	atp + adsel -> adp + h + 3padsel	9060.1 or 9061.1	Selenoamino acid metabolism	R00326_b+R04940_f+R07229_f+	R00326_b	Acetaldehyde + Acceptor + H2O <=> Acetate + Reduced acceptor	rn00620 Pyruvate metabolism, rn00620 Pyruvate metabolism	1.2.99.6		R04940_f	3'-Phosphoadenylylselenate + NADPH <=> Adenosine 3',5'-bisphosphate + Selenite + NADP+ + H+				R07229_f	Selenite + H2O + Acceptor <=> Selenate + Reduced acceptor		1.97.1.9	,ECO: b2878(ygfK)
ADSELK	atp + adsel -> adp + h + 3padsel	9060.1 or 9061.1	Selenoamino acid metabolism	R00282_b+R04940_f+R07229_f+	R00282_b	Acceptor + NADPH + H+ <=> Reduced acceptor + NADP+		1.6.99.1 1.6.99.6		R04940_f	3'-Phosphoadenylylselenate + NADPH <=> Adenosine 3',5'-bisphosphate + Selenite + NADP+ + H+				R07229_f	Selenite + H2O + Acceptor <=> Selenate + Reduced acceptor		1.97.1.9	,ECO: b2878(ygfK)
ADSELK	atp + adsel -> adp + h + 3padsel	9060.1 or 9061.1	Selenoamino acid metabolism	R04940_f+R07063_f+R07229_f+	R04940_f	3'-Phosphoadenylylselenate + NADPH <=> Adenosine 3',5'-bisphosphate + Selenite + NADP+ + H+				R07063_f	Linoleate + Reduced acceptor + Oxygen <=> (6Z,9Z,12Z)-Octadecatrienoic acid + Acceptor + 2 H2O	rn00591 Linoleic acid metabolism, rn00591 Linoleic acid metabolism, rn01100 Metabolic pathways	1.14.19.3		R07229_f	Selenite + H2O + Acceptor <=> Selenate + Reduced acceptor		1.97.1.9	,ECO: b2878(ygfK)
ADSELK	atp + adsel -> adp + h + 3padsel	9060.1 or 9061.1	Selenoamino acid metabolism	R03602_b+R03603_f+R04940_f+	R03602_b	Selenium <=> Selenite				R03603_f	Selenium <=> Selenate				R04940_f	3'-Phosphoadenylylselenate + NADPH <=> Adenosine 3',5'-bisphosphate + Selenite + NADP+ + H+
ADSELK	atp + adsel -> adp + h + 3padsel	9060.1 or 9061.1	Selenoamino acid metabolism	R00296_b+R04940_f+R07229_f+	R00296_b	CO + H2O + Acceptor <=> CO2 + Reduced acceptor	rn00680 Methane metabolism, rn00680 Methane metabolism	1.2.99.2		R04940_f	3'-Phosphoadenylylselenate + NADPH <=> Adenosine 3',5'-bisphosphate + Selenite + NADP+ + H+				R07229_f	Selenite + H2O + Acceptor <=> Selenate + Reduced acceptor		1.97.1.9	,ECO: b2878(ygfK)
ADSELK	atp + adsel -> adp + h + 3padsel	9060.1 or 9061.1	Selenoamino acid metabolism	R01915_b+R04940_f+R07229_f+	R01915_b	Spermidine + Acceptor + H2O <=> 1,3-Diaminopropane + 4-Aminobutanal + Reduced acceptor	rn00330 Arginine and proline metabolism, rn00330 Arginine and proline metabolism	1.5.99.6		R04940_f	3'-Phosphoadenylylselenate + NADPH <=> Adenosine 3',5'-bisphosphate + Selenite + NADP+ + H+				R07229_f	Selenite + H2O + Acceptor <=> Selenate + Reduced acceptor		1.97.1.9	,ECO: b2878(ygfK)
ADSELK	atp + adsel -> adp + h + 3padsel	9060.1 or 9061.1	Selenoamino acid metabolism	R00476_b+R04940_f+R07229_f+	R00476_b	Glycolate + Acceptor <=> Glyoxylate + Reduced acceptor	rn00630 Glyoxylate and dicarboxylate metabolism, rn00630 Glyoxylate and dicarboxylate metabolism	1.1.99.14		R04940_f	3'-Phosphoadenylylselenate + NADPH <=> Adenosine 3',5'-bisphosphate + Selenite + NADP+ + H+				R07229_f	Selenite + H2O + Acceptor <=> Selenate + Reduced acceptor		1.97.1.9	,ECO: b2878(ygfK)
ADSELK	atp + adsel -> adp + h + 3padsel	9060.1 or 9061.1	Selenoamino acid metabolism	R04940_f+R07229_f+R08518_f+	R04940_f	3'-Phosphoadenylylselenate + NADPH <=> Adenosine 3',5'-bisphosphate + Selenite + NADP+ + H+				R07229_f	Selenite + H2O + Acceptor <=> Selenate + Reduced acceptor		1.97.1.9	,ECO: b2878(ygfK)	R08518_f	17alpha-Hydroxyprogesterone + Reduced acceptor + Oxygen <=> Androst-4-ene-3,17-dione + Acetate + Acceptor + H2O		1.14.99.9	,HSA: 1586(CYP17A1)
ADSELK	atp + adsel -> adp + h + 3padsel	9060.1 or 9061.1	Selenoamino acid metabolism	R03532_f+R04940_f+R07229_f+	R03532_f	Reduced acceptor + H2O2 <=> Acceptor + 2 H2O		1.11.1.7 1.11.1.16		R04940_f	3'-Phosphoadenylylselenate + NADPH <=> Adenosine 3',5'-bisphosphate + Selenite + NADP+ + H+				R07229_f	Selenite + H2O + Acceptor <=> Selenate + Reduced acceptor		1.97.1.9	,ECO: b2878(ygfK)
ADSELK	atp + adsel -> adp + h + 3padsel	9060.1 or 9061.1	Selenoamino acid metabolism	R00017_f+R04927_f+R04940_f+	R00017_f	H2O2 + 2 Ferrocytochrome c <=> 2 Ferricytochrome c + 2 H2O		1.11.1.5		R04927_f	2 Ferricytochrome c + Selenite + AMP <=> 2 Ferrocytochrome c + Adenylylselenate	rn00450 Selenoamino acid metabolism, rn00450 Selenoamino acid metabolism	1.8.99.2		R04940_f	3'-Phosphoadenylylselenate + NADPH <=> Adenosine 3',5'-bisphosphate + Selenite + NADP+ + H+
ADSELK	atp + adsel -> adp + h + 3padsel	9060.1 or 9061.1	Selenoamino acid metabolism	R00361_b+R04940_f+R07229_f+	R00361_b	(S)-Malate + Acceptor <=> Oxaloacetate + Reduced acceptor		1.1.99.16		R04940_f	3'-Phosphoadenylylselenate + NADPH <=> Adenosine 3',5'-bisphosphate + Selenite + NADP+ + H+				R07229_f	Selenite + H2O + Acceptor <=> Selenate + Reduced acceptor		1.97.1.9	,ECO: b2878(ygfK)
ADSELK	atp + adsel -> adp + h + 3padsel	9060.1 or 9061.1	Selenoamino acid metabolism	R00860_b+R04940_f+R07229_f+	R00860_b	Sulfite + Acceptor + AMP <=> Adenylyl sulfate + Reduced acceptor		1.8.99.2		R04940_f	3'-Phosphoadenylylselenate + NADPH <=> Adenosine 3',5'-bisphosphate + Selenite + NADP+ + H+				R07229_f	Selenite + H2O + Acceptor <=> Selenate + Reduced acceptor		1.97.1.9	,ECO: b2878(ygfK)
ADSELK	atp + adsel -> adp + h + 3padsel	9060.1 or 9061.1	Selenoamino acid metabolism	R01045_b+R04940_f+R07229_f+	R01045_b	Glycerol + Acceptor <=> Glycerone + Reduced acceptor		1.1.99.22		R04940_f	3'-Phosphoadenylylselenate + NADPH <=> Adenosine 3',5'-bisphosphate + Selenite + NADP+ + H+				R07229_f	Selenite + H2O + Acceptor <=> Selenate + Reduced acceptor		1.97.1.9	,ECO: b2878(ygfK)
ADSELK	atp + adsel -> adp + h + 3padsel	9060.1 or 9061.1	Selenoamino acid metabolism	R00196_b+R04927_f+R04940_f+	R00196_b	(S)-Lactate + 2 Ferricytochrome c <=> Pyruvate + 2 Ferrocytochrome c + 2 H+	rn00620 Pyruvate metabolism, rn00620 Pyruvate metabolism, rn01100 Metabolic pathways	1.1.2.3	,SCE: YML054C(CYB2)	R04927_f	2 Ferricytochrome c + Selenite + AMP <=> 2 Ferrocytochrome c + Adenylylselenate	rn00450 Selenoamino acid metabolism, rn00450 Selenoamino acid metabolism	1.8.99.2		R04940_f	3'-Phosphoadenylylselenate + NADPH <=> Adenosine 3',5'-bisphosphate + Selenite + NADP+ + H+
ADSELK	atp + adsel -> adp + h + 3padsel	9060.1 or 9061.1	Selenoamino acid metabolism	R01178_b+R04940_f+R07229_f+	R01178_b	Butanoyl-CoA + Acceptor <=> Crotonoyl-CoA + Reduced acceptor		1.3.99.2	,HSA: 35(ACADS)	R04940_f	3'-Phosphoadenylylselenate + NADPH <=> Adenosine 3',5'-bisphosphate + Selenite + NADP+ + H+				R07229_f	Selenite + H2O + Acceptor <=> Selenate + Reduced acceptor		1.97.1.9	,ECO: b2878(ygfK)
ADSELK	atp + adsel -> adp + h + 3padsel	9060.1 or 9061.1	Selenoamino acid metabolism	R03783_f+R04940_f+R07229_f+	R03783_f	Pregnenolone + Reduced acceptor + Oxygen <=> 17alpha-Hydroxypregnenolone + Acceptor + H2O	rn00140 C21-Steroid hormone metabolism, rn00140 C21-Steroid hormone metabolism, rn01100 Metabolic pathways	1.14.99.9	,HSA: 1586(CYP17A1)	R04940_f	3'-Phosphoadenylylselenate + NADPH <=> Adenosine 3',5'-bisphosphate + Selenite + NADP+ + H+				R07229_f	Selenite + H2O + Acceptor <=> Selenate + Reduced acceptor		1.97.1.9	,ECO: b2878(ygfK)
DNAMTSEn	dna + seasmet -> h + dna5mtc + seahcys	1787.1 or 1787.4 or 1787.2 or 1787.6 or 1786.1 or 1787.3 or 1789.4 or 1788.1 or 1788.4 or 1789.3 or 1789.2 or 1787.5 or 1788.3 or 1789.1 or 1788.2	Selenoamino acid metabolism	R00380_b+R04774_b+Ex_C10905[e]_b+C10905tr_f+	R00380_b	S-Adenosyl-L-methionine + DNA <=> S-Adenosyl-L-homocysteine + DNA 5-methylcytosine		2.1.1.37	,HSA: 1786(DNMT1) 1787(TRDMT1) 1788(DNMT3A) 1789(DNMT3B)	R04774_b	Selenomethionine <=> Selenohomocysteine + Activated methyl group				Ex_C10905[e]_b	Ex_C10905[e]_b	Exchange reaction			C10905tr_f	C10905tr_f	Transport reaction
DNAMTSEn	dna + seasmet -> h + dna5mtc + seahcys	1787.1 or 1787.4 or 1787.2 or 1787.6 or 1786.1 or 1787.3 or 1789.4 or 1788.1 or 1788.4 or 1789.3 or 1789.2 or 1787.5 or 1788.3 or 1789.1 or 1788.2	Selenoamino acid metabolism	R00380_b+R02671_b+R04774_b+Ex_C05831[e]_b+C05831tr_f+	R00380_b	S-Adenosyl-L-methionine + DNA <=> S-Adenosyl-L-homocysteine + DNA 5-methylcytosine		2.1.1.37	,HSA: 1786(DNMT1) 1787(TRDMT1) 1788(DNMT3A) 1789(DNMT3B)	R02671_b	3-Hydroxyanthranilate + Activated methyl group <=> 3-Methoxyanthranilate	rn00380 Tryptophan metabolism, rn00380 Tryptophan metabolism	2.1.1.-		R04774_b	Selenomethionine <=> Selenohomocysteine + Activated methyl group				Ex_C05831[e]_b	Ex_C05831[e]_b	Exchange reaction			C05831tr_f	C05831tr_f	Transport reaction
DNAMTSEn	dna + seasmet -> h + dna5mtc + seahcys	1787.1 or 1787.4 or 1787.2 or 1787.6 or 1786.1 or 1787.3 or 1789.4 or 1788.1 or 1788.4 or 1789.3 or 1789.2 or 1787.5 or 1788.3 or 1789.1 or 1788.2	Selenoamino acid metabolism	R00380_b+R03596_f+R03597_b+R07229_f+Ex_seasmet[e]_b+seasmettr_f+	R00380_b	S-Adenosyl-L-methionine + DNA <=> S-Adenosyl-L-homocysteine + DNA 5-methylcytosine		2.1.1.37	,HSA: 1786(DNMT1) 1787(TRDMT1) 1788(DNMT3A) 1789(DNMT3B)	R03596_f	Selenide + 3 NADP+ + 3 H2O <=> Selenite + 3 NADPH + 5 H+	rn00450 Selenoamino acid metabolism, rn00450 Selenoamino acid metabolism	1.8.1.-		R03597_b	Selenide + 3 Acceptor + 3 H2O <=> Selenite + 3 Reduced acceptor + 2 H+	rn00450 Selenoamino acid metabolism, rn00450 Selenoamino acid metabolism	1.8.99.1		R07229_f	Selenite + H2O + Acceptor <=> Selenate + Reduced acceptor		1.97.1.9	,ECO: b2878(ygfK)	Ex_seasmet[e]_b	Ex_seasmet[e]_b	Exchange reaction			seasmettr_f	seasmettr_f	Transport reaction
DNAMTSEn	dna + seasmet -> h + dna5mtc + seahcys	1787.1 or 1787.4 or 1787.2 or 1787.6 or 1786.1 or 1787.3 or 1789.4 or 1788.1 or 1788.4 or 1789.3 or 1789.2 or 1787.5 or 1788.3 or 1789.1 or 1788.2	Selenoamino acid metabolism	R00380_b+R00412_b+R03596_f+R07229_f+Ex_selmeth[e]_b+selmethtr_f+	R00380_b	S-Adenosyl-L-methionine + DNA <=> S-Adenosyl-L-homocysteine + DNA 5-methylcytosine		2.1.1.37	,HSA: 1786(DNMT1) 1787(TRDMT1) 1788(DNMT3A) 1789(DNMT3B)	R00412_b	Succinate + Acceptor <=> Fumarate + Reduced acceptor	rn00020 Citrate cycle (TCA cycle), rn00020 Citrate cycle (TCA cycle), rn00632 Benzoate degradation via CoA ligation, rn01100 Metabolic pathways	1.3.99.1	,ECO: b0721(sdhC) b0722(sdhD) b0723(sdhA) b0724(sdhB) b4151(frdD)	R03596_f	Selenide + 3 NADP+ + 3 H2O <=> Selenite + 3 NADPH + 5 H+	rn00450 Selenoamino acid metabolism, rn00450 Selenoamino acid metabolism	1.8.1.-		R07229_f	Selenite + H2O + Acceptor <=> Selenate + Reduced acceptor		1.97.1.9	,ECO: b2878(ygfK)	Ex_selmeth[e]_b	Ex_selmeth[e]_b	Exchange reaction			selmethtr_f	selmethtr_f	Transport reaction
DNAMTSEn	dna + seasmet -> h + dna5mtc + seahcys	1787.1 or 1787.4 or 1787.2 or 1787.6 or 1786.1 or 1787.3 or 1789.4 or 1788.1 or 1788.4 or 1789.3 or 1789.2 or 1787.5 or 1788.3 or 1789.1 or 1788.2	Selenoamino acid metabolism	R00380_b+R03532_f+R03597_f+R07229_f+Ex_seasmet[e]_b+seasmettr_f+	R00380_b	S-Adenosyl-L-methionine + DNA <=> S-Adenosyl-L-homocysteine + DNA 5-methylcytosine		2.1.1.37	,HSA: 1786(DNMT1) 1787(TRDMT1) 1788(DNMT3A) 1789(DNMT3B)	R03532_f	Reduced acceptor + H2O2 <=> Acceptor + 2 H2O		1.11.1.7 1.11.1.16		R03597_f	Selenide + 3 Acceptor + 3 H2O <=> Selenite + 3 Reduced acceptor + 2 H+	rn00450 Selenoamino acid metabolism, rn00450 Selenoamino acid metabolism	1.8.99.1		R07229_f	Selenite + H2O + Acceptor <=> Selenate + Reduced acceptor		1.97.1.9	,ECO: b2878(ygfK)	Ex_seasmet[e]_b	Ex_seasmet[e]_b	Exchange reaction			seasmettr_f	seasmettr_f	Transport reaction
DNAMTSEn	dna + seasmet -> h + dna5mtc + seahcys	1787.1 or 1787.4 or 1787.2 or 1787.6 or 1786.1 or 1787.3 or 1789.4 or 1788.1 or 1788.4 or 1789.3 or 1789.2 or 1787.5 or 1788.3 or 1789.1 or 1788.2	Selenoamino acid metabolism	R00380_b+R01025_b+R03596_f+R07229_f+Ex_selmeth[e]_b+selmethtr_f+	R00380_b	S-Adenosyl-L-methionine + DNA <=> S-Adenosyl-L-homocysteine + DNA 5-methylcytosine		2.1.1.37	,HSA: 1786(DNMT1) 1787(TRDMT1) 1788(DNMT3A) 1789(DNMT3B)	R01025_b	Choline + Acceptor <=> Betaine aldehyde + Reduced acceptor	rn00260 Glycine, serine and threonine metabolism, rn00260 Glycine, serine and threonine metabolism	1.1.99.1	,HSA: 55349(CHDH)	R03596_f	Selenide + 3 NADP+ + 3 H2O <=> Selenite + 3 NADPH + 5 H+	rn00450 Selenoamino acid metabolism, rn00450 Selenoamino acid metabolism	1.8.1.-		R07229_f	Selenite + H2O + Acceptor <=> Selenate + Reduced acceptor		1.97.1.9	,ECO: b2878(ygfK)	Ex_selmeth[e]_b	Ex_selmeth[e]_b	Exchange reaction			selmethtr_f	selmethtr_f	Transport reaction
DNAMTSEn	dna + seasmet -> h + dna5mtc + seahcys	1787.1 or 1787.4 or 1787.2 or 1787.6 or 1786.1 or 1787.3 or 1789.4 or 1788.1 or 1788.4 or 1789.3 or 1789.2 or 1787.5 or 1788.3 or 1789.1 or 1788.2	Selenoamino acid metabolism	R00380_b+R03597_f+R05704_b+R07229_f+Ex_seasmet[e]_b+seasmettr_f+	R00380_b	S-Adenosyl-L-methionine + DNA <=> S-Adenosyl-L-homocysteine + DNA 5-methylcytosine		2.1.1.37	,HSA: 1786(DNMT1) 1787(TRDMT1) 1788(DNMT3A) 1789(DNMT3B)	R03597_f	Selenide + 3 Acceptor + 3 H2O <=> Selenite + 3 Reduced acceptor + 2 H+	rn00450 Selenoamino acid metabolism, rn00450 Selenoamino acid metabolism	1.8.99.1		R05704_b	Glycine + 2 Acceptor <=> Hydrogen cyanide + CO2 + 2 Reduced acceptor		1.4.99.5		R07229_f	Selenite + H2O + Acceptor <=> Selenate + Reduced acceptor		1.97.1.9	,ECO: b2878(ygfK)	Ex_seasmet[e]_b	Ex_seasmet[e]_b	Exchange reaction			seasmettr_f	seasmettr_f	Transport reaction
DNAMTSEn	dna + seasmet -> h + dna5mtc + seahcys	1787.1 or 1787.4 or 1787.2 or 1787.6 or 1786.1 or 1787.3 or 1789.4 or 1788.1 or 1788.4 or 1789.3 or 1789.2 or 1787.5 or 1788.3 or 1789.1 or 1788.2	Selenoamino acid metabolism	R00282_b+R00380_b+R03596_f+R07229_f+Ex_selmeth[e]_b+selmethtr_f+	R00282_b	Acceptor + NADPH + H+ <=> Reduced acceptor + NADP+		1.6.99.1 1.6.99.6		R00380_b	S-Adenosyl-L-methionine + DNA <=> S-Adenosyl-L-homocysteine + DNA 5-methylcytosine		2.1.1.37	,HSA: 1786(DNMT1) 1787(TRDMT1) 1788(DNMT3A) 1789(DNMT3B)	R03596_f	Selenide + 3 NADP+ + 3 H2O <=> Selenite + 3 NADPH + 5 H+	rn00450 Selenoamino acid metabolism, rn00450 Selenoamino acid metabolism	1.8.1.-		R07229_f	Selenite + H2O + Acceptor <=> Selenate + Reduced acceptor		1.97.1.9	,ECO: b2878(ygfK)	Ex_selmeth[e]_b	Ex_selmeth[e]_b	Exchange reaction			selmethtr_f	selmethtr_f	Transport reaction
DNAMTSEn	dna + seasmet -> h + dna5mtc + seahcys	1787.1 or 1787.4 or 1787.2 or 1787.6 or 1786.1 or 1787.3 or 1789.4 or 1788.1 or 1788.4 or 1789.3 or 1789.2 or 1787.5 or 1788.3 or 1789.1 or 1788.2	Selenoamino acid metabolism	R00380_b+R01025_b+R03597_f+R07229_f+Ex_selmeth[e]_b+selmethtr_f+	R00380_b	S-Adenosyl-L-methionine + DNA <=> S-Adenosyl-L-homocysteine + DNA 5-methylcytosine		2.1.1.37	,HSA: 1786(DNMT1) 1787(TRDMT1) 1788(DNMT3A) 1789(DNMT3B)	R01025_b	Choline + Acceptor <=> Betaine aldehyde + Reduced acceptor	rn00260 Glycine, serine and threonine metabolism, rn00260 Glycine, serine and threonine metabolism	1.1.99.1	,HSA: 55349(CHDH)	R03597_f	Selenide + 3 Acceptor + 3 H2O <=> Selenite + 3 Reduced acceptor + 2 H+	rn00450 Selenoamino acid metabolism, rn00450 Selenoamino acid metabolism	1.8.99.1		R07229_f	Selenite + H2O + Acceptor <=> Selenate + Reduced acceptor		1.97.1.9	,ECO: b2878(ygfK)	Ex_selmeth[e]_b	Ex_selmeth[e]_b	Exchange reaction			selmethtr_f	selmethtr_f	Transport reaction
DNAMTSEn	dna + seasmet -> h + dna5mtc + seahcys	1787.1 or 1787.4 or 1787.2 or 1787.6 or 1786.1 or 1787.3 or 1789.4 or 1788.1 or 1788.4 or 1789.3 or 1789.2 or 1787.5 or 1788.3 or 1789.1 or 1788.2	Selenoamino acid metabolism	R00297_b+R00380_b+R03597_f+R07229_f+Ex_selmeth[e]_b+selmethtr_f+	R00297_b	(R)-Lactate + Acceptor <=> Pyruvate + Reduced acceptor		1.1.99.6		R00380_b	S-Adenosyl-L-methionine + DNA <=> S-Adenosyl-L-homocysteine + DNA 5-methylcytosine		2.1.1.37	,HSA: 1786(DNMT1) 1787(TRDMT1) 1788(DNMT3A) 1789(DNMT3B)	R03597_f	Selenide + 3 Acceptor + 3 H2O <=> Selenite + 3 Reduced acceptor + 2 H+	rn00450 Selenoamino acid metabolism, rn00450 Selenoamino acid metabolism	1.8.99.1		R07229_f	Selenite + H2O + Acceptor <=> Selenate + Reduced acceptor		1.97.1.9	,ECO: b2878(ygfK)	Ex_selmeth[e]_b	Ex_selmeth[e]_b	Exchange reaction			selmethtr_f	selmethtr_f	Transport reaction
DNAMTSEn	dna + seasmet -> h + dna5mtc + seahcys	1787.1 or 1787.4 or 1787.2 or 1787.6 or 1786.1 or 1787.3 or 1789.4 or 1788.1 or 1788.4 or 1789.3 or 1789.2 or 1787.5 or 1788.3 or 1789.1 or 1788.2	Selenoamino acid metabolism	R00380_b+R03596_f+R05704_b+R07229_f+Ex_selmeth[e]_b+selmethtr_f+	R00380_b	S-Adenosyl-L-methionine + DNA <=> S-Adenosyl-L-homocysteine + DNA 5-methylcytosine		2.1.1.37	,HSA: 1786(DNMT1) 1787(TRDMT1) 1788(DNMT3A) 1789(DNMT3B)	R03596_f	Selenide + 3 NADP+ + 3 H2O <=> Selenite + 3 NADPH + 5 H+	rn00450 Selenoamino acid metabolism, rn00450 Selenoamino acid metabolism	1.8.1.-		R05704_b	Glycine + 2 Acceptor <=> Hydrogen cyanide + CO2 + 2 Reduced acceptor		1.4.99.5		R07229_f	Selenite + H2O + Acceptor <=> Selenate + Reduced acceptor		1.97.1.9	,ECO: b2878(ygfK)	Ex_selmeth[e]_b	Ex_selmeth[e]_b	Exchange reaction			selmethtr_f	selmethtr_f	Transport reaction
DNAMTSEn	dna + seasmet -> h + dna5mtc + seahcys	1787.1 or 1787.4 or 1787.2 or 1787.6 or 1786.1 or 1787.3 or 1789.4 or 1788.1 or 1788.4 or 1789.3 or 1789.2 or 1787.5 or 1788.3 or 1789.1 or 1788.2	Selenoamino acid metabolism	R00296_b+R00380_b+R03596_f+R07229_f+Ex_selmeth[e]_b+selmethtr_f+	R00296_b	CO + H2O + Acceptor <=> CO2 + Reduced acceptor	rn00680 Methane metabolism, rn00680 Methane metabolism	1.2.99.2		R00380_b	S-Adenosyl-L-methionine + DNA <=> S-Adenosyl-L-homocysteine + DNA 5-methylcytosine		2.1.1.37	,HSA: 1786(DNMT1) 1787(TRDMT1) 1788(DNMT3A) 1789(DNMT3B)	R03596_f	Selenide + 3 NADP+ + 3 H2O <=> Selenite + 3 NADPH + 5 H+	rn00450 Selenoamino acid metabolism, rn00450 Selenoamino acid metabolism	1.8.1.-		R07229_f	Selenite + H2O + Acceptor <=> Selenate + Reduced acceptor		1.97.1.9	,ECO: b2878(ygfK)	Ex_selmeth[e]_b	Ex_selmeth[e]_b	Exchange reaction			selmethtr_f	selmethtr_f	Transport reaction
DNAMTSEn	dna + seasmet -> h + dna5mtc + seahcys	1787.1 or 1787.4 or 1787.2 or 1787.6 or 1786.1 or 1787.3 or 1789.4 or 1788.1 or 1788.4 or 1789.3 or 1789.2 or 1787.5 or 1788.3 or 1789.1 or 1788.2	Selenoamino acid metabolism	R00380_b+R03596_f+R05704_b+R07229_f+Ex_seasmet[e]_b+seasmettr_f+	R00380_b	S-Adenosyl-L-methionine + DNA <=> S-Adenosyl-L-homocysteine + DNA 5-methylcytosine		2.1.1.37	,HSA: 1786(DNMT1) 1787(TRDMT1) 1788(DNMT3A) 1789(DNMT3B)	R03596_f	Selenide + 3 NADP+ + 3 H2O <=> Selenite + 3 NADPH + 5 H+	rn00450 Selenoamino acid metabolism, rn00450 Selenoamino acid metabolism	1.8.1.-		R05704_b	Glycine + 2 Acceptor <=> Hydrogen cyanide + CO2 + 2 Reduced acceptor		1.4.99.5		R07229_f	Selenite + H2O + Acceptor <=> Selenate + Reduced acceptor		1.97.1.9	,ECO: b2878(ygfK)	Ex_seasmet[e]_b	Ex_seasmet[e]_b	Exchange reaction			seasmettr_f	seasmettr_f	Transport reaction
DNAMTSEn	dna + seasmet -> h + dna5mtc + seahcys	1787.1 or 1787.4 or 1787.2 or 1787.6 or 1786.1 or 1787.3 or 1789.4 or 1788.1 or 1788.4 or 1789.3 or 1789.2 or 1787.5 or 1788.3 or 1789.1 or 1788.2	Selenoamino acid metabolism	R00380_b+R01178_b+R03597_f+R07229_f+Ex_selmeth[e]_b+selmethtr_f+	R00380_b	S-Adenosyl-L-methionine + DNA <=> S-Adenosyl-L-homocysteine + DNA 5-methylcytosine		2.1.1.37	,HSA: 1786(DNMT1) 1787(TRDMT1) 1788(DNMT3A) 1789(DNMT3B)	R01178_b	Butanoyl-CoA + Acceptor <=> Crotonoyl-CoA + Reduced acceptor		1.3.99.2	,HSA: 35(ACADS)	R03597_f	Selenide + 3 Acceptor + 3 H2O <=> Selenite + 3 Reduced acceptor + 2 H+	rn00450 Selenoamino acid metabolism, rn00450 Selenoamino acid metabolism	1.8.99.1		R07229_f	Selenite + H2O + Acceptor <=> Selenate + Reduced acceptor		1.97.1.9	,ECO: b2878(ygfK)	Ex_selmeth[e]_b	Ex_selmeth[e]_b	Exchange reaction			selmethtr_f	selmethtr_f	Transport reaction
DNAMTSEn	dna + seasmet -> h + dna5mtc + seahcys	1787.1 or 1787.4 or 1787.2 or 1787.6 or 1786.1 or 1787.3 or 1789.4 or 1788.1 or 1788.4 or 1789.3 or 1789.2 or 1787.5 or 1788.3 or 1789.1 or 1788.2	Selenoamino acid metabolism	R00281_b+R00380_b+R03596_f+R07229_f+Ex_selmeth[e]_b+selmethtr_f+	R00281_b	Acceptor + NADH + H+ <=> Reduced acceptor + NAD+		1.6.99.3 1.6.99.5		R00380_b	S-Adenosyl-L-methionine + DNA <=> S-Adenosyl-L-homocysteine + DNA 5-methylcytosine		2.1.1.37	,HSA: 1786(DNMT1) 1787(TRDMT1) 1788(DNMT3A) 1789(DNMT3B)	R03596_f	Selenide + 3 NADP+ + 3 H2O <=> Selenite + 3 NADPH + 5 H+	rn00450 Selenoamino acid metabolism, rn00450 Selenoamino acid metabolism	1.8.1.-		R07229_f	Selenite + H2O + Acceptor <=> Selenate + Reduced acceptor		1.97.1.9	,ECO: b2878(ygfK)	Ex_selmeth[e]_b	Ex_selmeth[e]_b	Exchange reaction			selmethtr_f	selmethtr_f	Transport reaction
DNAMTSEn	dna + seasmet -> h + dna5mtc + seahcys	1787.1 or 1787.4 or 1787.2 or 1787.6 or 1786.1 or 1787.3 or 1789.4 or 1788.1 or 1788.4 or 1789.3 or 1789.2 or 1787.5 or 1788.3 or 1789.1 or 1788.2	Selenoamino acid metabolism	R00380_b+R03532_f+R03597_f+R07229_f+Ex_selmeth[e]_b+selmethtr_f+	R00380_b	S-Adenosyl-L-methionine + DNA <=> S-Adenosyl-L-homocysteine + DNA 5-methylcytosine		2.1.1.37	,HSA: 1786(DNMT1) 1787(TRDMT1) 1788(DNMT3A) 1789(DNMT3B)	R03532_f	Reduced acceptor + H2O2 <=> Acceptor + 2 H2O		1.11.1.7 1.11.1.16		R03597_f	Selenide + 3 Acceptor + 3 H2O <=> Selenite + 3 Reduced acceptor + 2 H+	rn00450 Selenoamino acid metabolism, rn00450 Selenoamino acid metabolism	1.8.99.1		R07229_f	Selenite + H2O + Acceptor <=> Selenate + Reduced acceptor		1.97.1.9	,ECO: b2878(ygfK)	Ex_selmeth[e]_b	Ex_selmeth[e]_b	Exchange reaction			selmethtr_f	selmethtr_f	Transport reaction
DNAMTSEn	dna + seasmet -> h + dna5mtc + seahcys	1787.1 or 1787.4 or 1787.2 or 1787.6 or 1786.1 or 1787.3 or 1789.4 or 1788.1 or 1788.4 or 1789.3 or 1789.2 or 1787.5 or 1788.3 or 1789.1 or 1788.2	Selenoamino acid metabolism	R00326_b+R00380_b+R03596_f+R07229_f+Ex_selmeth[e]_b+selmethtr_f+	R00326_b	Acetaldehyde + Acceptor + H2O <=> Acetate + Reduced acceptor	rn00620 Pyruvate metabolism, rn00620 Pyruvate metabolism	1.2.99.6		R00380_b	S-Adenosyl-L-methionine + DNA <=> S-Adenosyl-L-homocysteine + DNA 5-methylcytosine		2.1.1.37	,HSA: 1786(DNMT1) 1787(TRDMT1) 1788(DNMT3A) 1789(DNMT3B)	R03596_f	Selenide + 3 NADP+ + 3 H2O <=> Selenite + 3 NADPH + 5 H+	rn00450 Selenoamino acid metabolism, rn00450 Selenoamino acid metabolism	1.8.1.-		R07229_f	Selenite + H2O + Acceptor <=> Selenate + Reduced acceptor		1.97.1.9	,ECO: b2878(ygfK)	Ex_selmeth[e]_b	Ex_selmeth[e]_b	Exchange reaction			selmethtr_f	selmethtr_f	Transport reaction
DNAMTSEn	dna + seasmet -> h + dna5mtc + seahcys	1787.1 or 1787.4 or 1787.2 or 1787.6 or 1786.1 or 1787.3 or 1789.4 or 1788.1 or 1788.4 or 1789.3 or 1789.2 or 1787.5 or 1788.3 or 1789.1 or 1788.2	Selenoamino acid metabolism	R00380_b+R03596_f+R03602_b+R03603_f+Ex_selmeth[e]_b+selmethtr_f+	R00380_b	S-Adenosyl-L-methionine + DNA <=> S-Adenosyl-L-homocysteine + DNA 5-methylcytosine		2.1.1.37	,HSA: 1786(DNMT1) 1787(TRDMT1) 1788(DNMT3A) 1789(DNMT3B)	R03596_f	Selenide + 3 NADP+ + 3 H2O <=> Selenite + 3 NADPH + 5 H+	rn00450 Selenoamino acid metabolism, rn00450 Selenoamino acid metabolism	1.8.1.-		R03602_b	Selenium <=> Selenite				R03603_f	Selenium <=> Selenate				Ex_selmeth[e]_b	Ex_selmeth[e]_b	Exchange reaction			selmethtr_f	selmethtr_f	Transport reaction
DNAMTSEn	dna + seasmet -> h + dna5mtc + seahcys	1787.1 or 1787.4 or 1787.2 or 1787.6 or 1786.1 or 1787.3 or 1789.4 or 1788.1 or 1788.4 or 1789.3 or 1789.2 or 1787.5 or 1788.3 or 1789.1 or 1788.2	Selenoamino acid metabolism	R00380_b+R03596_f+R03602_b+R03603_f+Ex_seasmet[e]_b+seasmettr_f+	R00380_b	S-Adenosyl-L-methionine + DNA <=> S-Adenosyl-L-homocysteine + DNA 5-methylcytosine		2.1.1.37	,HSA: 1786(DNMT1) 1787(TRDMT1) 1788(DNMT3A) 1789(DNMT3B)	R03596_f	Selenide + 3 NADP+ + 3 H2O <=> Selenite + 3 NADPH + 5 H+	rn00450 Selenoamino acid metabolism, rn00450 Selenoamino acid metabolism	1.8.1.-		R03602_b	Selenium <=> Selenite				R03603_f	Selenium <=> Selenate				Ex_seasmet[e]_b	Ex_seasmet[e]_b	Exchange reaction			seasmettr_f	seasmettr_f	Transport reaction
DNAMTSEn	dna + seasmet -> h + dna5mtc + seahcys	1787.1 or 1787.4 or 1787.2 or 1787.6 or 1786.1 or 1787.3 or 1789.4 or 1788.1 or 1788.4 or 1789.3 or 1789.2 or 1787.5 or 1788.3 or 1789.1 or 1788.2	Selenoamino acid metabolism	R00281_b+R00380_b+R03596_f+R07229_f+Ex_seasmet[e]_b+seasmettr_f+	R00281_b	Acceptor + NADH + H+ <=> Reduced acceptor + NAD+		1.6.99.3 1.6.99.5		R00380_b	S-Adenosyl-L-methionine + DNA <=> S-Adenosyl-L-homocysteine + DNA 5-methylcytosine		2.1.1.37	,HSA: 1786(DNMT1) 1787(TRDMT1) 1788(DNMT3A) 1789(DNMT3B)	R03596_f	Selenide + 3 NADP+ + 3 H2O <=> Selenite + 3 NADPH + 5 H+	rn00450 Selenoamino acid metabolism, rn00450 Selenoamino acid metabolism	1.8.1.-		R07229_f	Selenite + H2O + Acceptor <=> Selenate + Reduced acceptor		1.97.1.9	,ECO: b2878(ygfK)	Ex_seasmet[e]_b	Ex_seasmet[e]_b	Exchange reaction			seasmettr_f	seasmettr_f	Transport reaction
SEAHCYSHYD	h2o + seahcys -> adn + selhcys	23382.1 or 10768.1 or 10768.2 or 191.1	Selenoamino acid metabolism	R04936_b+	R04936_b	Se-Adenosylselenohomocysteine + H2O <=> Adenosine + Selenohomocysteine	rn00450 Selenoamino acid metabolism, rn00450 Selenoamino acid metabolism	3.3.1.1	,HSA: 10768(AHCYL1) 191(AHCY) 23382(AHCYL2)
SELADT	atp + h + sel -> ppi + adsel	9060.1 or 9061.1	Selenoamino acid metabolism	R04929_b+	R04929_b	ATP + Selenate <=> Diphosphate + Adenylylselenate	rn00450 Selenoamino acid metabolism, rn00450 Selenoamino acid metabolism	2.7.7.4	,HSA: 9060(PAPSS2) 9061(PAPSS1)
SELCYSLY	dtt + selcys -> h + ala-L + dttOX + seln	51540.1	Selenoamino acid metabolism	R03510_b+R03511_f+R03599_b+R05704_b+	R03510_b	Phylloquinone + Reduced acceptor + Oxygen <=> Vitamin K1 epoxide + Acceptor + H2O		1.14.99.20		R03511_f	Phylloquinone + Oxidized dithiothreitol + H2O <=> Vitamin K1 epoxide + Dithiothreitol		1.1.4.1	,HSA: 79001(VKORC1)	R03599_b	Selenocysteine + Reduced acceptor <=> Selenide + L-Alanine + Acceptor	rn00450 Selenoamino acid metabolism, rn00450 Selenoamino acid metabolism, rn01100 Metabolic pathways	4.4.1.16	,HSA: 51540(SCLY)	R05704_b	Glycine + 2 Acceptor <=> Hydrogen cyanide + CO2 + 2 Reduced acceptor		1.4.99.5
SELCYSLY2	pdx5p + selcys -> h + ala-L + pydx5p + seln	51540.1	Selenoamino acid metabolism	R03599_b+R05704_b+	R03599_b	Selenocysteine + Reduced acceptor <=> Selenide + L-Alanine + Acceptor	rn00450 Selenoamino acid metabolism, rn00450 Selenoamino acid metabolism, rn01100 Metabolic pathways	4.4.1.16	,HSA: 51540(SCLY)	R05704_b	Glycine + 2 Acceptor <=> Hydrogen cyanide + CO2 + 2 Reduced acceptor		1.4.99.5
SELCYSTGL	h2o + selcyst -> nh4 + 2obut + selcys	1491.2 or 1491.1	Selenoamino acid metabolism	R00084_f+R04930_b+	R00084_f	4 Porphobilinogen + H2O <=> Hydroxymethylbilane + 4 NH3	rn00860 Porphyrin and chlorophyll metabolism, rn00860 Porphyrin and chlorophyll metabolism, rn01100 Metabolic pathways	2.5.1.61	,HSA: 3145(HMBS)	R04930_b	Selenocystathionine + H2O <=> Selenocysteine + NH3 + 2-Oxobutanoate	rn00450 Selenoamino acid metabolism, rn00450 Selenoamino acid metabolism	4.4.1.1	,HSA: 1491(CTH)
SELCYSTS	ser-L + selhcys -> h2o + selcyst	875.1	Selenoamino acid metabolism	R04942_b+	R04942_b	L-Serine + Selenohomocysteine <=> Selenocystathionine + H2O	rn00450 Selenoamino acid metabolism, rn00450 Selenoamino acid metabolism	4.2.1.22	,HSA: 875(CBS)
SELMETAT	atp + h2o + selmeth -> pi + ppi + seasmet	4144.1 and 27430.2 or 27430.1 and 4144.1 or 4143.1	Selenoamino acid metabolism	R04771_b+	R04771_b	ATP + Selenomethionine + H2O <=> Orthophosphate + Diphosphate + Se-Adenosylselenomethionine	rn00450 Selenoamino acid metabolism, rn00450 Selenoamino acid metabolism	2.5.1.6	,HSA: 27430(MAT2B) 4143(MAT1A) 4144(MAT2A)
SELNPS	atp + h2o + seln -> pi + amp + selnp	22929.1 or 22928.1	Selenoamino acid metabolism	R03595_b+	R03595_b	ATP + Selenide + H2O <=> AMP + Selenophosphate + Orthophosphate	rn00450 Selenoamino acid metabolism, rn00450 Selenoamino acid metabolism, rn01100 Metabolic pathways	2.7.9.3	,HSA: 22928(SEPHS2) 22929(SEPHS1)
SGPL11r	sph1p -> ethamp + hxdcal	8879.1	Sphingolipid Metabolism	R01277_f+	R01277_f	Hexadecanal + CoA + NAD+ <=> Palmitoyl-CoA + NADH + H+		1.2.1.42
TREH	h2o + tre -> 2 glc-D	80162.1	Starch and Sucrose Metabolism	R00010_b+	R00010_b	alpha,alpha-Trehalose + H2O <=> 2 D-Glucose	rn00500 Starch and sucrose metabolism, rn00500 Starch and sucrose metabolism	3.2.1.28	,HSA: 11181(TREH)
UGT1A7r	udpglcur + ahandrostan -> udp + ahandrostanglc	54575.1 or 54576.1	Steroid Metabolism	R04352_b+	R04352_b	3alpha-Hydroxy-5beta-androstan-17-one + UDP-glucuronate <=> Etiocholan-3alpha-ol-17-one 3-glucuronide + UDP	rn00150 Androgen and estrogen metabolism, rn00150 Androgen and estrogen metabolism	2.4.1.17	,HSA: 10720(UGT2B11) 10941(UGT2A1) 54490(UGT2B28) 54575(UGT1A10)
UGT1A8r	estriol + udpglcur -> udp + estriolglc	54575.1 or 7363.1 or 54576.1 or 54490.1	Steroid Metabolism	R04683_b+	R04683_b	UDP-glucuronate + Estriol <=> UDP + 16-Glucuronide-estriol	rn00150 Androgen and estrogen metabolism, rn00150 Androgen and estrogen metabolism	2.4.1.17	,HSA: 10720(UGT2B11) 10941(UGT2A1) 54490(UGT2B28) 54575(UGT1A10)
BDG2HCGHD	h2o + bdg2hc -> h + 2coum + glc-D	57733.1	Stilbene, coumarine and lignin biosynthesis	R04998_b+	R04998_b	cis-beta-D-Glucosyl-2-hydroxycinnamate + H2O <=> cis-2-Hydroxycinnamate + D-Glucose	rn00940 Phenylpropanoid biosynthesis, rn00940 Phenylpropanoid biosynthesis	3.2.1.21	,HSA: 57733(GBA3)
BDG2HCGHD	h2o + bdg2hc -> h + 2coum + glc-D	57733.1	Stilbene, coumarine and lignin biosynthesis	R01426_f+R02254_f+R03710_f+R04686_f+R04999_f+	R01426_f	Benzoate + Acetate + NADH + H+ <=> trans-Cinnamate + 2 H2O + NAD+	rn00360 Phenylalanine metabolism, rn00360 Phenylalanine metabolism			R02254_f	trans-Cinnamate + Oxygen + NADPH + H+ <=> trans-2-Hydroxycinnamate + NADP+ + H2O	rn00360 Phenylalanine metabolism, rn00360 Phenylalanine metabolism, rn00940 Phenylpropanoid biosynthesis	1.14.13.14		R03710_f	UDP-glucose + trans-2-Hydroxycinnamate <=> UDP + trans-beta-D-Glucosyl-2-hydroxycinnamate	rn00940 Phenylpropanoid biosynthesis, rn00940 Phenylpropanoid biosynthesis	2.4.1.114		R04686_f	trans-beta-D-Glucosyl-2-hydroxycinnamate <=> cis-beta-D-Glucosyl-2-hydroxycinnamate	rn00940 Phenylpropanoid biosynthesis, rn00940 Phenylpropanoid biosynthesis	5.2.1.-		R04999_f	cis-2-Hydroxycinnamate <=> Coumarin + H2O	rn00940 Phenylpropanoid biosynthesis, rn00940 Phenylpropanoid biosynthesis
BDG2HCGHD	h2o + bdg2hc -> h + 2coum + glc-D	57733.1	Stilbene, coumarine and lignin biosynthesis	R02253_b+R02254_f+R03710_f+R04686_f+R04999_f+	R02253_b	trans-Cinnamate + Oxygen + NADPH + H+ <=> 4-Coumarate + NADP+ + H2O	rn00360 Phenylalanine metabolism, rn00360 Phenylalanine metabolism, rn00940 Phenylpropanoid biosynthesis, rn01100 Metabolic pathways	1.14.13.11		R02254_f	trans-Cinnamate + Oxygen + NADPH + H+ <=> trans-2-Hydroxycinnamate + NADP+ + H2O	rn00360 Phenylalanine metabolism, rn00360 Phenylalanine metabolism, rn00940 Phenylpropanoid biosynthesis	1.14.13.14		R03710_f	UDP-glucose + trans-2-Hydroxycinnamate <=> UDP + trans-beta-D-Glucosyl-2-hydroxycinnamate	rn00940 Phenylpropanoid biosynthesis, rn00940 Phenylpropanoid biosynthesis	2.4.1.114		R04686_f	trans-beta-D-Glucosyl-2-hydroxycinnamate <=> cis-beta-D-Glucosyl-2-hydroxycinnamate	rn00940 Phenylpropanoid biosynthesis, rn00940 Phenylpropanoid biosynthesis	5.2.1.-		R04999_f	cis-2-Hydroxycinnamate <=> Coumarin + H2O	rn00940 Phenylpropanoid biosynthesis, rn00940 Phenylpropanoid biosynthesis
BDG2HCGHD	h2o + bdg2hc -> h + 2coum + glc-D	57733.1	Stilbene, coumarine and lignin biosynthesis	R04999_f+Ex_bdg2hc[e]_b+bdg2hctr_f+	R04999_f	cis-2-Hydroxycinnamate <=> Coumarin + H2O	rn00940 Phenylpropanoid biosynthesis, rn00940 Phenylpropanoid biosynthesis			Ex_bdg2hc[e]_b	Ex_bdg2hc[e]_b	Exchange reaction			bdg2hctr_f	bdg2hctr_f	Transport reaction
BDG2HCGHD	h2o + bdg2hc -> h + 2coum + glc-D	57733.1	Stilbene, coumarine and lignin biosynthesis	R00253_f+R00697_f+R02254_f+R03710_f+R04686_f+R04999_f+	R00253_f	ATP + L-Glutamate + NH3 <=> ADP + Orthophosphate + L-Glutamine	rn00250 Alanine, aspartate and glutamate metabolism, rn00250 Alanine, aspartate and glutamate metabolism, rn00330 Arginine and proline metabolism, rn00910 Nitrogen metabolism, rn01100 Metabolic pathways	6.3.1.2	,HSA: 2752(GLUL)	R00697_f	L-Phenylalanine <=> trans-Cinnamate + NH3	rn00360 Phenylalanine metabolism, rn00360 Phenylalanine metabolism, rn00910 Nitrogen metabolism, rn00940 Phenylpropanoid biosynthesis, rn00960 Tropane, piperidine and pyridine alkaloid, biosynthesis, rn01100 Metabolic pathways	4.3.1.24 4.3.1.25		R02254_f	trans-Cinnamate + Oxygen + NADPH + H+ <=> trans-2-Hydroxycinnamate + NADP+ + H2O	rn00360 Phenylalanine metabolism, rn00360 Phenylalanine metabolism, rn00940 Phenylpropanoid biosynthesis	1.14.13.14		R03710_f	UDP-glucose + trans-2-Hydroxycinnamate <=> UDP + trans-beta-D-Glucosyl-2-hydroxycinnamate	rn00940 Phenylpropanoid biosynthesis, rn00940 Phenylpropanoid biosynthesis	2.4.1.114		R04686_f	trans-beta-D-Glucosyl-2-hydroxycinnamate <=> cis-beta-D-Glucosyl-2-hydroxycinnamate	rn00940 Phenylpropanoid biosynthesis, rn00940 Phenylpropanoid biosynthesis	5.2.1.-		R04999_f	cis-2-Hydroxycinnamate <=> Coumarin + H2O	rn00940 Phenylpropanoid biosynthesis, rn00940 Phenylpropanoid biosynthesis
BDG2HCGHD	h2o + bdg2hc -> h + 2coum + glc-D	57733.1	Stilbene, coumarine and lignin biosynthesis	R03709_f+R03710_f+R04686_f+R04999_f+R05537_b+R08838_f+	R03709_f	3-(2-Hydroxyphenyl)propanoate + NAD+ <=> trans-2-Hydroxycinnamate + NADH + H+	rn00360 Phenylalanine metabolism, rn00360 Phenylalanine metabolism	1.3.1.11		R03710_f	UDP-glucose + trans-2-Hydroxycinnamate <=> UDP + trans-beta-D-Glucosyl-2-hydroxycinnamate	rn00940 Phenylpropanoid biosynthesis, rn00940 Phenylpropanoid biosynthesis	2.4.1.114		R04686_f	trans-beta-D-Glucosyl-2-hydroxycinnamate <=> cis-beta-D-Glucosyl-2-hydroxycinnamate	rn00940 Phenylpropanoid biosynthesis, rn00940 Phenylpropanoid biosynthesis	5.2.1.-		R04999_f	cis-2-Hydroxycinnamate <=> Coumarin + H2O	rn00940 Phenylpropanoid biosynthesis, rn00940 Phenylpropanoid biosynthesis			R05537_b	3-(2-Hydroxyphenyl)propanoate + ATP + CoA + FAD + NAD+ <=> Salicylate + AMP + Diphosphate + FADH2 + Acetyl-CoA + NADH + H+	rn00628 Fluorene degradation, rn00628 Fluorene degradation			R08838_f	Benzoate + NADPH + Oxygen <=> Salicylate + NADP+ + H2O	rn00360 Phenylalanine metabolism, rn00360 Phenylalanine metabolism	1.14.13.-
BDG2HCGHD	h2o + bdg2hc -> h + 2coum + glc-D	57733.1	Stilbene, coumarine and lignin biosynthesis	R00697_f+R02254_f+R02532_b+R03710_f+R04686_f+R04999_f+	R00697_f	L-Phenylalanine <=> trans-Cinnamate + NH3	rn00360 Phenylalanine metabolism, rn00360 Phenylalanine metabolism, rn00910 Nitrogen metabolism, rn00940 Phenylpropanoid biosynthesis, rn00960 Tropane, piperidine and pyridine alkaloid, biosynthesis, rn01100 Metabolic pathways	4.3.1.24 4.3.1.25		R02254_f	trans-Cinnamate + Oxygen + NADPH + H+ <=> trans-2-Hydroxycinnamate + NADP+ + H2O	rn00360 Phenylalanine metabolism, rn00360 Phenylalanine metabolism, rn00940 Phenylpropanoid biosynthesis	1.14.13.14		R02532_b	L-Noradrenaline + H2O + Oxygen <=> 3,4-Dihydroxymandelaldehyde + NH3 + H2O2	rn00350 Tyrosine metabolism, rn00350 Tyrosine metabolism, rn01100 Metabolic pathways	1.4.3.4	,HSA: 4128(MAOA) 4129(MAOB)	R03710_f	UDP-glucose + trans-2-Hydroxycinnamate <=> UDP + trans-beta-D-Glucosyl-2-hydroxycinnamate	rn00940 Phenylpropanoid biosynthesis, rn00940 Phenylpropanoid biosynthesis	2.4.1.114		R04686_f	trans-beta-D-Glucosyl-2-hydroxycinnamate <=> cis-beta-D-Glucosyl-2-hydroxycinnamate	rn00940 Phenylpropanoid biosynthesis, rn00940 Phenylpropanoid biosynthesis	5.2.1.-		R04999_f	cis-2-Hydroxycinnamate <=> Coumarin + H2O	rn00940 Phenylpropanoid biosynthesis, rn00940 Phenylpropanoid biosynthesis
BDG2HCGHD	h2o + bdg2hc -> h + 2coum + glc-D	57733.1	Stilbene, coumarine and lignin biosynthesis	R00084_b+R00697_f+R02254_f+R03710_f+R04686_f+R04999_f+	R00084_b	4 Porphobilinogen + H2O <=> Hydroxymethylbilane + 4 NH3	rn00860 Porphyrin and chlorophyll metabolism, rn00860 Porphyrin and chlorophyll metabolism, rn01100 Metabolic pathways	2.5.1.61	,HSA: 3145(HMBS)	R00697_f	L-Phenylalanine <=> trans-Cinnamate + NH3	rn00360 Phenylalanine metabolism, rn00360 Phenylalanine metabolism, rn00910 Nitrogen metabolism, rn00940 Phenylpropanoid biosynthesis, rn00960 Tropane, piperidine and pyridine alkaloid, biosynthesis, rn01100 Metabolic pathways	4.3.1.24 4.3.1.25		R02254_f	trans-Cinnamate + Oxygen + NADPH + H+ <=> trans-2-Hydroxycinnamate + NADP+ + H2O	rn00360 Phenylalanine metabolism, rn00360 Phenylalanine metabolism, rn00940 Phenylpropanoid biosynthesis	1.14.13.14		R03710_f	UDP-glucose + trans-2-Hydroxycinnamate <=> UDP + trans-beta-D-Glucosyl-2-hydroxycinnamate	rn00940 Phenylpropanoid biosynthesis, rn00940 Phenylpropanoid biosynthesis	2.4.1.114		R04686_f	trans-beta-D-Glucosyl-2-hydroxycinnamate <=> cis-beta-D-Glucosyl-2-hydroxycinnamate	rn00940 Phenylpropanoid biosynthesis, rn00940 Phenylpropanoid biosynthesis	5.2.1.-		R04999_f	cis-2-Hydroxycinnamate <=> Coumarin + H2O	rn00940 Phenylpropanoid biosynthesis, rn00940 Phenylpropanoid biosynthesis
BDG2HCGHD	h2o + bdg2hc -> h + 2coum + glc-D	57733.1	Stilbene, coumarine and lignin biosynthesis	R00256_b+R00697_f+R02254_f+R03710_f+R04686_f+R04999_f+	R00256_b	L-Glutamine + H2O <=> L-Glutamate + NH3	rn00250 Alanine, aspartate and glutamate metabolism, rn00250 Alanine, aspartate and glutamate metabolism, rn00330 Arginine and proline metabolism, rn00471 D-Glutamine and D-glutamate metabolism, rn00910 Nitrogen metabolism, rn01100 Metabolic pathways	3.5.1.2 3.5.1.38 6.3.5.4 6.3.5.5		R00697_f	L-Phenylalanine <=> trans-Cinnamate + NH3	rn00360 Phenylalanine metabolism, rn00360 Phenylalanine metabolism, rn00910 Nitrogen metabolism, rn00940 Phenylpropanoid biosynthesis, rn00960 Tropane, piperidine and pyridine alkaloid, biosynthesis, rn01100 Metabolic pathways	4.3.1.24 4.3.1.25		R02254_f	trans-Cinnamate + Oxygen + NADPH + H+ <=> trans-2-Hydroxycinnamate + NADP+ + H2O	rn00360 Phenylalanine metabolism, rn00360 Phenylalanine metabolism, rn00940 Phenylpropanoid biosynthesis	1.14.13.14		R03710_f	UDP-glucose + trans-2-Hydroxycinnamate <=> UDP + trans-beta-D-Glucosyl-2-hydroxycinnamate	rn00940 Phenylpropanoid biosynthesis, rn00940 Phenylpropanoid biosynthesis	2.4.1.114		R04686_f	trans-beta-D-Glucosyl-2-hydroxycinnamate <=> cis-beta-D-Glucosyl-2-hydroxycinnamate	rn00940 Phenylpropanoid biosynthesis, rn00940 Phenylpropanoid biosynthesis	5.2.1.-		R04999_f	cis-2-Hydroxycinnamate <=> Coumarin + H2O	rn00940 Phenylpropanoid biosynthesis, rn00940 Phenylpropanoid biosynthesis
BDG2HCGHD	h2o + bdg2hc -> h + 2coum + glc-D	57733.1	Stilbene, coumarine and lignin biosynthesis	R00131_b+R00697_f+R02254_f+R03710_f+R04686_f+R04999_f+	R00131_b	Urea + H2O <=> CO2 + 2 NH3	rn00230 Purine metabolism, rn00230 Purine metabolism, rn00330 Arginine and proline metabolism, rn00791 Atrazine degradation, rn01100 Metabolic pathways	3.5.1.5	,SPU: 583434	R00697_f	L-Phenylalanine <=> trans-Cinnamate + NH3	rn00360 Phenylalanine metabolism, rn00360 Phenylalanine metabolism, rn00910 Nitrogen metabolism, rn00940 Phenylpropanoid biosynthesis, rn00960 Tropane, piperidine and pyridine alkaloid, biosynthesis, rn01100 Metabolic pathways	4.3.1.24 4.3.1.25		R02254_f	trans-Cinnamate + Oxygen + NADPH + H+ <=> trans-2-Hydroxycinnamate + NADP+ + H2O	rn00360 Phenylalanine metabolism, rn00360 Phenylalanine metabolism, rn00940 Phenylpropanoid biosynthesis	1.14.13.14		R03710_f	UDP-glucose + trans-2-Hydroxycinnamate <=> UDP + trans-beta-D-Glucosyl-2-hydroxycinnamate	rn00940 Phenylpropanoid biosynthesis, rn00940 Phenylpropanoid biosynthesis	2.4.1.114		R04686_f	trans-beta-D-Glucosyl-2-hydroxycinnamate <=> cis-beta-D-Glucosyl-2-hydroxycinnamate	rn00940 Phenylpropanoid biosynthesis, rn00940 Phenylpropanoid biosynthesis	5.2.1.-		R04999_f	cis-2-Hydroxycinnamate <=> Coumarin + H2O	rn00940 Phenylpropanoid biosynthesis, rn00940 Phenylpropanoid biosynthesis
BDG2HCGHD	h2o + bdg2hc -> h + 2coum + glc-D	57733.1	Stilbene, coumarine and lignin biosynthesis	R00697_f+R02254_f+R02908_b+R03710_f+R04686_f+R04999_f+	R00697_f	L-Phenylalanine <=> trans-Cinnamate + NH3	rn00360 Phenylalanine metabolism, rn00360 Phenylalanine metabolism, rn00910 Nitrogen metabolism, rn00940 Phenylpropanoid biosynthesis, rn00960 Tropane, piperidine and pyridine alkaloid, biosynthesis, rn01100 Metabolic pathways	4.3.1.24 4.3.1.25		R02254_f	trans-Cinnamate + Oxygen + NADPH + H+ <=> trans-2-Hydroxycinnamate + NADP+ + H2O	rn00360 Phenylalanine metabolism, rn00360 Phenylalanine metabolism, rn00940 Phenylpropanoid biosynthesis	1.14.13.14		R02908_b	3-(2-Aminoethyl)-1H-indol-5-ol + H2O + Oxygen <=> 5-Hydroxyindoleacetaldehyde + NH3 + H2O2	rn00380 Tryptophan metabolism, rn00380 Tryptophan metabolism, rn01100 Metabolic pathways	1.4.3.4	,HSA: 4128(MAOA) 4129(MAOB)	R03710_f	UDP-glucose + trans-2-Hydroxycinnamate <=> UDP + trans-beta-D-Glucosyl-2-hydroxycinnamate	rn00940 Phenylpropanoid biosynthesis, rn00940 Phenylpropanoid biosynthesis	2.4.1.114		R04686_f	trans-beta-D-Glucosyl-2-hydroxycinnamate <=> cis-beta-D-Glucosyl-2-hydroxycinnamate	rn00940 Phenylpropanoid biosynthesis, rn00940 Phenylpropanoid biosynthesis	5.2.1.-		R04999_f	cis-2-Hydroxycinnamate <=> Coumarin + H2O	rn00940 Phenylpropanoid biosynthesis, rn00940 Phenylpropanoid biosynthesis
BDG2HCGHD	h2o + bdg2hc -> h + 2coum + glc-D	57733.1	Stilbene, coumarine and lignin biosynthesis	R00243_b+R00697_f+R02254_f+R03710_f+R04686_f+R04999_f+	R00243_b	L-Glutamate + NAD+ + H2O <=> 2-Oxoglutarate + NH3 + NADH + H+	rn00250 Alanine, aspartate and glutamate metabolism, rn00250 Alanine, aspartate and glutamate metabolism, rn00330 Arginine and proline metabolism, rn00471 D-Glutamine and D-glutamate metabolism, rn00910 Nitrogen metabolism, rn01100 Metabolic pathways	1.4.1.2 1.4.1.3		R00697_f	L-Phenylalanine <=> trans-Cinnamate + NH3	rn00360 Phenylalanine metabolism, rn00360 Phenylalanine metabolism, rn00910 Nitrogen metabolism, rn00940 Phenylpropanoid biosynthesis, rn00960 Tropane, piperidine and pyridine alkaloid, biosynthesis, rn01100 Metabolic pathways	4.3.1.24 4.3.1.25		R02254_f	trans-Cinnamate + Oxygen + NADPH + H+ <=> trans-2-Hydroxycinnamate + NADP+ + H2O	rn00360 Phenylalanine metabolism, rn00360 Phenylalanine metabolism, rn00940 Phenylpropanoid biosynthesis	1.14.13.14		R03710_f	UDP-glucose + trans-2-Hydroxycinnamate <=> UDP + trans-beta-D-Glucosyl-2-hydroxycinnamate	rn00940 Phenylpropanoid biosynthesis, rn00940 Phenylpropanoid biosynthesis	2.4.1.114		R04686_f	trans-beta-D-Glucosyl-2-hydroxycinnamate <=> cis-beta-D-Glucosyl-2-hydroxycinnamate	rn00940 Phenylpropanoid biosynthesis, rn00940 Phenylpropanoid biosynthesis	5.2.1.-		R04999_f	cis-2-Hydroxycinnamate <=> Coumarin + H2O	rn00940 Phenylpropanoid biosynthesis, rn00940 Phenylpropanoid biosynthesis
BDG2HCGHD	h2o + bdg2hc -> h + 2coum + glc-D	57733.1	Stilbene, coumarine and lignin biosynthesis	R00697_f+R02254_f+R03710_f+R04686_f+R04999_f+R08698_b+	R00697_f	L-Phenylalanine <=> trans-Cinnamate + NH3	rn00360 Phenylalanine metabolism, rn00360 Phenylalanine metabolism, rn00910 Nitrogen metabolism, rn00940 Phenylpropanoid biosynthesis, rn00960 Tropane, piperidine and pyridine alkaloid, biosynthesis, rn01100 Metabolic pathways	4.3.1.24 4.3.1.25		R02254_f	trans-Cinnamate + Oxygen + NADPH + H+ <=> trans-2-Hydroxycinnamate + NADP+ + H2O	rn00360 Phenylalanine metabolism, rn00360 Phenylalanine metabolism, rn00940 Phenylpropanoid biosynthesis	1.14.13.14		R03710_f	UDP-glucose + trans-2-Hydroxycinnamate <=> UDP + trans-beta-D-Glucosyl-2-hydroxycinnamate	rn00940 Phenylpropanoid biosynthesis, rn00940 Phenylpropanoid biosynthesis	2.4.1.114		R04686_f	trans-beta-D-Glucosyl-2-hydroxycinnamate <=> cis-beta-D-Glucosyl-2-hydroxycinnamate	rn00940 Phenylpropanoid biosynthesis, rn00940 Phenylpropanoid biosynthesis	5.2.1.-		R04999_f	cis-2-Hydroxycinnamate <=> Coumarin + H2O	rn00940 Phenylpropanoid biosynthesis, rn00940 Phenylpropanoid biosynthesis			R08698_b	2-Aminoacrylate + H2O <=> Pyruvate + NH3		4.3.1.17	,HSA: 10993(SDS)
BDG2HCGHD	h2o + bdg2hc -> h + 2coum + glc-D	57733.1	Stilbene, coumarine and lignin biosynthesis	R00697_f+R02254_f+R03710_f+R04686_f+R04999_f+R05861_b+	R00697_f	L-Phenylalanine <=> trans-Cinnamate + NH3	rn00360 Phenylalanine metabolism, rn00360 Phenylalanine metabolism, rn00910 Nitrogen metabolism, rn00940 Phenylpropanoid biosynthesis, rn00960 Tropane, piperidine and pyridine alkaloid, biosynthesis, rn01100 Metabolic pathways	4.3.1.24 4.3.1.25		R02254_f	trans-Cinnamate + Oxygen + NADPH + H+ <=> trans-2-Hydroxycinnamate + NADP+ + H2O	rn00360 Phenylalanine metabolism, rn00360 Phenylalanine metabolism, rn00940 Phenylpropanoid biosynthesis	1.14.13.14		R03710_f	UDP-glucose + trans-2-Hydroxycinnamate <=> UDP + trans-beta-D-Glucosyl-2-hydroxycinnamate	rn00940 Phenylpropanoid biosynthesis, rn00940 Phenylpropanoid biosynthesis	2.4.1.114		R04686_f	trans-beta-D-Glucosyl-2-hydroxycinnamate <=> cis-beta-D-Glucosyl-2-hydroxycinnamate	rn00940 Phenylpropanoid biosynthesis, rn00940 Phenylpropanoid biosynthesis	5.2.1.-		R04999_f	cis-2-Hydroxycinnamate <=> Coumarin + H2O	rn00940 Phenylpropanoid biosynthesis, rn00940 Phenylpropanoid biosynthesis			R05861_b	D-Alanine + H2O + Oxygen <=> Pyruvate + NH3 + H2O2		1.4.3.3 1.4.3.19
BDG2HCGHD	h2o + bdg2hc -> h + 2coum + glc-D	57733.1	Stilbene, coumarine and lignin biosynthesis	R00568_b+R00697_f+R02254_f+R03710_f+R04686_f+R04999_f+	R00568_b	CTP + H2O <=> UTP + NH3	rn00240 Pyrimidine metabolism, rn00240 Pyrimidine metabolism	3.5.4.13		R00697_f	L-Phenylalanine <=> trans-Cinnamate + NH3	rn00360 Phenylalanine metabolism, rn00360 Phenylalanine metabolism, rn00910 Nitrogen metabolism, rn00940 Phenylpropanoid biosynthesis, rn00960 Tropane, piperidine and pyridine alkaloid, biosynthesis, rn01100 Metabolic pathways	4.3.1.24 4.3.1.25		R02254_f	trans-Cinnamate + Oxygen + NADPH + H+ <=> trans-2-Hydroxycinnamate + NADP+ + H2O	rn00360 Phenylalanine metabolism, rn00360 Phenylalanine metabolism, rn00940 Phenylpropanoid biosynthesis	1.14.13.14		R03710_f	UDP-glucose + trans-2-Hydroxycinnamate <=> UDP + trans-beta-D-Glucosyl-2-hydroxycinnamate	rn00940 Phenylpropanoid biosynthesis, rn00940 Phenylpropanoid biosynthesis	2.4.1.114		R04686_f	trans-beta-D-Glucosyl-2-hydroxycinnamate <=> cis-beta-D-Glucosyl-2-hydroxycinnamate	rn00940 Phenylpropanoid biosynthesis, rn00940 Phenylpropanoid biosynthesis	5.2.1.-		R04999_f	cis-2-Hydroxycinnamate <=> Coumarin + H2O	rn00940 Phenylpropanoid biosynthesis, rn00940 Phenylpropanoid biosynthesis
BDG2HCGHD	h2o + bdg2hc -> h + 2coum + glc-D	57733.1	Stilbene, coumarine and lignin biosynthesis	R00697_f+R02254_f+R03710_f+R04686_f+R04908_b+R04999_f+	R00697_f	L-Phenylalanine <=> trans-Cinnamate + NH3	rn00360 Phenylalanine metabolism, rn00360 Phenylalanine metabolism, rn00910 Nitrogen metabolism, rn00940 Phenylpropanoid biosynthesis, rn00960 Tropane, piperidine and pyridine alkaloid, biosynthesis, rn01100 Metabolic pathways	4.3.1.24 4.3.1.25		R02254_f	trans-Cinnamate + Oxygen + NADPH + H+ <=> trans-2-Hydroxycinnamate + NADP+ + H2O	rn00360 Phenylalanine metabolism, rn00360 Phenylalanine metabolism, rn00940 Phenylpropanoid biosynthesis	1.14.13.14		R03710_f	UDP-glucose + trans-2-Hydroxycinnamate <=> UDP + trans-beta-D-Glucosyl-2-hydroxycinnamate	rn00940 Phenylpropanoid biosynthesis, rn00940 Phenylpropanoid biosynthesis	2.4.1.114		R04686_f	trans-beta-D-Glucosyl-2-hydroxycinnamate <=> cis-beta-D-Glucosyl-2-hydroxycinnamate	rn00940 Phenylpropanoid biosynthesis, rn00940 Phenylpropanoid biosynthesis	5.2.1.-		R04908_b	5-Hydroxykynurenamine + H2O + Oxygen <=> 4,6-Dihydroxyquinoline + NH3 + H2O2 + H2O	rn00380 Tryptophan metabolism, rn00380 Tryptophan metabolism	1.4.3.4	,HSA: 4128(MAOA) 4129(MAOB)	R04999_f	cis-2-Hydroxycinnamate <=> Coumarin + H2O	rn00940 Phenylpropanoid biosynthesis, rn00940 Phenylpropanoid biosynthesis
BDG2HCGHD	h2o + bdg2hc -> h + 2coum + glc-D	57733.1	Stilbene, coumarine and lignin biosynthesis	R00697_f+R01134_f+R02254_f+R03710_f+R04686_f+R04999_f+	R00697_f	L-Phenylalanine <=> trans-Cinnamate + NH3	rn00360 Phenylalanine metabolism, rn00360 Phenylalanine metabolism, rn00910 Nitrogen metabolism, rn00940 Phenylpropanoid biosynthesis, rn00960 Tropane, piperidine and pyridine alkaloid, biosynthesis, rn01100 Metabolic pathways	4.3.1.24 4.3.1.25		R01134_f	IMP + NH3 + NADP+ <=> GMP + NADPH + H+	rn00230 Purine metabolism, rn00230 Purine metabolism	1.7.1.7	,HSA: 2766(GMPR) 51292(GMPR2)	R02254_f	trans-Cinnamate + Oxygen + NADPH + H+ <=> trans-2-Hydroxycinnamate + NADP+ + H2O	rn00360 Phenylalanine metabolism, rn00360 Phenylalanine metabolism, rn00940 Phenylpropanoid biosynthesis	1.14.13.14		R03710_f	UDP-glucose + trans-2-Hydroxycinnamate <=> UDP + trans-beta-D-Glucosyl-2-hydroxycinnamate	rn00940 Phenylpropanoid biosynthesis, rn00940 Phenylpropanoid biosynthesis	2.4.1.114		R04686_f	trans-beta-D-Glucosyl-2-hydroxycinnamate <=> cis-beta-D-Glucosyl-2-hydroxycinnamate	rn00940 Phenylpropanoid biosynthesis, rn00940 Phenylpropanoid biosynthesis	5.2.1.-		R04999_f	cis-2-Hydroxycinnamate <=> Coumarin + H2O	rn00940 Phenylpropanoid biosynthesis, rn00940 Phenylpropanoid biosynthesis
BDG2HCGHD	h2o + bdg2hc -> h + 2coum + glc-D	57733.1	Stilbene, coumarine and lignin biosynthesis	R00697_f+R01221_b+R02254_f+R03710_f+R04686_f+R04999_f+	R00697_f	L-Phenylalanine <=> trans-Cinnamate + NH3	rn00360 Phenylalanine metabolism, rn00360 Phenylalanine metabolism, rn00910 Nitrogen metabolism, rn00940 Phenylpropanoid biosynthesis, rn00960 Tropane, piperidine and pyridine alkaloid, biosynthesis, rn01100 Metabolic pathways	4.3.1.24 4.3.1.25		R01221_b	Glycine + Tetrahydrofolate + NAD+ <=> 5,10-Methylenetetrahydrofolate + NH3 + CO2 + NADH + H+	rn00910 Nitrogen metabolism, rn00910 Nitrogen metabolism	1.4.4.2 1.8.1.4 2.1.2.10		R02254_f	trans-Cinnamate + Oxygen + NADPH + H+ <=> trans-2-Hydroxycinnamate + NADP+ + H2O	rn00360 Phenylalanine metabolism, rn00360 Phenylalanine metabolism, rn00940 Phenylpropanoid biosynthesis	1.14.13.14		R03710_f	UDP-glucose + trans-2-Hydroxycinnamate <=> UDP + trans-beta-D-Glucosyl-2-hydroxycinnamate	rn00940 Phenylpropanoid biosynthesis, rn00940 Phenylpropanoid biosynthesis	2.4.1.114		R04686_f	trans-beta-D-Glucosyl-2-hydroxycinnamate <=> cis-beta-D-Glucosyl-2-hydroxycinnamate	rn00940 Phenylpropanoid biosynthesis, rn00940 Phenylpropanoid biosynthesis	5.2.1.-		R04999_f	cis-2-Hydroxycinnamate <=> Coumarin + H2O	rn00940 Phenylpropanoid biosynthesis, rn00940 Phenylpropanoid biosynthesis
BDG2HCGHD	h2o + bdg2hc -> h + 2coum + glc-D	57733.1	Stilbene, coumarine and lignin biosynthesis	R00248_b+R00697_f+R02254_f+R03710_f+R04686_f+R04999_f+	R00248_b	L-Glutamate + NADP+ + H2O <=> 2-Oxoglutarate + NH3 + NADPH + H+	rn00250 Alanine, aspartate and glutamate metabolism, rn00250 Alanine, aspartate and glutamate metabolism, rn00330 Arginine and proline metabolism, rn00471 D-Glutamine and D-glutamate metabolism, rn00910 Nitrogen metabolism, rn01100 Metabolic pathways	1.4.1.3 1.4.1.4		R00697_f	L-Phenylalanine <=> trans-Cinnamate + NH3	rn00360 Phenylalanine metabolism, rn00360 Phenylalanine metabolism, rn00910 Nitrogen metabolism, rn00940 Phenylpropanoid biosynthesis, rn00960 Tropane, piperidine and pyridine alkaloid, biosynthesis, rn01100 Metabolic pathways	4.3.1.24 4.3.1.25		R02254_f	trans-Cinnamate + Oxygen + NADPH + H+ <=> trans-2-Hydroxycinnamate + NADP+ + H2O	rn00360 Phenylalanine metabolism, rn00360 Phenylalanine metabolism, rn00940 Phenylpropanoid biosynthesis	1.14.13.14		R03710_f	UDP-glucose + trans-2-Hydroxycinnamate <=> UDP + trans-beta-D-Glucosyl-2-hydroxycinnamate	rn00940 Phenylpropanoid biosynthesis, rn00940 Phenylpropanoid biosynthesis	2.4.1.114		R04686_f	trans-beta-D-Glucosyl-2-hydroxycinnamate <=> cis-beta-D-Glucosyl-2-hydroxycinnamate	rn00940 Phenylpropanoid biosynthesis, rn00940 Phenylpropanoid biosynthesis	5.2.1.-		R04999_f	cis-2-Hydroxycinnamate <=> Coumarin + H2O	rn00940 Phenylpropanoid biosynthesis, rn00940 Phenylpropanoid biosynthesis
BDG2HCGHD	h2o + bdg2hc -> h + 2coum + glc-D	57733.1	Stilbene, coumarine and lignin biosynthesis	R00697_f+R01710_b+R02254_f+R03710_f+R04686_f+R04999_f+	R00697_f	L-Phenylalanine <=> trans-Cinnamate + NH3	rn00360 Phenylalanine metabolism, rn00360 Phenylalanine metabolism, rn00910 Nitrogen metabolism, rn00940 Phenylpropanoid biosynthesis, rn00960 Tropane, piperidine and pyridine alkaloid, biosynthesis, rn01100 Metabolic pathways	4.3.1.24 4.3.1.25		R01710_b	Pyridoxamine + H2O + Oxygen <=> Pyridoxal + NH3 + H2O2	rn00750 Vitamin B6 metabolism, rn00750 Vitamin B6 metabolism, rn01100 Metabolic pathways	1.4.3.5	,HSA: 55163(PNPO)	R02254_f	trans-Cinnamate + Oxygen + NADPH + H+ <=> trans-2-Hydroxycinnamate + NADP+ + H2O	rn00360 Phenylalanine metabolism, rn00360 Phenylalanine metabolism, rn00940 Phenylpropanoid biosynthesis	1.14.13.14		R03710_f	UDP-glucose + trans-2-Hydroxycinnamate <=> UDP + trans-beta-D-Glucosyl-2-hydroxycinnamate	rn00940 Phenylpropanoid biosynthesis, rn00940 Phenylpropanoid biosynthesis	2.4.1.114		R04686_f	trans-beta-D-Glucosyl-2-hydroxycinnamate <=> cis-beta-D-Glucosyl-2-hydroxycinnamate	rn00940 Phenylpropanoid biosynthesis, rn00940 Phenylpropanoid biosynthesis	5.2.1.-		R04999_f	cis-2-Hydroxycinnamate <=> Coumarin + H2O	rn00940 Phenylpropanoid biosynthesis, rn00940 Phenylpropanoid biosynthesis
T4HCINNOX	o2 + 2 T4hcinnm -> 2 34dhcinm	7299.1	Stilbene, coumarine and lignin biosynthesis	R07826_b+	R07826_b	4-Coumarate <=> Caffeate	rn00940 Phenylpropanoid biosynthesis, rn00940 Phenylpropanoid biosynthesis, rn01100 Metabolic pathways	1.14.13.-
GTPCI	h2o + gtp -> h + for + ahdt	2643.1	Tetrahydrobiopterin	R00424_b+	R00424_b	GTP + H2O <=> 2-Amino-4-hydroxy-6-(erythro-1,2,3-trihydroxypropyl)dihydropteridine triphosphate + Formate		3.5.4.16	,HSA: 2643(GCH1)
PTHPS	ahdt -> pppi + 6pthp	5805.1	Tetrahydrobiopterin	R01492_f+R04286_b+	R01492_f	ATP + Cob(I)alamin <=> Triphosphate + Cobamide coenzyme	rn00860 Porphyrin and chlorophyll metabolism, rn00860 Porphyrin and chlorophyll metabolism	2.5.1.17	,HSA: 326625(MMAB)	R04286_b	2-Amino-4-hydroxy-6-(erythro-1,2,3-trihydroxypropyl)dihydropteridine triphosphate <=> 6-Pyruvoyltetrahydropterin + Triphosphate	rn00790 Folate biosynthesis, rn00790 Folate biosynthesis, rn01100 Metabolic pathways	4.2.3.12	,HSA: 5805(PTS)
SPR	2 h + 2 nadph + 6pthp -> 2 nadp + thbpt	6697.1	Tetrahydrobiopterin	R08208_f+	R08208_f	Tetrahydrobiopterin + 2 NADP+ <=> 6-Pyruvoyltetrahydropterin + 2 NADPH + 2 H+		1.1.1.153	,HSA: 6697(SPR)
AHANDROSTANGLCte	atp + h2o + ahandrostanglc -> adp + h + pi + ahandrostanglc(e)	4363.1	Transport, Extracellular	R04310_b+	R04310_b	3alpha-Hydroxy-5beta-androstan-17-one + NADP+ <=> 5beta-Androstane-3,17-dione + NADPH + H+	rn00150 Androgen and estrogen metabolism, rn00150 Androgen and estrogen metabolism	1.1.1.50	,HSA: 1109(AKR1C4)
AHANDROSTANGLCte	atp + h2o + ahandrostanglc -> adp + h + pi + ahandrostanglc(e)	4363.1	Transport, Extracellular	R04309_b+	R04309_b	3alpha-Hydroxy-5beta-androstan-17-one + NAD+ <=> 5beta-Androstane-3,17-dione + NADH + H+	rn00150 Androgen and estrogen metabolism, rn00150 Androgen and estrogen metabolism	1.1.1.50 1.1.1.152
AHANDROSTANGLCte	atp + h2o + ahandrostanglc -> adp + h + pi + ahandrostanglc(e)	4363.1	Transport, Extracellular	ahandrostanglctr_f+	ahandrostanglctr_f	ahandrostanglctr_f	Transport reaction
AHANDROSTANGLCte	atp + h2o + ahandrostanglc -> adp + h + pi + ahandrostanglc(e)	4363.1	Transport, Extracellular	Ex_ahandrostan[e]_b+ahandrostantr_f+	Ex_ahandrostan[e]_b	Ex_ahandrostan[e]_b	Exchange reaction			ahandrostantr_f	ahandrostantr_f	Transport reaction
CCA_D3t	cca_d3 -> cca_d3(e)		Transport, Extracellular	cca_d3tr_f+	cca_d3tr_f	cca_d3tr_f	Transport reaction
ESTRIOLGLCte	atp + h2o + estriolglc -> adp + h + pi + estriolglc(e)	4363.1	Transport, Extracellular	R03089_f+	R03089_f	Estradiol-17beta + H+ + Oxygen + NADPH <=> Estriol + NADP+ + H2O	rn00150 Androgen and estrogen metabolism, rn00150 Androgen and estrogen metabolism, rn01100 Metabolic pathways	1.14.13.-
HOMt4	hom-L(e) + na1(e) -> na1 + hom-L	84889.1 or 6542.1 or 6541.1	Transport, Extracellular	R01771_f+	R01771_f	ATP + L-Homoserine <=> ADP + O-Phospho-L-homoserine	rn00260 Glycine, serine and threonine metabolism, rn00260 Glycine, serine and threonine metabolism, rn01100 Metabolic pathways	2.7.1.39
LIPOti	atp + h2o + lipoate(e) + 2 na1(e) -> adp + h + pi + 2 na1 + lipoate	8884.1	Transport, Extracellular	lipoatetr_b+	lipoatetr_b	lipoatetr_b	Transport reaction
RBTt	rbt -> rbt(e)		Transport, Extracellular	R01081_f+R01895_b+	R01081_f	D-Ribose <=> D-Ribulose		5.3.1.20		R01895_b	Ribitol + NAD+ <=> D-Ribulose + NADH + H+	rn00040 Pentose and glucuronate interconversions, rn00040 Pentose and glucuronate interconversions, rn01100 Metabolic pathways	1.1.1.56
RIBFLVt3	atp + h2o + ribflv(e) -> adp + h + pi + ribflv		Transport, Extracellular	ribflvtr_b+	ribflvtr_b	ribflvtr_b	Transport reaction
VITD2t	vitd2 -> vitd2(e)		Transport, Extracellular	vitd2tr_f+	vitd2tr_f	vitd2tr_f	Transport reaction
DHAPA	dhap + Rtotalcoa -> coa + adhap_hs	8443.1	Triacylglycerol Synthesis	Ex_alkylR1oh[e]_b+alkylR1ohtr_f+	Ex_alkylR1oh[e]_b	Ex_alkylR1oh[e]_b	Exchange reaction			alkylR1ohtr_f	alkylR1ohtr_f	Transport reaction
DHAPA	dhap + Rtotalcoa -> coa + adhap_hs	8443.1	Triacylglycerol Synthesis	Ex_adhap_hs[e]_f+adhap_hstr_b+	Ex_adhap_hs[e]_f	Ex_adhap_hs[e]_f	Exchange reaction			adhap_hstr_b	adhap_hstr_b	Transport reaction
3HKYNAKGAT	akg + hLkynr -> glu-L + 42A3HP24DB	51166.2 or 883.1 or 51166.1	Tryptophan metabolism	R04171_b+	R04171_b	3-Hydroxy-L-kynurenine + 2-Oxoglutarate <=> 4-(2-Amino-3-hydroxyphenyl)-2,4-dioxobutanoate + L-Glutamate	rn00380 Tryptophan metabolism, rn00380 Tryptophan metabolism	2.6.1.7	,HSA: 51166(AADAT)
3HKYNAKGAT	akg + hLkynr -> glu-L + 42A3HP24DB	51166.2 or 883.1 or 51166.1	Tryptophan metabolism	Ex_42A3HP24DB[e]_f+42A3HP24DBtr_b+	Ex_42A3HP24DB[e]_f	Ex_42A3HP24DB[e]_f	Exchange reaction			42A3HP24DBtr_b	42A3HP24DBtr_b	Transport reaction
3HKYNAKGAT	akg + hLkynr -> glu-L + 42A3HP24DB	51166.2 or 883.1 or 51166.1	Tryptophan metabolism	R03954_b+Ex_C02470[e]_f+C02470tr_b+	R03954_b	Xanthurenic acid + H2O <=> 4-(2-Amino-3-hydroxyphenyl)-2,4-dioxobutanoate				Ex_C02470[e]_f	Ex_C02470[e]_f	Exchange reaction			C02470tr_b	C02470tr_b	Transport reaction
3HKYNAKGAT	akg + hLkynr -> glu-L + 42A3HP24DB	51166.2 or 883.1 or 51166.1	Tryptophan metabolism	R03954_b+R03955_f+Ex_C05830[e]_f+C05830tr_b+	R03954_b	Xanthurenic acid + H2O <=> 4-(2-Amino-3-hydroxyphenyl)-2,4-dioxobutanoate				R03955_f	Xanthurenic acid <=> 8-Methoxykynurenate	rn00380 Tryptophan metabolism, rn00380 Tryptophan metabolism	2.1.1.-		Ex_C05830[e]_f	Ex_C05830[e]_f	Exchange reaction			C05830tr_b	C05830tr_b	Transport reaction
3HXKYNDCL	h + hLkynr -> co2 + 3hxkynam	1644.1	Tryptophan metabolism	R04172_b+	R04172_b	3-Hydroxy-L-kynurenine <=> 3-Hydroxykynurenamine + CO2	rn00380 Tryptophan metabolism, rn00380 Tryptophan metabolism	4.1.1.-
3HXKYNDCL	h + hLkynr -> co2 + 3hxkynam	1644.1	Tryptophan metabolism	Ex_48dhoxquin[e]_f+48dhoxquintr_b+	Ex_48dhoxquin[e]_f	Ex_48dhoxquin[e]_f	Exchange reaction			48dhoxquintr_b	48dhoxquintr_b	Transport reaction
3HXKYNDCL	h + hLkynr -> co2 + 3hxkynam	1644.1	Tryptophan metabolism	Ex_3hxkynam[e]_f+3hxkynamtr_b+	Ex_3hxkynam[e]_f	Ex_3hxkynam[e]_f	Exchange reaction			3hxkynamtr_b	3hxkynamtr_b	Transport reaction
3HXKYNOXDA	o2 + 3hxkynam -> h2o2 + nh4 + 48dhoxquin	4129.1 or 4128.1	Tryptophan metabolism	R00084_f+R04907_b+	R00084_f	4 Porphobilinogen + H2O <=> Hydroxymethylbilane + 4 NH3	rn00860 Porphyrin and chlorophyll metabolism, rn00860 Porphyrin and chlorophyll metabolism, rn01100 Metabolic pathways	2.5.1.61	,HSA: 3145(HMBS)	R04907_b	3-Hydroxykynurenamine + Oxygen <=> 4,8-Dihydroxyquinoline + NH3 + H2O2	rn00380 Tryptophan metabolism, rn00380 Tryptophan metabolism	1.4.3.4	,HSA: 4128(MAOA) 4129(MAOB)
3HXKYNOXDA	o2 + 3hxkynam -> h2o2 + nh4 + 48dhoxquin	4129.1 or 4128.1	Tryptophan metabolism	R00253_b+R04907_b+	R00253_b	ATP + L-Glutamate + NH3 <=> ADP + Orthophosphate + L-Glutamine	rn00250 Alanine, aspartate and glutamate metabolism, rn00250 Alanine, aspartate and glutamate metabolism, rn00330 Arginine and proline metabolism, rn00910 Nitrogen metabolism, rn01100 Metabolic pathways	6.3.1.2	,HSA: 2752(GLUL)	R04907_b	3-Hydroxykynurenamine + Oxygen <=> 4,8-Dihydroxyquinoline + NH3 + H2O2	rn00380 Tryptophan metabolism, rn00380 Tryptophan metabolism	1.4.3.4	,HSA: 4128(MAOA) 4129(MAOB)
3HXKYNOXDA	o2 + 3hxkynam -> h2o2 + nh4 + 48dhoxquin	4129.1 or 4128.1	Tryptophan metabolism	R00256_f+R04907_b+	R00256_f	L-Glutamine + H2O <=> L-Glutamate + NH3	rn00250 Alanine, aspartate and glutamate metabolism, rn00250 Alanine, aspartate and glutamate metabolism, rn00330 Arginine and proline metabolism, rn00471 D-Glutamine and D-glutamate metabolism, rn00910 Nitrogen metabolism, rn01100 Metabolic pathways	3.5.1.2 3.5.1.38 6.3.5.4 6.3.5.5		R04907_b	3-Hydroxykynurenamine + Oxygen <=> 4,8-Dihydroxyquinoline + NH3 + H2O2	rn00380 Tryptophan metabolism, rn00380 Tryptophan metabolism	1.4.3.4	,HSA: 4128(MAOA) 4129(MAOB)
3HXKYNOXDA	o2 + 3hxkynam -> h2o2 + nh4 + 48dhoxquin	4129.1 or 4128.1	Tryptophan metabolism	R00131_f+R04907_b+	R00131_f	Urea + H2O <=> CO2 + 2 NH3	rn00230 Purine metabolism, rn00230 Purine metabolism, rn00330 Arginine and proline metabolism, rn00791 Atrazine degradation, rn01100 Metabolic pathways	3.5.1.5	,SPU: 583434	R04907_b	3-Hydroxykynurenamine + Oxygen <=> 4,8-Dihydroxyquinoline + NH3 + H2O2	rn00380 Tryptophan metabolism, rn00380 Tryptophan metabolism	1.4.3.4	,HSA: 4128(MAOA) 4129(MAOB)
3HXKYNOXDA	o2 + 3hxkynam -> h2o2 + nh4 + 48dhoxquin	4129.1 or 4128.1	Tryptophan metabolism	R00243_f+R04907_b+	R00243_f	L-Glutamate + NAD+ + H2O <=> 2-Oxoglutarate + NH3 + NADH + H+	rn00250 Alanine, aspartate and glutamate metabolism, rn00250 Alanine, aspartate and glutamate metabolism, rn00330 Arginine and proline metabolism, rn00471 D-Glutamine and D-glutamate metabolism, rn00910 Nitrogen metabolism, rn01100 Metabolic pathways	1.4.1.2 1.4.1.3		R04907_b	3-Hydroxykynurenamine + Oxygen <=> 4,8-Dihydroxyquinoline + NH3 + H2O2	rn00380 Tryptophan metabolism, rn00380 Tryptophan metabolism	1.4.3.4	,HSA: 4128(MAOA) 4129(MAOB)
[truncated: 559 more rows]
[truncated: 21 more columns]
